# Supplementary material for: Seasonal Dynamics of Lake Winnipeg’s Microbial Communities Reveal Aerobic Anoxygenic Phototrophic Populations Coincide with Sunlight Availability
Source: Microorganisms. 2022 Aug 23;10(9):1690. doi: 10.3390/microorganisms10091690 (PMC9501198; doi:10.3390/microorganisms10091690)
Supplement: Supplementary file 1 [file microorganisms-10-01690-s001.zip]

Archive with 26 entries (25 files):
- Lake_Commands.txt
- level2-feature-table.biom.tsv
- level3-feature-table.biom.tsv
- level4-feature-table.biom.tsv
- level5-feature-table.biom.tsv
- level6-feature-table.biom.tsv
- level7-feature-table.biom.tsv
- Qiime2 Core-Metrics-Results/
- Qiime2 Core-Metrics-Results/alpha-rarefaction8k.qzv
- Qiime2 Core-Metrics-Results/bray_curtis_emperor.qzv
- Qiime2 Core-Metrics-Results/evenness-group-significance.qzv
- Qiime2 Core-Metrics-Results/faith-pd-group-significance.qzv
- Qiime2 Core-Metrics-Results/jaccard_emperor.qzv
- Qiime2 Core-Metrics-Results/unweighted-unifrac-locationseason-significance.qzv
- Qiime2 Core-Metrics-Results/unweighted-unifrac-LocationSeasonYear-significance.qzv
- Qiime2 Core-Metrics-Results/unweighted-unifrac-LocationSeasonYearSediments-significance.qzv
- Qiime2 Core-Metrics-Results/unweighted-unifrac-season-significance.qzv
- Qiime2 Core-Metrics-Results/unweighted-unifrac-site-significance.qzv
- Qiime2 Core-Metrics-Results/unweighted-unifrac-sitelocation-significance.qzv
- Qiime2 Core-Metrics-Results/unweighted-unifrac-sitetype-significance.qzv
- Qiime2 Core-Metrics-Results/unweighted-unifrac-sitetypeonly-significance.qzv
- Qiime2 Core-Metrics-Results/unweighted-unifrac-year-significance.qzv
- Qiime2 Core-Metrics-Results/unweighted_unifrac_emperor.qzv
- Qiime2 Core-Metrics-Results/weighted_unifrac_emperor.qzv
- Supplimental_Figures.pdf
- Supplimental_Tables.pdf
