# Supplementary material for: Seasonal Dynamics of Lake Winnipeg’s Microbial Communities Reveal Aerobic Anoxygenic Phototrophic Populations Coincide with Sunlight Availability
Source: Microorganisms. 2022 Aug 23;10(9):1690. doi: 10.3390/microorganisms10091690 (PMC9501198; doi:10.3390/microorganisms10091690)
Supplement: Supplementary file 1 [file microorganisms-10-01690-s001.zip › Lake_Commands.txt]

#########Qiime_Code_Lake_Winnipeg_Project###############################

##Install_Qiime################################################ 

wget https://data.qiime2.org/distro/core/qiime2-2021.11-py38-linux-conda.yml
conda env create -n qiime2-2021.11 --file qiime2-2021.11-py38-linux-conda.yml
# OPTIONAL CLEANUP
rm qiime2-2021.11-py38-linux-conda.yml

##Run_Qiime2################################################### 

conda update conda

conda install wget

source activate qiime2-2021.11 #conda activate qiime2-2021.11 on some computers

source tab-qiime

##Import_Data_2016######################################################################################## 

mkdir /home/teri/Documents/YurkovLab/JoinedReads
qiime tools import \
--type 'SampleData[PairedEndSequencesWithQuality]' \
--input-path /home/teri/Documents/YurkovLab/Manifest2016.csv \
--output-path /home/teri/Documents/YurkovLab/JoinedReads/2016-paired-end-demux.qza \
--input-format PairedEndFastqManifestPhred33

##Joining_Reads_2016########################################### 
##View Summary of Joined Reads with Read Quality############### 

qiime vsearch join-pairs \
--i-demultiplexed-seqs /home/teri/Documents/YurkovLab/JoinedReads/2016-paired-end-demux.qza \
--o-joined-sequences /home/teri/Documents/YurkovLab/JoinedReads/2016-paired-end-demux-joined.qza

qiime demux summarize \
--i-data /home/teri/Documents/YurkovLab/JoinedReads/2016-paired-end-demux-joined.qza \
--o-visualization /home/teri/Documents/YurkovLab/JoinedReads/2016-paired-end-demux-joined.qzv

##Sequence_Quality_Control_2016############################### 

qiime quality-filter q-score \
--i-demux /home/teri/Documents/YurkovLab/JoinedReads/2016-paired-end-demux-joined.qza \
--o-filtered-sequences /home/teri/Documents/YurkovLab/JoinedReads/2016-paired-end-demux-joined-filtered.qza \
--o-filter-stats /home/teri/Documents/YurkovLab/JoinedReads/2016-paired-end-demux-joined-filter-stats.qza

##Import_Data_2017######################################################################################### 

qiime tools import \
--type 'SampleData[PairedEndSequencesWithQuality]' \
--input-path /home/teri/Documents/YurkovLab/Manifest2017.csv \
--output-path /home/teri/Documents/YurkovLab/JoinedReads/2017-paired-end-demux.qza \
--input-format PairedEndFastqManifestPhred33

##Joining_Reads_2017########################################### 
##View Summary of Joined Reads with Read Quality############### 

qiime vsearch join-pairs \
--i-demultiplexed-seqs /home/teri/Documents/YurkovLab/JoinedReads/2017-paired-end-demux.qza \
--o-joined-sequences /home/teri/Documents/YurkovLab/JoinedReads/2017-paired-end-demux-joined.qza

qiime demux summarize \
--i-data /home/teri/Documents/YurkovLab/JoinedReads/2017-paired-end-demux-joined.qza \
--o-visualization /home/teri/Documents/YurkovLab/JoinedReads/2017-paired-end-demux-joined.qzv

##Sequence_Quality_Control_2017############################### 

qiime quality-filter q-score \
--i-demux /home/teri/Documents/YurkovLab/JoinedReads/2017-paired-end-demux-joined.qza \
--o-filtered-sequences /home/teri/Documents/YurkovLab/JoinedReads/2017-paired-end-demux-joined-filtered.qza \
--o-filter-stats /home/teri/Documents/YurkovLab/JoinedReads/2017-paired-end-demux-joined-filter-stats.qza

##Import_Data_2018-2020a######################################################################################### 

qiime tools import \
--type 'SampleData[PairedEndSequencesWithQuality]' \
--input-path /home/teri/Documents/YurkovLab/Manifest2018-2020a.csv \
--output-path /home/teri/Documents/YurkovLab/JoinedReads/2018-2020a-paired-end-demux.qza \
--input-format PairedEndFastqManifestPhred33

##Joining_Reads_2018-2020a##################################### 
##View Summary of Joined Reads with Read Quality############### 

qiime vsearch join-pairs \
--i-demultiplexed-seqs /home/teri/Documents/YurkovLab/JoinedReads/2018-2020a-paired-end-demux.qza \
--o-joined-sequences /home/teri/Documents/YurkovLab/JoinedReads/2018-2020a-paired-end-demux-joined.qza

qiime demux summarize \
--i-data /home/teri/Documents/YurkovLab/JoinedReads/2018-2020a-paired-end-demux-joined.qza \
--o-visualization /home/teri/Documents/YurkovLab/JoinedReads/2018-2020a-paired-end-demux-joined.qzv

##Sequence_Quality_Control_2018-2020a############################### 

qiime quality-filter q-score \
--i-demux /home/teri/Documents/YurkovLab/JoinedReads/2018-2020a-paired-end-demux-joined.qza \
--o-filtered-sequences /home/teri/Documents/YurkovLab/JoinedReads/2018-2020a-paired-end-demux-joined-filtered.qza \
--o-filter-stats /home/teri/Documents/YurkovLab/JoinedReads/2018-2020a-paired-end-demux-joined-filter-stats.qza

##Import_Data_2018-2020b######################################################################################### 

qiime tools import \
--type 'SampleData[PairedEndSequencesWithQuality]' \
--input-path /home/teri/Documents/YurkovLab/Manifest2018-2020b.csv \
--output-path /home/teri/Documents/YurkovLab/JoinedReads/2018-2020b-paired-end-demux.qza \
--input-format PairedEndFastqManifestPhred33

##Joining_Reads_2018-2020b##################################### 
##View Summary of Joined Reads with Read Quality############### 

qiime vsearch join-pairs \
--i-demultiplexed-seqs /home/teri/Documents/YurkovLab/JoinedReads/2018-2020b-paired-end-demux.qza \
--o-joined-sequences /home/teri/Documents/YurkovLab/JoinedReads/2018-2020b-paired-end-demux-joined.qza

qiime demux summarize \
--i-data /home/teri/Documents/YurkovLab/JoinedReads/2018-2020b-paired-end-demux-joined.qza \
--o-visualization /home/teri/Documents/YurkovLab/JoinedReads/2018-2020b-paired-end-demux-joined.qzv

##Sequence_Quality_Control_2018-2020b############################### 

qiime quality-filter q-score \
--i-demux /home/teri/Documents/YurkovLab/JoinedReads/2018-2020b-paired-end-demux-joined.qza \
--o-filtered-sequences /home/teri/Documents/YurkovLab/JoinedReads/2018-2020b-paired-end-demux-joined-filtered.qza \
--o-filter-stats /home/teri/Documents/YurkovLab/JoinedReads/2018-2020b-paired-end-demux-joined-filter-stats.qza

##Deblur& Denoise_2016############################################################################################ 

mkdir /home/teri/Documents/YurkovLab/JoinedReads/292reads
qiime deblur denoise-16S \
--i-demultiplexed-seqs /home/teri/Documents/YurkovLab/JoinedReads/2016-paired-end-demux-joined-filtered.qza \
--p-trim-length 292 \
--p-sample-stats \
--o-representative-sequences /home/teri/Documents/YurkovLab/JoinedReads/292reads/2016-rep-seqs.qza \
--o-table /home/teri/Documents/YurkovLab/JoinedReads/292reads/2016-table.qza \
--o-stats /home/teri/Documents/YurkovLab/JoinedReads/292reads/2016-deblur-stats.qza

qiime feature-table summarize \
--i-table /home/teri/Documents/YurkovLab/JoinedReads/292reads/2016-table.qza \
--o-visualization /home/teri/Documents/YurkovLab/JoinedReads/292reads/2016-table.qzv

##Deblur& Denoise_2017############################################################################################# 

qiime deblur denoise-16S \
--i-demultiplexed-seqs /home/teri/Documents/YurkovLab/JoinedReads/2017-paired-end-demux-joined-filtered.qza \
--p-trim-length 292 \
--p-sample-stats \
--o-representative-sequences /home/teri/Documents/YurkovLab/JoinedReads/292reads/2017-rep-seqs.qza \
--o-table /home/teri/Documents/YurkovLab/JoinedReads/292reads/2017-table.qza \
--o-stats /home/teri/Documents/YurkovLab/JoinedReads/292reads/2017-deblur-stats.qza

qiime feature-table summarize \
--i-table /home/teri/Documents/YurkovLab/JoinedReads/292reads/2017-table.qza \
--o-visualization /home/teri/Documents/YurkovLab/JoinedReads/292reads/2017-table.qzv

##Deblur& Denoise_2018-2020a####################################################################################### 

qiime deblur denoise-16S \
--i-demultiplexed-seqs /home/teri/Documents/YurkovLab/JoinedReads/2018-2020a-paired-end-demux-joined-filtered.qza \
--p-trim-length 292 \
--p-sample-stats \
--o-representative-sequences /home/teri/Documents/YurkovLab/JoinedReads/292reads/2018-2020a-rep-seqs.qza \
--o-table /home/teri/Documents/YurkovLab/JoinedReads/292reads/2018-2020a-table.qza \
--o-stats /home/teri/Documents/YurkovLab/JoinedReads/292reads/2018-2020a-deblur-stats.qza

qiime feature-table summarize \
--i-table /home/teri/Documents/YurkovLab/JoinedReads/292reads/2018-2020a-table.qza \
--o-visualization /home/teri/Documents/YurkovLab/JoinedReads/292reads/2018-2020a-table.qzv

##Deblur& Denoise_2018-2020b####################################################################################### 

qiime deblur denoise-16S \
--i-demultiplexed-seqs /home/teri/Documents/YurkovLab/JoinedReads/2018-2020b-paired-end-demux-joined-filtered.qza \
--p-trim-length 292 \
--p-sample-stats \
--o-representative-sequences /home/teri/Documents/YurkovLab/JoinedReads/292reads/2018-2020b-rep-seqs.qza \
--o-table /home/teri/Documents/YurkovLab/JoinedReads/292reads/2018-2020b-table.qza \
--o-stats /home/teri/Documents/YurkovLab/JoinedReads/292reads/2018-2020b-deblur-stats.qza

qiime feature-table summarize \
--i-table /home/teri/Documents/YurkovLab/JoinedReads/292reads/2018-2020b-table.qza \
--o-visualization /home/teri/Documents/YurkovLab/JoinedReads/292reads/2018-2020b-table.qzv

#####Join_tables_together##################################### 

qiime feature-table merge \
--i-tables /home/teri/Documents/YurkovLab/JoinedReads/292reads/2016-table.qza \
--i-tables /home/teri/Documents/YurkovLab/JoinedReads/292reads/2017-table.qza \
--i-tables /home/teri/Documents/YurkovLab/JoinedReads/292reads/2018-2020a-table.qza \
--i-tables /home/teri/Documents/YurkovLab/JoinedReads/292reads/2018-2020b-table.qza \
--o-merged-table /home/teri/Documents/YurkovLab/JoinedReads/292reads/2016-2020-table.qza

qiime feature-table merge-seqs \
--i-data /home/teri/Documents/YurkovLab/JoinedReads/292reads/2016-rep-seqs.qza \
--i-data /home/teri/Documents/YurkovLab/JoinedReads/292reads/2017-rep-seqs.qza \
--i-data /home/teri/Documents/YurkovLab/JoinedReads/292reads/2018-2020a-rep-seqs.qza \
--i-data /home/teri/Documents/YurkovLab/JoinedReads/292reads/2018-2020b-rep-seqs.qza \
--o-merged-data /home/teri/Documents/YurkovLab/JoinedReads/292reads/2016-2020-rep-seqs.qza

#####Group 2016-2020 reads from seperate to same within the table#################### 
#####Specifically 2018 - 2020 "replicates" together (from chips a and b)############# 

qiime feature-table group \
--i-table /home/teri/Documents/YurkovLab/JoinedReads/292reads/2016-2020-table.qza \
--p-axis sample \
--m-metadata-file /home/teri/Documents/YurkovLab/Metadata2016-2020grouping.tsv \
--m-metadata-column Group \
--p-mode sum \
--o-grouped-table /home/teri/Documents/YurkovLab/JoinedReads/292reads/2016-2020-table-grouped.qza

qiime feature-table summarize \
--i-table /home/teri/Documents/YurkovLab/JoinedReads/292reads/2016-2020-table-grouped.qza \
--o-visualization /home/teri/Documents/YurkovLab/JoinedReads/292reads/2016-2020-table-grouped.qzv

##Denovo_Clustering############################################ 

qiime vsearch cluster-features-de-novo \
--i-table /home/teri/Documents/YurkovLab/JoinedReads/292reads/2016-2020-table-grouped.qza \
--i-sequences /home/teri/Documents/YurkovLab/JoinedReads/292reads/2016-2020-rep-seqs.qza \
--p-perc-identity 0.99 \
--o-clustered-table /home/teri/Documents/YurkovLab/JoinedReads/292reads/table-dn-99.qza \
--o-clustered-sequences /home/teri/Documents/YurkovLab/JoinedReads/292reads/rep-seqs-dn-99.qza

##Import_Reference_Data_Set_gg####################################################################  

#Compared GreenGene 13_8 to Silva132, Silva132 had deeper taxon identification (to species, rather than only family)
#Used 99% Sequence Similarity as it is more information-rich and more accurate due to small 16S fragments

qiime tools import \
--type 'FeatureData[Sequence]' \
--input-path /home/teri/Documents/YurkovLab/Classifier/gg_13_8_otus/rep_set/99_otus.fasta \
--output-path /home/teri/Documents/YurkovLab/Classifier/GreenGene-ref-99-otus.qza

qiime tools import \
--type 'FeatureData[Taxonomy]' \
--input-format HeaderlessTSVTaxonomyFormat \
--input-path /home/teri/Documents/YurkovLab/Classifier/gg_13_8_otus/taxonomy/99_otu_taxonomy.txt \
--output-path /home/teri/Documents/YurkovLab/Classifier/GreenGene-ref-99-taxonomy.qza

##Extract_Reference_Reads_gg####################################

>>Train classifyer on target sequence, of length specified in Deblur step, 515F/806R V4 16S data
>>--p-trunk-length 298 #Unused due to paired-end variable length reads

qiime feature-classifier extract-reads \
--i-sequences /home/teri/Documents/YurkovLab/Classifier/GreenGene-ref-99-otus.qza \
--p-f-primer GTGCCAGCMGCCGCGGTAA \
--p-r-primer GGACTACHVGGGTWTCTAAT \
--p-min-length 100 \
--p-max-length 400 \
--o-reads /home/teri/Documents/YurkovLab/Classifier/extracted-ref-99-seqs.qza

##Train_Classifyer_Naive_Bayes_gg############################### 

qiime feature-classifier fit-classifier-naive-bayes \
--i-reference-reads /home/teri/Documents/YurkovLab/Classifier/extracted-ref-99-seqs.qza \
--i-reference-taxonomy /home/teri/Documents/YurkovLab/Classifier/GreenGene-ref-99-taxonomy.qza \
--o-classifier /home/teri/Documents/YurkovLab/Classifier/gg-classifier.qza

##Test_Classifier_gg############################################ 

qiime feature-classifier classify-sklearn \
--i-classifier /home/teri/Documents/YurkovLab/Classifier/gg-classifier.qza \
--i-reads /home/teri/Documents/YurkovLab/JoinedReads/292reads/2016-2020-rep-seqs.qza \
--o-classification /home/teri/Documents/YurkovLab/JoinedReads/292reads/gg-taxonomy.qza

qiime metadata tabulate \
--m-input-file /home/teri/Documents/YurkovLab/JoinedReads/292reads/gg-taxonomy.qza \
--o-visualization /home/teri/Documents/YurkovLab/JoinedReads/292reads/gg-taxonomy.qzv

##Extract_Reference_Reads_Silva################################################################### 

>>Train classifyer on target sequence, of length specified in Deblur step, 515F/806R V4 16S data
>>--p-trunk-length 298 #Unused due to paired-end variable length reads

qiime feature-classifier extract-reads \
--i-sequences /home/teri/Documents/YurkovLab/Classifier/silva-138-99-seqs.qza \
--p-f-primer GTGCCAGCMGCCGCGGTAA \
--p-r-primer GGACTACHVGGGTWTCTAAT \
--p-min-length 100 \
--p-max-length 400 \
--o-reads /home/teri/Documents/YurkovLab/Classifier/extracted-silva-ref-99-seqs.qza

##Train_Classifyer_Naive_Bayes_Silva############################ 

qiime feature-classifier fit-classifier-naive-bayes \
--i-reference-reads /home/teri/Documents/YurkovLab/Classifier/extracted-silva-ref-99-seqs.qza \
--i-reference-taxonomy /home/teri/Documents/YurkovLab/Classifier/silva-138-99-tax.qza \
--o-classifier /home/teri/Documents/YurkovLab/Classifier/silva-classifier.qza

##Test_Classifier_Silva#########################################

qiime feature-classifier classify-sklearn \
--i-classifier /home/teri/Documents/YurkovLab/Classifier/silva-classifier.qza \
--i-reads /home/teri/Documents/YurkovLab/JoinedReads/292reads/2016-2020-rep-seqs.qza \
--o-classification /home/teri/Documents/YurkovLab/JoinedReads/292reads/silva-taxonomy.qza

qiime metadata tabulate \
--m-input-file /home/teri/Documents/YurkovLab/JoinedReads/292reads/silva-taxonomy.qza \
--o-visualization /home/teri/Documents/YurkovLab/JoinedReads/292reads/silva-taxonomy.qzv

#One example output:
Classifier	ID					Taxon														Confidence
Silva132	00e8fee69d7eaceec32a1e9153a2c50d	d__Bacteria; p__Proteobacteria; c__Gammaproteobacteria; o__Burkholderiales; f__Comamonadaceae; g__Rhodoferax	0.8517461468510755
GreenGene	00e8fee69d7eaceec32a1e9153a2c50d	k__Bacteria; p__Proteobacteria; c__Betaproteobacteria; o__Burkholderiales; f__Comamonadaceae			0.9993919166142039

#Therefore Silva132 preferred

Michael S Robeson II, Devon R O’Rourke, Benjamin D Kaehler, Michal Ziemski, Matthew R Dillon, Jeffrey T Foster, Nicholas A Bokulich. RESCRIPt: Reproducible sequence taxonomy reference database management for the masses. bioRxiv 2020.10.05.326504; doi: https://doi.org/10.1101/2020.10.05.326504

##Closed-Reference_Clustering####################################################################### 

qiime vsearch cluster-features-closed-reference \
--i-table /home/teri/Documents/YurkovLab/JoinedReads/292reads/2016-2020-table-grouped.qza \
--i-sequences /home/teri/Documents/YurkovLab/JoinedReads/292reads/2016-2020-rep-seqs.qza \
--i-reference-sequences /home/teri/Documents/YurkovLab/Classifier/extracted-silva-ref-99-seqs.qza \
--p-perc-identity 0.99 \
--p-threads 20 \
--o-clustered-table /home/teri/Documents/YurkovLab/JoinedReads/292reads/table-cr-99.qza \
--o-clustered-sequences /home/teri/Documents/YurkovLab/JoinedReads/292reads/rep-seqs-cr-99.qza \
--o-unmatched-sequences /home/teri/Documents/YurkovLab/JoinedReads/292reads/unmatched-cr-99.qza

##Open-Reference_Clustering##################################### 

qiime vsearch cluster-features-open-reference \
--i-table /home/teri/Documents/YurkovLab/JoinedReads/292reads/2016-2020-table-grouped.qza \
--i-sequences /home/teri/Documents/YurkovLab/JoinedReads/292reads/2016-2020-rep-seqs.qza \
--i-reference-sequences /home/teri/Documents/YurkovLab/Classifier/extracted-silva-ref-99-seqs.qza \
--p-perc-identity 0.99 \
--p-threads 20 \
--o-clustered-table /home/teri/Documents/YurkovLab/JoinedReads/292reads/table-or-99.qza \
--o-clustered-sequences /home/teri/Documents/YurkovLab/JoinedReads/292reads/rep-seqs-or-99.qza \
--o-new-reference-sequences /home/teri/Documents/YurkovLab/JoinedReads/292reads/new-ref-seqs-or-99.qza

##Denovo_Chimera_Checking####################################### 
>>do this for all 3: Denovo, Closed-Reference & Open-Reference

qiime vsearch uchime-denovo \
--i-table /home/teri/Documents/YurkovLab/JoinedReads/292reads/table-dn-99.qza \
--i-sequences /home/teri/Documents/YurkovLab/JoinedReads/292reads/rep-seqs-dn-99.qza \
--output-dir /home/teri/Documents/YurkovLab/JoinedReads/292reads/uchime-dn-out-dn-99 

qiime vsearch uchime-denovo \
--i-table /home/teri/Documents/YurkovLab/JoinedReads/292reads/table-cr-99.qza \
--i-sequences /home/teri/Documents/YurkovLab/JoinedReads/292reads/rep-seqs-cr-99.qza \
--output-dir /home/teri/Documents/YurkovLab/JoinedReads/292reads/uchime-dn-out-cr-99 

qiime vsearch uchime-denovo \
--i-table /home/teri/Documents/YurkovLab/JoinedReads/292reads/table-or-99.qza \
--i-sequences /home/teri/Documents/YurkovLab/JoinedReads/292reads/rep-seqs-or-99.qza \
--output-dir /home/teri/Documents/YurkovLab/JoinedReads/292reads/uchime-dn-out-or-99 

##Denovo_Chimera_Checking_Visualization######################### 

qiime metadata tabulate \
--m-input-file /home/teri/Documents/YurkovLab/JoinedReads/292reads/uchime-dn-out-dn-99/stats.qza \
--o-visualization /home/teri/Documents/YurkovLab/JoinedReads/292reads/uchime-dn-out-dn-99/stats.qzv

qiime metadata tabulate \
--m-input-file /home/teri/Documents/YurkovLab/JoinedReads/292reads/uchime-dn-out-cr-99/stats.qza \
--o-visualization /home/teri/Documents/YurkovLab/JoinedReads/292reads/uchime-dn-out-cr-99/stats.qzv

qiime metadata tabulate \
--m-input-file /home/teri/Documents/YurkovLab/JoinedReads/292reads/uchime-dn-out-or-99/stats.qza \
--o-visualization /home/teri/Documents/YurkovLab/JoinedReads/292reads/uchime-dn-out-or-99/stats.qzv

##Exclude_Chimeras_&_Borderline_Chimeras######################## 

qiime feature-table filter-features \
--i-table /home/teri/Documents/YurkovLab/JoinedReads/292reads/table-dn-99.qza \
--m-metadata-file /home/teri/Documents/YurkovLab/JoinedReads/292reads/uchime-dn-out-dn-99/nonchimeras.qza \
--o-filtered-table /home/teri/Documents/YurkovLab/JoinedReads/292reads/uchime-dn-out-dn-99/table-nonchimeric-wo-borderline.qza
qiime feature-table filter-seqs \
--i-data /home/teri/Documents/YurkovLab/JoinedReads/292reads/rep-seqs-dn-99.qza \
--m-metadata-file /home/teri/Documents/YurkovLab/JoinedReads/292reads/uchime-dn-out-dn-99/nonchimeras.qza \
--o-filtered-data /home/teri/Documents/YurkovLab/JoinedReads/292reads/uchime-dn-out-dn-99/rep-seqs-nonchimeric-wo-borderline.qza
qiime feature-table summarize \
--i-table /home/teri/Documents/YurkovLab/JoinedReads/292reads/uchime-dn-out-dn-99/table-nonchimeric-wo-borderline.qza \
--o-visualization /home/teri/Documents/YurkovLab/JoinedReads/292reads/uchime-dn-out-dn-99/table-nonchimeric-wo-borderline.qzv

qiime feature-table filter-features \
--i-table /home/teri/Documents/YurkovLab/JoinedReads/292reads/table-cr-99.qza \
--m-metadata-file /home/teri/Documents/YurkovLab/JoinedReads/292reads/uchime-dn-out-cr-99/nonchimeras.qza \
--o-filtered-table /home/teri/Documents/YurkovLab/JoinedReads/292reads/uchime-dn-out-cr-99/table-nonchimeric-wo-borderline.qza
qiime feature-table filter-seqs \
--i-data /home/teri/Documents/YurkovLab/JoinedReads/292reads/rep-seqs-cr-99.qza \
--m-metadata-file /home/teri/Documents/YurkovLab/JoinedReads/292reads/uchime-dn-out-cr-99/nonchimeras.qza \
--o-filtered-data /home/teri/Documents/YurkovLab/JoinedReads/292reads/uchime-dn-out-cr-99/rep-seqs-nonchimeric-wo-borderline.qza
qiime feature-table summarize \
--i-table /home/teri/Documents/YurkovLab/JoinedReads/292reads/uchime-dn-out-cr-99/table-nonchimeric-wo-borderline.qza \
--o-visualization /home/teri/Documents/YurkovLab/JoinedReads/292reads/uchime-dn-out-cr-99/table-nonchimeric-wo-borderline.qzv

qiime feature-table filter-features \
--i-table /home/teri/Documents/YurkovLab/JoinedReads/292reads/table-or-99.qza \
--m-metadata-file /home/teri/Documents/YurkovLab/JoinedReads/292reads/uchime-dn-out-or-99/nonchimeras.qza \
--o-filtered-table /home/teri/Documents/YurkovLab/JoinedReads/292reads/uchime-dn-out-or-99/table-nonchimeric-wo-borderline.qza
qiime feature-table filter-seqs \
--i-data /home/teri/Documents/YurkovLab/JoinedReads/292reads/rep-seqs-or-99.qza \
--m-metadata-file /home/teri/Documents/YurkovLab/JoinedReads/292reads/uchime-dn-out-or-99/nonchimeras.qza \
--o-filtered-data /home/teri/Documents/YurkovLab/JoinedReads/292reads/uchime-dn-out-or-99/rep-seqs-nonchimeric-wo-borderline.qza
qiime feature-table summarize \
--i-table /home/teri/Documents/YurkovLab/JoinedReads/292reads/uchime-dn-out-or-99/table-nonchimeric-wo-borderline.qza \
--o-visualization /home/teri/Documents/YurkovLab/JoinedReads/292reads/uchime-dn-out-or-99/table-nonchimeric-wo-borderline.qzv

##Exclude_Chimeras_BUT_Retain_Borderline_Chimeras####################### 

qiime feature-table filter-features \
--i-table /home/teri/Documents/YurkovLab/JoinedReads/292reads/table-dn-99.qza \
--m-metadata-file /home/teri/Documents/YurkovLab/JoinedReads/292reads/uchime-dn-out-dn-99/chimeras.qza \
--p-exclude-ids \
--o-filtered-table /home/teri/Documents/YurkovLab/JoinedReads/292reads/uchime-dn-out-dn-99/table-nonchimeric-w-borderline.qza
qiime feature-table filter-seqs \
--i-data /home/teri/Documents/YurkovLab/JoinedReads/292reads/rep-seqs-dn-99.qza \
--m-metadata-file /home/teri/Documents/YurkovLab/JoinedReads/292reads/uchime-dn-out-dn-99/chimeras.qza \
--p-exclude-ids \
--o-filtered-data /home/teri/Documents/YurkovLab/JoinedReads/292reads/uchime-dn-out-dn-99/rep-seqs-nonchimeric-w-borderline.qza
qiime feature-table summarize \
--i-table /home/teri/Documents/YurkovLab/JoinedReads/292reads/uchime-dn-out-dn-99/table-nonchimeric-w-borderline.qza \
--o-visualization /home/teri/Documents/YurkovLab/JoinedReads/292reads/uchime-dn-out-dn-99/table-nonchimeric-w-borderline.qzv

qiime feature-table filter-features \
--i-table /home/teri/Documents/YurkovLab/JoinedReads/292reads/table-cr-99.qza \
--m-metadata-file /home/teri/Documents/YurkovLab/JoinedReads/292reads/uchime-dn-out-cr-99/chimeras.qza \
--p-exclude-ids \
--o-filtered-table /home/teri/Documents/YurkovLab/JoinedReads/292reads/uchime-dn-out-cr-99/table-nonchimeric-w-borderline.qza
qiime feature-table filter-seqs \
--i-data /home/teri/Documents/YurkovLab/JoinedReads/292reads/rep-seqs-cr-99.qza \
--m-metadata-file /home/teri/Documents/YurkovLab/JoinedReads/292reads/uchime-dn-out-cr-99/chimeras.qza \
--p-exclude-ids \
--o-filtered-data /home/teri/Documents/YurkovLab/JoinedReads/292reads/uchime-dn-out-cr-99/rep-seqs-nonchimeric-w-borderline.qza
qiime feature-table summarize \
--i-table /home/teri/Documents/YurkovLab/JoinedReads/292reads/uchime-dn-out-cr-99/table-nonchimeric-w-borderline.qza \
--o-visualization /home/teri/Documents/YurkovLab/JoinedReads/292reads/uchime-dn-out-cr-99/table-nonchimeric-w-borderline.qzv

qiime feature-table filter-features \
--i-table /home/teri/Documents/YurkovLab/JoinedReads/292reads/table-or-99.qza \
--m-metadata-file /home/teri/Documents/YurkovLab/JoinedReads/292reads/uchime-dn-out-or-99/chimeras.qza \
--p-exclude-ids \
--o-filtered-table /home/teri/Documents/YurkovLab/JoinedReads/292reads/uchime-dn-out-or-99/table-nonchimeric-w-borderline.qza
qiime feature-table filter-seqs \
--i-data /home/teri/Documents/YurkovLab/JoinedReads/292reads/rep-seqs-or-99.qza \
--m-metadata-file /home/teri/Documents/YurkovLab/JoinedReads/292reads/uchime-dn-out-or-99/chimeras.qza \
--p-exclude-ids \
--o-filtered-data /home/teri/Documents/YurkovLab/JoinedReads/292reads/uchime-dn-out-or-99/rep-seqs-nonchimeric-w-borderline.qza
qiime feature-table summarize \
--i-table /home/teri/Documents/YurkovLab/JoinedReads/292reads/uchime-dn-out-or-99/table-nonchimeric-w-borderline.qza \
--o-visualization /home/teri/Documents/YurkovLab/JoinedReads/292reads/uchime-dn-out-or-99/table-nonchimeric-w-borderline.qzv

##Taxonomic_Analysis######################################### 
//NEED TO CHECK ALL PREVIOUS OUTPUTS BEFORE (.qzv files on Qiime2 view) CONFIRMING WHICH TO USE FOR NEXT STEP //
//
//Total # Samples 137
//					Denovo		Closed-Ref	Open-Ref
// w/  borderline	# Features	2,266		613		979
//			# Frequency	1,433,850	1,358,643	1,440,278
// w/o borderline	# Features	1,981		608		928
//			# Frequency	1,342,491	1,358,201	1,435,986
//
//DeNovo is best so try first
//THen OR-w-borderline

##Taxonomic_Identifications_dn&or############################# 
qiime feature-classifier classify-sklearn \
--i-classifier  /home/teri/Documents/YurkovLab/Classifier/silva-classifier.qza \
--i-reads /home/teri/Documents/YurkovLab/JoinedReads/292reads/uchime-dn-out-dn-99/rep-seqs-nonchimeric-w-borderline.qza \
--p-n-jobs -2 \
--o-classification /home/teri/Documents/YurkovLab/JoinedReads/292reads/dn-99-zebra-taxonomy.qza

qiime metadata tabulate \
--m-input-file /home/teri/Documents/YurkovLab/JoinedReads/292reads/dn-99-zebra-taxonomy.qza \
--o-visualization /home/teri/Documents/YurkovLab/JoinedReads/292reads/dn-99-zebra-taxonomy.qzv

qiime feature-classifier classify-sklearn \
--i-classifier  /home/teri/Documents/YurkovLab/Classifier/silva-classifier.qza \
--i-reads /home/teri/Documents/YurkovLab/JoinedReads/292reads/uchime-dn-out-or-99/rep-seqs-nonchimeric-w-borderline.qza \
--p-n-jobs -2 \
--o-classification /home/teri/Documents/YurkovLab/JoinedReads/292reads/or-99-zebra-taxonomy.qza

qiime metadata tabulate \
--m-input-file /home/teri/Documents/YurkovLab/JoinedReads/292reads/or-99-zebra-taxonomy.qza \
--o-visualization /home/teri/Documents/YurkovLab/JoinedReads/292reads/or-99-zebra-taxonomy.qzv

##Bar_Plot_dn&or############################################## 

qiime taxa barplot \
--i-table /home/teri/Documents/YurkovLab/JoinedReads/292reads/uchime-dn-out-dn-99/table-nonchimeric-w-borderline.qza \
--i-taxonomy /home/teri/Documents/YurkovLab/JoinedReads/292reads/dn-99-zebra-taxonomy.qza \
--m-metadata-file /home/teri/Documents/YurkovLab/Metadata.tsv \
--o-visualization /home/teri/Documents/YurkovLab/JoinedReads/292reads/taxa-bar-plots-dn.qzv

qiime taxa barplot \
--i-table /home/teri/Documents/YurkovLab/JoinedReads/292reads/uchime-dn-out-or-99/table-nonchimeric-w-borderline.qza \
--i-taxonomy /home/teri/Documents/YurkovLab/JoinedReads/292reads/or-99-zebra-taxonomy.qza \
--m-metadata-file /home/teri/Documents/YurkovLab/Metadata.tsv \
--o-visualization /home/teri/Documents/YurkovLab/JoinedReads/292reads/taxa-bar-plots-or.qzv

##Collapse_Level_7_Export_Denovo############################# 

mkdir /home/teri/Documents/YurkovLab/JoinedReads/292reads/Level-7-DN
qiime taxa collapse \
--i-table /home/teri/Documents/YurkovLab/JoinedReads/292reads/uchime-dn-out-dn-99/table-nonchimeric-w-borderline.qza \
--i-taxonomy /home/teri/Documents/YurkovLab/JoinedReads/292reads/dn-99-zebra-taxonomy.qza \
--p-level 7 \
--o-collapsed-table /home/teri/Documents/YurkovLab/JoinedReads/292reads/Level-7-DN/table-nonchimeric-w-borderline-level-7.qza

qiime composition add-pseudocount \
--i-table /home/teri/Documents/YurkovLab/JoinedReads/292reads/Level-7-DN/table-nonchimeric-w-borderline-level-7.qza \
--o-composition-table /home/teri/Documents/YurkovLab/JoinedReads/292reads/Level-7-DN/table-nonchimeric-w-borderline-level-7-comp.qza

qiime composition ancom \
--i-table /home/teri/Documents/YurkovLab/JoinedReads/292reads/Level-7-DN/table-nonchimeric-w-borderline-level-7-comp.qza \
--m-metadata-file /home/teri/Documents/YurkovLab/Metadata.tsv \
--m-metadata-column Location_and_Season \
--o-visualization /home/teri/Documents/YurkovLab/JoinedReads/292reads/Level-7-DN/table-ancom-Location_and_Season.qzv

qiime tools export \
--input-path /home/teri/Documents/YurkovLab/JoinedReads/292reads/Level-7-DN/table-nonchimeric-w-borderline-level-7-comp.qza \
--output-path /home/teri/Documents/YurkovLab/JoinedReads/292reads/Level-7-DN/table-nonchimeric-w-borderline-level-7-comp

biom convert \
-i /home/teri/Documents/YurkovLab/JoinedReads/292reads/Level-7-DN/table-nonchimeric-w-borderline-level-7-comp/feature-table.biom \
-o /home/teri/Documents/YurkovLab/JoinedReads/292reads/Level-7-DN/table-nonchimeric-w-borderline-level-7-comp/feature-table.biom.tsv \
--to-tsv

##Collapse_Level_7_Export_Open_reference###################### 

mkdir /home/teri/Documents/YurkovLab/JoinedReads/292reads/Level-7-OR
qiime taxa collapse \
--i-table /home/teri/Documents/YurkovLab/JoinedReads/292reads/uchime-dn-out-or-99/table-nonchimeric-w-borderline.qza \
--i-taxonomy /home/teri/Documents/YurkovLab/JoinedReads/292reads/or-99-zebra-taxonomy.qza \
--p-level 7 \
--o-collapsed-table /home/teri/Documents/YurkovLab/JoinedReads/292reads/Level-7-OR/table-nonchimeric-w-borderline-level-7-or.qza

qiime composition add-pseudocount \
--i-table /home/teri/Documents/YurkovLab/JoinedReads/292reads/Level-7-OR/table-nonchimeric-w-borderline-level-7-or.qza \
--o-composition-table /home/teri/Documents/YurkovLab/JoinedReads/292reads/Level-7-OR/table-nonchimeric-w-borderline-level-7-comp-or.qza

qiime composition ancom \
--i-table /home/teri/Documents/YurkovLab/JoinedReads/292reads/Level-7-OR/table-nonchimeric-w-borderline-level-7-comp-or.qza \
--m-metadata-file /home/teri/Documents/YurkovLab/Metadata.tsv \
--m-metadata-column Location_and_Season \
--o-visualization /home/teri/Documents/YurkovLab/JoinedReads/292reads/Level-7-OR/table-ancom-Location_and_Season.qzv

qiime tools export \
--input-path /home/teri/Documents/YurkovLab/JoinedReads/292reads/Level-7-OR/table-nonchimeric-w-borderline-level-7-comp-or.qza \
--output-path /home/teri/Documents/YurkovLab/JoinedReads/292reads/Level-7-OR/table-nonchimeric-w-borderline-level-7-comp-or

biom convert \
-i /home/teri/Documents/YurkovLab/JoinedReads/292reads/Level-7-OR/table-nonchimeric-w-borderline-level-7-comp-or/feature-table.biom \
-o /home/teri/Documents/YurkovLab/JoinedReads/292reads/Level-7-OR/table-nonchimeric-w-borderline-level-7-comp-or/feature-table.biom.tsv \
--to-tsv

##Collapse_Level_2_Export_Denovo############################# 

mkdir /home/teri/Documents/YurkovLab/JoinedReads/292reads/Level-2
qiime taxa collapse \
--i-table /home/teri/Documents/YurkovLab/JoinedReads/292reads/uchime-dn-out-dn-99/table-nonchimeric-w-borderline.qza \
--i-taxonomy /home/teri/Documents/YurkovLab/JoinedReads/292reads/dn-99-zebra-taxonomy.qza \
--p-level 2 \
--o-collapsed-table /home/teri/Documents/YurkovLab/JoinedReads/292reads/Level-2/table-nonchimeric-w-borderline-level-2.qza

qiime composition add-pseudocount \
--i-table /home/teri/Documents/YurkovLab/JoinedReads/292reads/Level-2/table-nonchimeric-w-borderline-level-2.qza \
--o-composition-table /home/teri/Documents/YurkovLab/JoinedReads/292reads/Level-2/table-nonchimeric-w-borderline-level-2-comp.qza

qiime tools export \
--input-path /home/teri/Documents/YurkovLab/JoinedReads/292reads/Level-2/table-nonchimeric-w-borderline-level-2-comp.qza \
--output-path /home/teri/Documents/YurkovLab/JoinedReads/292reads/Level-2/table-nonchimeric-w-borderline-level-2-comp

biom convert \
-i /home/teri/Documents/YurkovLab/JoinedReads/292reads/Level-2/table-nonchimeric-w-borderline-level-2-comp/feature-table.biom \
-o /home/teri/Documents/YurkovLab/JoinedReads/292reads/Level-2/table-nonchimeric-w-borderline-level-2-comp/feature-table.biom.tsv \
--to-tsv

##Collapse_Level_3_Export_Denovo############################# 

mkdir /home/teri/Documents/YurkovLab/JoinedReads/292reads/Level-3
qiime taxa collapse \
--i-table /home/teri/Documents/YurkovLab/JoinedReads/292reads/uchime-dn-out-dn-99/table-nonchimeric-w-borderline.qza \
--i-taxonomy /home/teri/Documents/YurkovLab/JoinedReads/292reads/dn-99-zebra-taxonomy.qza \
--p-level 3 \
--o-collapsed-table /home/teri/Documents/YurkovLab/JoinedReads/292reads/Level-3/table-nonchimeric-w-borderline-level-3.qza

qiime composition add-pseudocount \
--i-table /home/teri/Documents/YurkovLab/JoinedReads/292reads/Level-3/table-nonchimeric-w-borderline-level-3.qza \
--o-composition-table /home/teri/Documents/YurkovLab/JoinedReads/292reads/Level-3/table-nonchimeric-w-borderline-level-3-comp.qza

qiime tools export \
--input-path /home/teri/Documents/YurkovLab/JoinedReads/292reads/Level-3/table-nonchimeric-w-borderline-level-3-comp.qza \
--output-path /home/teri/Documents/YurkovLab/JoinedReads/292reads/Level-3/table-nonchimeric-w-borderline-level-3-comp

biom convert \
-i /home/teri/Documents/YurkovLab/JoinedReads/292reads/Level-3/table-nonchimeric-w-borderline-level-3-comp/feature-table.biom \
-o /home/teri/Documents/YurkovLab/JoinedReads/292reads/Level-3/table-nonchimeric-w-borderline-level-3-comp/feature-table.biom.tsv \
--to-tsv

##Collapse_Level_4_Export_Denovo############################# 

mkdir /home/teri/Documents/YurkovLab/JoinedReads/292reads/Level-4
qiime taxa collapse \
--i-table /home/teri/Documents/YurkovLab/JoinedReads/292reads/uchime-dn-out-dn-99/table-nonchimeric-w-borderline.qza \
--i-taxonomy /home/teri/Documents/YurkovLab/JoinedReads/292reads/dn-99-zebra-taxonomy.qza \
--p-level 4 \
--o-collapsed-table /home/teri/Documents/YurkovLab/JoinedReads/292reads/Level-4/table-nonchimeric-w-borderline-level-4.qza

qiime composition add-pseudocount \
--i-table /home/teri/Documents/YurkovLab/JoinedReads/292reads/Level-4/table-nonchimeric-w-borderline-level-4.qza \
--o-composition-table /home/teri/Documents/YurkovLab/JoinedReads/292reads/Level-4/table-nonchimeric-w-borderline-level-4-comp.qza

qiime tools export \
--input-path /home/teri/Documents/YurkovLab/JoinedReads/292reads/Level-4/table-nonchimeric-w-borderline-level-4-comp.qza \
--output-path /home/teri/Documents/YurkovLab/JoinedReads/292reads/Level-4/table-nonchimeric-w-borderline-level-4-comp

biom convert \
-i /home/teri/Documents/YurkovLab/JoinedReads/292reads/Level-4/table-nonchimeric-w-borderline-level-4-comp/feature-table.biom \
-o /home/teri/Documents/YurkovLab/JoinedReads/292reads/Level-4/table-nonchimeric-w-borderline-level-4-comp/feature-table.biom.tsv \
--to-tsv

##Collapse_Level_5_Export_Denovo############################# 

mkdir /home/teri/Documents/YurkovLab/JoinedReads/292reads/Level-5
qiime taxa collapse \
--i-table /home/teri/Documents/YurkovLab/JoinedReads/292reads/uchime-dn-out-dn-99/table-nonchimeric-w-borderline.qza \
--i-taxonomy /home/teri/Documents/YurkovLab/JoinedReads/292reads/dn-99-zebra-taxonomy.qza \
--p-level 5 \
--o-collapsed-table /home/teri/Documents/YurkovLab/JoinedReads/292reads/Level-5/table-nonchimeric-w-borderline-level-5.qza

qiime composition add-pseudocount \
--i-table /home/teri/Documents/YurkovLab/JoinedReads/292reads/Level-5/table-nonchimeric-w-borderline-level-5.qza \
--o-composition-table /home/teri/Documents/YurkovLab/JoinedReads/292reads/Level-5/table-nonchimeric-w-borderline-level-5-comp.qza

qiime tools export \
--input-path /home/teri/Documents/YurkovLab/JoinedReads/292reads/Level-5/table-nonchimeric-w-borderline-level-5-comp.qza \
--output-path /home/teri/Documents/YurkovLab/JoinedReads/292reads/Level-5/table-nonchimeric-w-borderline-level-5-comp

biom convert \
-i /home/teri/Documents/YurkovLab/JoinedReads/292reads/Level-5/table-nonchimeric-w-borderline-level-5-comp/feature-table.biom \
-o /home/teri/Documents/YurkovLab/JoinedReads/292reads/Level-5/table-nonchimeric-w-borderline-level-5-comp/feature-table.biom.tsv \
--to-tsv

##Collapse_Level_6_Export_Denovo############################# 

mkdir /home/teri/Documents/YurkovLab/JoinedReads/292reads/Level-6
qiime taxa collapse \
--i-table /home/teri/Documents/YurkovLab/JoinedReads/292reads/uchime-dn-out-dn-99/table-nonchimeric-w-borderline.qza \
--i-taxonomy /home/teri/Documents/YurkovLab/JoinedReads/292reads/dn-99-zebra-taxonomy.qza \
--p-level 6 \
--o-collapsed-table /home/teri/Documents/YurkovLab/JoinedReads/292reads/Level-6/table-nonchimeric-w-borderline-level-6.qza

qiime composition add-pseudocount \
--i-table /home/teri/Documents/YurkovLab/JoinedReads/292reads/Level-6/table-nonchimeric-w-borderline-level-6.qza \
--o-composition-table /home/teri/Documents/YurkovLab/JoinedReads/292reads/Level-6/table-nonchimeric-w-borderline-level-6-comp.qza

qiime tools export \
--input-path /home/teri/Documents/YurkovLab/JoinedReads/292reads/Level-6/table-nonchimeric-w-borderline-level-6-comp.qza \
--output-path /home/teri/Documents/YurkovLab/JoinedReads/292reads/Level-6/table-nonchimeric-w-borderline-level-6-comp

biom convert \
-i /home/teri/Documents/YurkovLab/JoinedReads/292reads/Level-6/table-nonchimeric-w-borderline-level-6-comp/feature-table.biom \
-o /home/teri/Documents/YurkovLab/JoinedReads/292reads/Level-6/table-nonchimeric-w-borderline-level-6-comp/feature-table.biom.tsv \
--to-tsv

##Phylogenetic_Diversity_Analysis########################### 
//Look@ /home/teri/Documents/YurkovLab/JoinedReads/292reads/uchime-dn-out-dn-99/table-nonchimeric-w-borderline.qzv
//1,200 includes 97.81% of samples and 160,800 features

qiime phylogeny align-to-tree-mafft-fasttree \
--i-sequences /home/teri/Documents/YurkovLab/JoinedReads/292reads/uchime-dn-out-dn-99/rep-seqs-nonchimeric-w-borderline.qza \
--o-alignment /home/teri/Documents/YurkovLab/JoinedReads/292reads/uchime-dn-out-dn-99/aligned-rep-seqs.qza \
--o-masked-alignment /home/teri/Documents/YurkovLab/JoinedReads/292reads/uchime-dn-out-dn-99/masked-aligned-rep-seqs.qza \
--o-tree /home/teri/Documents/YurkovLab/JoinedReads/292reads/uchime-dn-out-dn-99/unrooted-tree.qza \
--o-rooted-tree /home/teri/Documents/YurkovLab/JoinedReads/292reads/uchime-dn-out-dn-99/rooted-tree.qza

##Alpha_Beta_Diversity_Analysis############################# 

qiime diversity core-metrics-phylogenetic \
--i-phylogeny /home/teri/Documents/YurkovLab/JoinedReads/292reads/uchime-dn-out-dn-99/rooted-tree.qza \
--i-table /home/teri/Documents/YurkovLab/JoinedReads/292reads/uchime-dn-out-dn-99/table-nonchimeric-w-borderline.qza \
--p-sampling-depth 1200 \
--m-metadata-file /home/teri/Documents/YurkovLab/Metadata.tsv \
--output-dir /home/teri/Documents/YurkovLab/JoinedReads/292reads/uchime-dn-out-dn-99/core-metrics-results

qiime diversity alpha-group-significance \
--i-alpha-diversity /home/teri/Documents/YurkovLab/JoinedReads/292reads/uchime-dn-out-dn-99/core-metrics-results/faith_pd_vector.qza \
--m-metadata-file /home/teri/Documents/YurkovLab/Metadata.tsv \
--o-visualization /home/teri/Documents/YurkovLab/JoinedReads/292reads/uchime-dn-out-dn-99/core-metrics-results/faith-pd-group-significance.qzv

qiime diversity alpha-group-significance \
--i-alpha-diversity /home/teri/Documents/YurkovLab/JoinedReads/292reads/uchime-dn-out-dn-99/core-metrics-results/evenness_vector.qza \
--m-metadata-file /home/teri/Documents/YurkovLab/Metadata.tsv \
--o-visualization /home/teri/Documents/YurkovLab/JoinedReads/292reads/uchime-dn-out-dn-99/core-metrics-results/evenness-group-significance.qzv

##View_Output###################################################
//Faith-pd by sample revealed the most significant seperation of samples

##Alpha Rarefaction Plot######################################## 

qiime diversity alpha-rarefaction \
  --i-table /home/teri/Documents/YurkovLab/JoinedReads/292reads/uchime-dn-out-dn-99/table-nonchimeric-w-borderline.qza \
  --i-phylogeny /home/teri/Documents/YurkovLab/JoinedReads/292reads/uchime-dn-out-dn-99/rooted-tree.qza \
  --p-max-depth 8000 \
  --m-metadata-file /home/teri/Documents/YurkovLab/Metadata.tsv \
  --o-visualization /home/teri/Documents/YurkovLab/JoinedReads/292reads/uchime-dn-out-dn-99/core-metrics-results/alpha-rarefaction8k.qzv

##Beta_Diversity_Plot########################################### 

qiime diversity beta-group-significance \
--i-distance-matrix /home/teri/Documents/YurkovLab/JoinedReads/292reads/uchime-dn-out-dn-99/core-metrics-results/unweighted_unifrac_distance_matrix.qza \
--m-metadata-file /home/teri/Documents/YurkovLab/Metadata.tsv \
--m-metadata-column Season \
--o-visualization /home/teri/Documents/YurkovLab/JoinedReads/292reads/uchime-dn-out-dn-99/core-metrics-results/unweighted-unifrac-season-significance.qzv \
--p-pairwise

qiime diversity beta-group-significance \
--i-distance-matrix /home/teri/Documents/YurkovLab/JoinedReads/292reads/uchime-dn-out-dn-99/core-metrics-results/unweighted_unifrac_distance_matrix.qza \
--m-metadata-file /home/teri/Documents/YurkovLab/Metadata.tsv \
--m-metadata-column Year \
--o-visualization /home/teri/Documents/YurkovLab/JoinedReads/292reads/uchime-dn-out-dn-99/core-metrics-results/unweighted-unifrac-year-significance.qzv \
--p-pairwise

qiime diversity beta-group-significance \
--i-distance-matrix /home/teri/Documents/YurkovLab/JoinedReads/292reads/uchime-dn-out-dn-99/core-metrics-results/unweighted_unifrac_distance_matrix.qza \
--m-metadata-file /home/teri/Documents/YurkovLab/Metadata.tsv \
--m-metadata-column Site \
--o-visualization /home/teri/Documents/YurkovLab/JoinedReads/292reads/uchime-dn-out-dn-99/core-metrics-results/unweighted-unifrac-site-significance.qzv \
--p-pairwise

qiime diversity beta-group-significance \
--i-distance-matrix /home/teri/Documents/YurkovLab/JoinedReads/292reads/uchime-dn-out-dn-99/core-metrics-results/unweighted_unifrac_distance_matrix.qza \
--m-metadata-file /home/teri/Documents/YurkovLab/Metadata.tsv \
--m-metadata-column Site_type \
--o-visualization /home/teri/Documents/YurkovLab/JoinedReads/292reads/uchime-dn-out-dn-99/core-metrics-results/unweighted-unifrac-sitetype-significance.qzv \
--p-pairwise

qiime diversity beta-group-significance \
--i-distance-matrix /home/teri/Documents/YurkovLab/JoinedReads/292reads/uchime-dn-out-dn-99/core-metrics-results/unweighted_unifrac_distance_matrix.qza \
--m-metadata-file /home/teri/Documents/YurkovLab/Metadata.tsv \
--m-metadata-column Site_type_only \
--o-visualization /home/teri/Documents/YurkovLab/JoinedReads/292reads/uchime-dn-out-dn-99/core-metrics-results/unweighted-unifrac-sitetypeonly-significance.qzv \
--p-pairwise

qiime diversity beta-group-significance \
--i-distance-matrix /home/teri/Documents/YurkovLab/JoinedReads/292reads/uchime-dn-out-dn-99/core-metrics-results/unweighted_unifrac_distance_matrix.qza \
--m-metadata-file /home/teri/Documents/YurkovLab/Metadata.tsv \
--m-metadata-column Site_Location \
--o-visualization /home/teri/Documents/YurkovLab/JoinedReads/292reads/uchime-dn-out-dn-99/core-metrics-results/unweighted-unifrac-sitelocation-significance.qzv \
--p-pairwise

qiime diversity beta-group-significance \
--i-distance-matrix /home/teri/Documents/YurkovLab/JoinedReads/292reads/uchime-dn-out-dn-99/core-metrics-results/unweighted_unifrac_distance_matrix.qza \
--m-metadata-file /home/teri/Documents/YurkovLab/Metadata.tsv \
--m-metadata-column Location_Season \
--o-visualization /home/teri/Documents/YurkovLab/JoinedReads/292reads/uchime-dn-out-dn-99/core-metrics-results/unweighted-unifrac-locationseason-significance.qzv \
--p-pairwise

qiime diversity beta-group-significance \
--i-distance-matrix /home/teri/Documents/YurkovLab/JoinedReads/292reads/uchime-dn-out-dn-99/core-metrics-results/unweighted_unifrac_distance_matrix.qza \
--m-metadata-file /home/teri/Documents/YurkovLab/Metadata.tsv \
--m-metadata-column Location_Season_Type \
--o-visualization /home/teri/Documents/YurkovLab/JoinedReads/292reads/uchime-dn-out-dn-99/core-metrics-results/unweighted-unifrac-LocationSeasonYear-significance.qzv \
--p-pairwise

##Cant have only one sample for the winters of 2017 and 2018, therefore grouped both together to make figures.

qiime diversity beta-group-significance \
--i-distance-matrix /home/teri/Documents/YurkovLab/JoinedReads/292reads/uchime-dn-out-dn-99/core-metrics-results/unweighted_unifrac_distance_matrix.qza \
--m-metadata-file /home/teri/Documents/YurkovLab/Metadata.tsv \
--m-metadata-column Location_Season_Year \
--o-visualization /home/teri/Documents/YurkovLab/JoinedReads/292reads/uchime-dn-out-dn-99/core-metrics-results/unweighted-unifrac-LocationSeasonYear-significance.qzv \
--p-pairwise

qiime diversity beta-group-significance \
--i-distance-matrix /home/teri/Documents/YurkovLab/JoinedReads/292reads/uchime-dn-out-dn-99/core-metrics-results/unweighted_unifrac_distance_matrix.qza \
--m-metadata-file /home/teri/Documents/YurkovLab/Metadata.tsv \
--m-metadata-column Location_Season_Year_Sediments \
--o-visualization /home/teri/Documents/YurkovLab/JoinedReads/292reads/uchime-dn-out-dn-99/core-metrics-results/unweighted-unifrac-LocationSeasonYearSediments-significance.qzv \
--p-pairwise

##Qiime__jaccard_Emperor_Plot###################################### 
//Best visual for beta diversity
