# Supplementary material for: Seasonal Dynamics of Lake Winnipeg’s Microbial Communities Reveal Aerobic Anoxygenic Phototrophic Populations Coincide with Sunlight Availability
Source: Microorganisms. 2022 Aug 23;10(9):1690. doi: 10.3390/microorganisms10091690 (PMC9501198; doi:10.3390/microorganisms10091690)
Supplement: Supplementary file 1 [file microorganisms-10-01690-s001.zip › level2-feature-table.biom.tsv]

# Constructed from biom file
#OTU ID	2016-Sp-S6	2016-Sp-S7	2016-Sp-S8	2016-Sp-S9	2016-Sp-S10	2016-Sp-S1	2016-Sp-S2	2016-Sp-S3	2016-Sp-S4	2016-Sp-S5	2016-Sm-S6	2016-Sm-S7	2016-Sm-S8	2016-Sm-S9	2016-Sm-S10	2016-Sm-S1	2016-Sm-S2	2016-Sm-S3	2016-Sm-S4	2016-Sm-S5	2016-Fa-S6	2016-Fa-S7	2016-Fa-S8	2016-Fa-S9	2016-Fa-S10	2016-Fa-S1	2016-Fa-S2	2016-Fa-S3	2016-Fa-S4	2016-Fa-S5	2017-Wi-S6	2017-Sp-S6	2017-Sp-S7	2017-Sp-S8	2017-Sp-S9	2017-Sp-S10	2017-Sp-S1	2017-Sp-S1-sed	2017-Sp-S2	2017-Sp-S2-sed	2017-Sp-S3	2017-Sp-S3-sed	2017-Sp-S4	2017-Sp-S4-sed	2017-Sm-S6	2017-Sm-S7	2017-Sm-S8	2017-Sm-S9	2017-Sm-S10
d__Bacteria;p__Bacteroidota	2403.0	1118.0	2240.0	1375.0	1447.0	1375.0	1739.0	2565.0	1555.0	1336.0	1017.0	427.0	200.0	315.0	705.0	115.0	1218.0	354.0	1118.0	670.0	985.0	819.0	614.0	1555.0	746.0	379.0	1043.0	359.0	342.0	841.0	647.0	1794.0	1464.0	2007.0	795.0	2092.0	153.0	463.0	308.0	1610.0	455.0	496.0	1400.0	1249.0	371.0	592.0	625.0	897.0	517.0
d__Bacteria;p__Actinobacteriota	4166.0	3193.0	2582.0	3571.0	3420.0	6210.0	4955.0	6660.0	7180.0	5063.0	6289.0	3985.0	3464.0	12968.0	5567.0	6265.0	3380.0	3535.0	4172.0	4892.0	6070.0	7512.0	5753.0	8101.0	5805.0	4764.0	5138.0	5142.0	4956.0	5415.0	5171.0	3223.0	3740.0	4082.0	1522.0	4670.0	333.0	1299.0	320.0	1558.0	976.0	2638.0	6582.0	5409.0	1921.0	4438.0	4133.0	4277.0	2948.0
d__Bacteria;p__Verrucomicrobiota	2386.0	962.0	1558.0	1185.0	1117.0	350.0	1760.0	943.0	1613.0	1224.0	689.0	169.0	422.0	202.0	628.0	138.0	648.0	431.0	698.0	712.0	918.0	727.0	509.0	1573.0	964.0	273.0	596.0	318.0	578.0	742.0	774.0	2462.0	1746.0	2222.0	686.0	2345.0	35.0	187.0	90.0	249.0	301.0	640.0	1195.0	1153.0	346.0	178.0	423.0	213.0	270.0
d__Bacteria;p__Proteobacteria	1627.0	1558.0	2706.0	2082.0	1979.0	3515.0	2124.0	3167.0	3682.0	3178.0	3518.0	1660.0	2617.0	2294.0	3365.0	1533.0	1361.0	1554.0	2016.0	2232.0	2340.0	2933.0	2438.0	2951.0	2110.0	1852.0	2605.0	2162.0	1888.0	2235.0	1675.0	1591.0	1507.0	1970.0	833.0	2685.0	128.0	591.0	247.0	845.0	331.0	825.0	2040.0	1863.0	659.0	1355.0	2043.0	1946.0	1322.0
d__Bacteria;p__Planctomycetota	758.0	736.0	1831.0	1417.0	1135.0	242.0	132.0	168.0	1759.0	589.0	1435.0	370.0	2217.0	511.0	1206.0	25.0	338.0	708.0	569.0	827.0	711.0	719.0	673.0	532.0	611.0	240.0	474.0	246.0	536.0	615.0	2284.0	1080.0	454.0	1717.0	760.0	1141.0	20.0	22.0	37.0	322.0	116.0	381.0	1750.0	918.0	515.0	299.0	646.0	593.0	511.0
d__Bacteria;p__Acidobacteriota	58.0	3.0	37.0	94.0	124.0	137.0	270.0	360.0	573.0	88.0	1909.0	1170.0	1115.0	2069.0	1418.0	439.0	438.0	439.0	762.0	654.0	1502.0	1581.0	1062.0	1391.0	1309.0	369.0	568.0	490.0	842.0	1035.0	483.0	17.0	11.0	11.0	1.0	28.0	14.0	12.0	11.0	65.0	18.0	207.0	292.0	51.0	526.0	1194.0	1193.0	914.0	770.0
d__Bacteria;p__Cyanobacteria	6514.0	3124.0	2388.0	1885.0	2374.0	357.0	2227.0	498.0	2951.0	1637.0	3202.0	2157.0	756.0	952.0	668.0	506.0	2176.0	1697.0	6948.0	867.0	2523.0	1972.0	1799.0	4651.0	2277.0	319.0	667.0	267.0	427.0	419.0	245.0	1891.0	1364.0	840.0	1002.0	1693.0	197.0	75.0	168.0	468.0	89.0	465.0	1515.0	1053.0	932.0	2504.0	560.0	1131.0	333.0
d__Bacteria;p__Armatimonadota	56.0	47.0	219.0	173.0	109.0	18.0	29.0	83.0	78.0	11.0	7.0	3.0	16.0	18.0	16.0	1.0	5.0	1.0	6.0	6.0	6.0	3.0	6.0	6.0	2.0	3.0	10.0	12.0	34.0	27.0	1.0	227.0	122.0	1720.0	732.0	935.0	1.0	12.0	17.0	83.0	41.0	20.0	115.0	312.0	1.0	9.0	14.0	20.0	10.0
d__Bacteria;p__Patescibacteria	5.0	1.0	5.0	8.0	25.0	9.0	13.0	17.0	39.0	64.0	59.0	17.0	16.0	140.0	56.0	192.0	15.0	20.0	51.0	66.0	485.0	555.0	291.0	251.0	551.0	112.0	181.0	321.0	327.0	82.0	110.0	4.0	16.0	3.0	1.0	6.0	1.0	1.0	1.0	4.0	3.0	1.0	3.0	13.0	46.0	64.0	46.0	13.0	35.0
d__Bacteria;p__Gemmatimonadota	158.0	82.0	291.0	179.0	162.0	133.0	134.0	175.0	248.0	128.0	451.0	257.0	437.0	106.0	359.0	3.0	58.0	233.0	189.0	100.0	289.0	258.0	187.0	210.0	314.0	77.0	158.0	67.0	150.0	186.0	82.0	163.0	62.0	287.0	49.0	249.0	1.0	13.0	5.0	19.0	15.0	19.0	54.0	50.0	64.0	220.0	244.0	257.0	90.0
d__Bacteria;p__Chloroflexi	226.0	147.0	168.0	302.0	338.0	416.0	430.0	628.0	1190.0	162.0	1539.0	563.0	2554.0	667.0	1959.0	73.0	108.0	1274.0	1023.0	1672.0	1164.0	704.0	634.0	985.0	1020.0	346.0	791.0	782.0	1974.0	1708.0	1576.0	150.0	174.0	175.0	50.0	182.0	18.0	32.0	16.0	174.0	68.0	203.0	850.0	430.0	416.0	680.0	988.0	753.0	566.0
d__Bacteria;p__Nitrospirota	5.0	9.0	3.0	7.0	5.0	21.0	9.0	19.0	1.0	13.0	230.0	39.0	322.0	12.0	334.0	13.0	7.0	191.0	92.0	1.0	290.0	227.0	309.0	181.0	271.0	231.0	186.0	130.0	165.0	79.0	22.0	1.0	1.0	3.0	1.0	1.0	1.0	3.0	1.0	3.0	1.0	1.0	1.0	4.0	29.0	4.0	143.0	16.0	16.0
d__Bacteria;p__Firmicutes	1.0	1.0	1.0	1.0	1.0	1.0	1.0	1.0	1.0	1.0	12.0	1.0	39.0	66.0	11.0	13.0	1.0	1.0	1.0	8.0	1.0	1.0	1.0	1.0	1.0	1.0	1.0	8.0	1.0	1.0	1.0	1.0	1.0	1.0	1.0	1.0	1.0	1.0	1.0	1.0	1.0	1.0	1.0	1.0	1.0	1.0	1.0	1.0	1.0
d__Bacteria;p__MBNT15	1.0	1.0	1.0	3.0	1.0	1.0	3.0	6.0	3.0	4.0	3.0	3.0	12.0	3.0	12.0	1.0	17.0	10.0	3.0	6.0	5.0	14.0	8.0	4.0	1.0	27.0	21.0	20.0	16.0	1.0	1.0	1.0	1.0	1.0	1.0	1.0	1.0	1.0	1.0	1.0	1.0	1.0	1.0	1.0	1.0	1.0	1.0	1.0	1.0
d__Bacteria;p__Deinococcota	1.0	1.0	1.0	1.0	1.0	1.0	1.0	1.0	1.0	1.0	1.0	1.0	1.0	1.0	1.0	1.0	1.0	1.0	1.0	24.0	1.0	1.0	1.0	1.0	1.0	1.0	1.0	1.0	1.0	1.0	1.0	1.0	1.0	1.0	1.0	1.0	1.0	1.0	1.0	8.0	5.0	1.0	5.0	1.0	3.0	1.0	1.0	1.0	1.0
d__Bacteria;p__Bdellovibrionota	1.0	1.0	1.0	1.0	1.0	1.0	1.0	1.0	1.0	28.0	28.0	11.0	55.0	14.0	56.0	1.0	3.0	23.0	33.0	3.0	35.0	14.0	29.0	14.0	21.0	8.0	4.0	3.0	9.0	1.0	1.0	9.0	1.0	40.0	7.0	38.0	1.0	1.0	1.0	1.0	1.0	1.0	1.0	1.0	13.0	23.0	3.0	6.0	5.0
d__Bacteria;p__SAR324_clade(Marine_group_B)	1.0	1.0	1.0	1.0	1.0	1.0	1.0	1.0	1.0	1.0	3.0	4.0	40.0	121.0	27.0	1.0	1.0	1.0	1.0	1.0	3.0	1.0	1.0	1.0	1.0	2.0	1.0	20.0	1.0	11.0	1.0	1.0	1.0	1.0	1.0	1.0	1.0	1.0	1.0	1.0	1.0	1.0	1.0	1.0	1.0	1.0	1.0	3.0	4.0
d__Archaea;p__Crenarchaeota	1.0	4.0	1.0	1.0	3.0	1.0	1.0	2.0	1.0	1.0	1.0	5.0	1.0	30.0	2.0	1.0	1.0	1.0	1.0	1.0	3.0	33.0	9.0	4.0	7.0	9.0	12.0	10.0	11.0	1.0	1.0	1.0	3.0	1.0	1.0	3.0	1.0	1.0	1.0	1.0	1.0	1.0	1.0	1.0	1.0	4.0	4.0	17.0	4.0
d__Bacteria;p__Desulfobacterota	1.0	1.0	1.0	1.0	1.0	1.0	1.0	9.0	1.0	3.0	1.0	1.0	1.0	1.0	6.0	1.0	1.0	4.0	1.0	1.0	1.0	2.0	1.0	1.0	1.0	3.0	4.0	10.0	1.0	1.0	1.0	1.0	1.0	1.0	1.0	1.0	1.0	1.0	1.0	1.0	1.0	1.0	1.0	1.0	1.0	1.0	1.0	1.0	1.0
d__Bacteria;p__Hydrogenedentes	1.0	1.0	1.0	1.0	1.0	1.0	1.0	1.0	1.0	1.0	1.0	1.0	1.0	1.0	1.0	1.0	1.0	1.0	1.0	1.0	1.0	1.0	1.0	1.0	1.0	1.0	1.0	1.0	1.0	1.0	1.0	1.0	1.0	1.0	1.0	1.0	1.0	1.0	1.0	1.0	1.0	1.0	1.0	1.0	1.0	1.0	2.0	4.0	1.0
d__Bacteria;__	80.0	5.0	1.0	1.0	1.0	1.0	1.0	1.0	1.0	1.0	1.0	1.0	1.0	1.0	1.0	1.0	1.0	1.0	1.0	1.0	1.0	1.0	1.0	1.0	1.0	1.0	1.0	1.0	1.0	1.0	1.0	1.0	1.0	1.0	1.0	1.0	1.0	1.0	1.0	1.0	1.0	1.0	1.0	1.0	1.0	1.0	1.0	1.0	1.0
d__Bacteria;p__Margulisbacteria	1.0	1.0	1.0	1.0	1.0	1.0	1.0	1.0	1.0	3.0	4.0	1.0	1.0	1.0	1.0	1.0	1.0	1.0	1.0	1.0	4.0	2.0	3.0	2.0	2.0	1.0	4.0	1.0	5.0	1.0	1.0	1.0	1.0	1.0	1.0	1.0	1.0	1.0	1.0	1.0	1.0	1.0	1.0	1.0	1.0	1.0	1.0	1.0	1.0
d__Bacteria;p__NB1-j	1.0	1.0	1.0	1.0	1.0	1.0	1.0	1.0	1.0	1.0	1.0	1.0	3.0	1.0	1.0	1.0	1.0	1.0	1.0	1.0	1.0	2.0	3.0	1.0	1.0	1.0	1.0	6.0	1.0	1.0	1.0	1.0	1.0	1.0	1.0	1.0	1.0	1.0	1.0	1.0	1.0	1.0	1.0	1.0	1.0	1.0	1.0	1.0	1.0
d__Bacteria;p__Myxococcota	1.0	1.0	1.0	11.0	1.0	1.0	1.0	1.0	3.0	1.0	1.0	1.0	1.0	1.0	1.0	1.0	1.0	1.0	1.0	1.0	1.0	1.0	1.0	1.0	1.0	1.0	1.0	1.0	1.0	1.0	1.0	1.0	1.0	1.0	1.0	1.0	1.0	1.0	1.0	1.0	1.0	1.0	1.0	1.0	1.0	1.0	1.0	1.0	1.0
d__Bacteria;p__Sumerlaeota	1.0	1.0	1.0	1.0	1.0	1.0	1.0	1.0	1.0	1.0	1.0	1.0	1.0	1.0	1.0	1.0	1.0	1.0	1.0	1.0	1.0	1.0	1.0	1.0	1.0	1.0	1.0	12.0	1.0	1.0	1.0	1.0	1.0	1.0	1.0	1.0	1.0	1.0	1.0	1.0	1.0	1.0	1.0	1.0	1.0	1.0	1.0	1.0	1.0
[truncated: 88 more columns]
