# Supplementary material for: Seasonal Dynamics of Lake Winnipeg’s Microbial Communities Reveal Aerobic Anoxygenic Phototrophic Populations Coincide with Sunlight Availability
Source: Microorganisms. 2022 Aug 23;10(9):1690. doi: 10.3390/microorganisms10091690 (PMC9501198; doi:10.3390/microorganisms10091690)
Supplement: Supplementary file 1 [file microorganisms-10-01690-s001.zip › level3-feature-table.biom.tsv]

# Constructed from biom file
#OTU ID	2016-Sp-S6	2016-Sp-S7	2016-Sp-S8	2016-Sp-S9	2016-Sp-S10	2016-Sp-S1	2016-Sp-S2	2016-Sp-S3	2016-Sp-S4	2016-Sp-S5	2016-Sm-S6	2016-Sm-S7	2016-Sm-S8	2016-Sm-S9	2016-Sm-S10	2016-Sm-S1	2016-Sm-S2	2016-Sm-S3	2016-Sm-S4	2016-Sm-S5	2016-Fa-S6	2016-Fa-S7	2016-Fa-S8	2016-Fa-S9	2016-Fa-S10	2016-Fa-S1	2016-Fa-S2	2016-Fa-S3	2016-Fa-S4	2016-Fa-S5	2017-Wi-S6	2017-Sp-S6	2017-Sp-S7	2017-Sp-S8	2017-Sp-S9	2017-Sp-S10	2017-Sp-S1	2017-Sp-S1-sed	2017-Sp-S2	2017-Sp-S2-sed	2017-Sp-S3	2017-Sp-S3-sed	2017-Sp-S4	2017-Sp-S4-sed	2017-Sm-S6	2017-Sm-S7	2017-Sm-S8	2017-Sm-S9	2017-Sm-S10
d__Bacteria;p__Bacteroidota;c__Bacteroidia	2373.0	1107.0	2216.0	1373.0	1434.0	1358.0	1710.0	2506.0	1536.0	1132.0	667.0	286.0	182.0	315.0	605.0	115.0	1110.0	264.0	1059.0	651.0	863.0	583.0	503.0	1399.0	572.0	362.0	1022.0	348.0	313.0	839.0	633.0	1794.0	1462.0	2005.0	795.0	2087.0	153.0	463.0	308.0	1608.0	455.0	480.0	1374.0	1242.0	311.0	572.0	476.0	861.0	452.0
d__Bacteria;p__Actinobacteriota;c__Actinobacteria	2965.0	2133.0	1920.0	2572.0	2477.0	3829.0	3587.0	4947.0	4508.0	3468.0	3783.0	2067.0	1835.0	5558.0	3841.0	2664.0	2741.0	2605.0	3313.0	3293.0	4431.0	5399.0	3968.0	5678.0	3708.0	3225.0	4090.0	3439.0	3677.0	3538.0	3524.0	2368.0	2487.0	2688.0	1205.0	3109.0	250.0	827.0	231.0	1130.0	633.0	1677.0	3567.0	3477.0	1349.0	2584.0	2809.0	2861.0	1941.0
d__Bacteria;p__Actinobacteriota;c__Acidimicrobiia	1190.0	1054.0	633.0	949.0	891.0	2342.0	1339.0	1680.0	2538.0	1586.0	2368.0	1768.0	1298.0	7233.0	1597.0	3590.0	624.0	767.0	759.0	1296.0	1549.0	2059.0	1739.0	2365.0	2041.0	1503.0	1002.0	1641.0	1006.0	1643.0	1417.0	839.0	1222.0	1376.0	307.0	1531.0	84.0	473.0	90.0	427.0	342.0	909.0	2807.0	1873.0	558.0	1832.0	1279.0	1379.0	992.0
d__Bacteria;p__Verrucomicrobiota;c__Verrucomicrobiae	2386.0	962.0	1558.0	1185.0	1117.0	350.0	1760.0	943.0	1613.0	1224.0	689.0	169.0	422.0	202.0	625.0	138.0	648.0	431.0	698.0	712.0	917.0	723.0	508.0	1573.0	954.0	271.0	596.0	318.0	578.0	742.0	774.0	2462.0	1746.0	2222.0	686.0	2345.0	35.0	187.0	90.0	249.0	301.0	640.0	1195.0	1153.0	346.0	178.0	423.0	213.0	270.0
d__Bacteria;p__Proteobacteria;c__Gammaproteobacteria	1178.0	1196.0	1965.0	1560.0	1525.0	3120.0	1763.0	2730.0	2796.0	2523.0	2497.0	1322.0	1697.0	1832.0	2644.0	1201.0	1195.0	1234.0	1647.0	1689.0	1809.0	2280.0	1670.0	2441.0	1675.0	1710.0	2356.0	1867.0	1651.0	1916.0	1353.0	1244.0	1203.0	1551.0	702.0	2204.0	105.0	511.0	180.0	672.0	276.0	693.0	1745.0	1491.0	513.0	1112.0	1726.0	1679.0	1096.0
d__Bacteria;p__Planctomycetota;c__Phycisphaerae	239.0	249.0	747.0	593.0	476.0	16.0	11.0	49.0	970.0	53.0	300.0	48.0	150.0	124.0	145.0	1.0	117.0	200.0	188.0	294.0	116.0	69.0	87.0	82.0	93.0	24.0	25.0	21.0	69.0	362.0	1387.0	455.0	163.0	809.0	225.0	566.0	3.0	1.0	3.0	83.0	81.0	239.0	1061.0	160.0	185.0	97.0	194.0	197.0	90.0
d__Bacteria;p__Proteobacteria;c__Alphaproteobacteria	450.0	363.0	742.0	523.0	455.0	396.0	362.0	438.0	887.0	656.0	1022.0	339.0	921.0	463.0	722.0	333.0	167.0	321.0	370.0	544.0	532.0	654.0	769.0	511.0	436.0	143.0	250.0	296.0	238.0	320.0	323.0	348.0	305.0	420.0	132.0	482.0	24.0	81.0	68.0	174.0	56.0	133.0	296.0	373.0	147.0	244.0	318.0	268.0	227.0
d__Bacteria;p__Planctomycetota;c__Planctomycetes	497.0	478.0	1071.0	800.0	634.0	83.0	86.0	87.0	790.0	229.0	738.0	175.0	1029.0	219.0	450.0	21.0	132.0	214.0	220.0	513.0	254.0	122.0	212.0	91.0	169.0	91.0	157.0	156.0	242.0	254.0	898.0	621.0	292.0	909.0	536.0	568.0	16.0	12.0	33.0	214.0	36.0	143.0	690.0	753.0	101.0	37.0	166.0	110.0	95.0
d__Bacteria;p__Acidobacteriota;c__Vicinamibacteria	3.0	1.0	1.0	5.0	7.0	41.0	26.0	12.0	27.0	34.0	707.0	176.0	562.0	1707.0	468.0	281.0	33.0	64.0	60.0	59.0	164.0	138.0	277.0	133.0	210.0	117.0	93.0	112.0	152.0	82.0	52.0	1.0	1.0	1.0	1.0	1.0	4.0	4.0	1.0	3.0	1.0	1.0	12.0	3.0	122.0	25.0	392.0	84.0	175.0
d__Bacteria;p__Cyanobacteria;c__Cyanobacteriia	6514.0	3124.0	2388.0	1885.0	2374.0	357.0	2227.0	498.0	2951.0	1637.0	3202.0	2157.0	756.0	952.0	668.0	506.0	2176.0	1697.0	6948.0	867.0	2523.0	1972.0	1799.0	4651.0	2277.0	319.0	667.0	267.0	427.0	419.0	245.0	1891.0	1364.0	840.0	1002.0	1693.0	197.0	75.0	168.0	468.0	89.0	465.0	1515.0	1053.0	932.0	2501.0	560.0	1127.0	333.0
d__Bacteria;p__Actinobacteriota;c__Thermoleophilia	13.0	8.0	31.0	52.0	54.0	41.0	31.0	35.0	134.0	11.0	138.0	152.0	333.0	179.0	129.0	13.0	13.0	164.0	102.0	305.0	78.0	51.0	48.0	58.0	58.0	31.0	42.0	61.0	259.0	217.0	229.0	18.0	33.0	20.0	12.0	32.0	1.0	1.0	1.0	3.0	3.0	54.0	210.0	61.0	16.0	24.0	47.0	39.0	17.0
d__Bacteria;p__Armatimonadota;c__Armatimonadia	56.0	47.0	219.0	173.0	109.0	18.0	29.0	83.0	78.0	11.0	4.0	1.0	16.0	3.0	16.0	1.0	5.0	1.0	3.0	6.0	4.0	1.0	1.0	5.0	1.0	1.0	10.0	1.0	33.0	27.0	1.0	227.0	122.0	1720.0	732.0	935.0	1.0	12.0	17.0	83.0	41.0	20.0	115.0	312.0	1.0	9.0	14.0	20.0	10.0
d__Bacteria;p__Patescibacteria;c__Saccharimonadia	3.0	1.0	1.0	8.0	21.0	9.0	13.0	15.0	39.0	64.0	45.0	15.0	16.0	120.0	56.0	180.0	15.0	13.0	36.0	66.0	269.0	169.0	150.0	113.0	265.0	86.0	112.0	267.0	266.0	82.0	110.0	4.0	16.0	3.0	1.0	6.0	1.0	1.0	1.0	4.0	3.0	1.0	3.0	13.0	46.0	64.0	46.0	13.0	35.0
d__Bacteria;p__Gemmatimonadota;c__Gemmatimonadetes	158.0	82.0	291.0	179.0	162.0	133.0	134.0	175.0	248.0	128.0	451.0	257.0	437.0	106.0	359.0	3.0	58.0	233.0	189.0	100.0	289.0	258.0	187.0	210.0	314.0	77.0	158.0	67.0	150.0	186.0	82.0	163.0	62.0	287.0	49.0	249.0	1.0	13.0	5.0	19.0	15.0	19.0	54.0	50.0	64.0	220.0	244.0	257.0	90.0
d__Bacteria;p__Chloroflexi;c__SL56_marine_group	215.0	137.0	152.0	279.0	330.0	396.0	421.0	626.0	954.0	143.0	1130.0	480.0	2060.0	621.0	1705.0	73.0	91.0	1174.0	942.0	1307.0	911.0	611.0	579.0	910.0	941.0	306.0	746.0	686.0	1768.0	1523.0	1208.0	147.0	153.0	163.0	47.0	171.0	18.0	32.0	16.0	172.0	68.0	201.0	837.0	430.0	402.0	680.0	847.0	736.0	543.0
d__Bacteria;p__Acidobacteriota;c__Holophagae	47.0	3.0	18.0	76.0	98.0	91.0	234.0	342.0	474.0	41.0	1160.0	982.0	501.0	359.0	908.0	159.0	395.0	357.0	690.0	574.0	1276.0	1292.0	746.0	1215.0	1038.0	199.0	430.0	314.0	664.0	897.0	427.0	17.0	9.0	11.0	1.0	28.0	11.0	9.0	11.0	63.0	18.0	207.0	281.0	49.0	403.0	1152.0	798.0	831.0	591.0
d__Bacteria;p__Patescibacteria;c__Parcubacteria	3.0	1.0	5.0	1.0	5.0	1.0	1.0	3.0	1.0	1.0	15.0	3.0	1.0	1.0	1.0	1.0	1.0	8.0	16.0	1.0	217.0	387.0	142.0	139.0	287.0	27.0	70.0	55.0	62.0	1.0	1.0	1.0	1.0	1.0	1.0	1.0	1.0	1.0	1.0	1.0	1.0	1.0	1.0	1.0	1.0	1.0	1.0	1.0	1.0
d__Bacteria;p__Nitrospirota;c__Nitrospiria	5.0	9.0	3.0	7.0	5.0	21.0	9.0	19.0	1.0	13.0	230.0	39.0	322.0	12.0	334.0	13.0	7.0	191.0	92.0	1.0	290.0	227.0	309.0	181.0	271.0	231.0	186.0	130.0	165.0	79.0	22.0	1.0	1.0	3.0	1.0	1.0	1.0	3.0	1.0	3.0	1.0	1.0	1.0	4.0	29.0	4.0	143.0	16.0	16.0
d__Bacteria;p__Chloroflexi;c__Chloroflexia	12.0	11.0	8.0	13.0	5.0	7.0	4.0	2.0	7.0	6.0	20.0	3.0	9.0	1.0	12.0	1.0	1.0	16.0	8.0	1.0	5.0	8.0	6.0	15.0	7.0	1.0	1.0	9.0	4.0	3.0	5.0	2.0	22.0	10.0	4.0	12.0	1.0	1.0	1.0	3.0	1.0	1.0	1.0	1.0	1.0	1.0	5.0	4.0	3.0
d__Bacteria;p__Planctomycetota;c__OM190	24.0	11.0	15.0	26.0	27.0	145.0	37.0	34.0	1.0	309.0	399.0	149.0	1040.0	170.0	613.0	5.0	91.0	296.0	163.0	22.0	343.0	530.0	376.0	361.0	351.0	127.0	294.0	71.0	227.0	1.0	1.0	6.0	1.0	1.0	1.0	9.0	3.0	11.0	3.0	27.0	1.0	1.0	1.0	7.0	231.0	167.0	288.0	288.0	328.0
d__Bacteria;p__Chloroflexi;c__JG30-KF-CM66	1.0	1.0	1.0	3.0	1.0	1.0	1.0	1.0	1.0	1.0	203.0	59.0	145.0	1.0	73.0	1.0	1.0	12.0	11.0	1.0	66.0	28.0	16.0	17.0	9.0	1.0	1.0	14.0	24.0	8.0	7.0	1.0	1.0	1.0	1.0	1.0	1.0	1.0	1.0	1.0	1.0	1.0	1.0	1.0	2.0	1.0	14.0	8.0	6.0
d__Bacteria;p__Bacteroidota;c__Kapabacteria	31.0	12.0	25.0	3.0	14.0	18.0	28.0	58.0	20.0	153.0	351.0	142.0	19.0	1.0	101.0	1.0	98.0	91.0	60.0	20.0	123.0	237.0	112.0	157.0	175.0	18.0	15.0	12.0	30.0	3.0	15.0	1.0	3.0	3.0	1.0	6.0	1.0	1.0	1.0	3.0	1.0	17.0	27.0	8.0	61.0	21.0	150.0	37.0	66.0
d__Bacteria;p__Firmicutes;c__Bacilli	1.0	1.0	1.0	1.0	1.0	1.0	1.0	1.0	1.0	1.0	1.0	1.0	1.0	64.0	1.0	13.0	1.0	1.0	1.0	1.0	1.0	1.0	1.0	1.0	1.0	1.0	1.0	8.0	1.0	1.0	1.0	1.0	1.0	1.0	1.0	1.0	1.0	1.0	1.0	1.0	1.0	1.0	1.0	1.0	1.0	1.0	1.0	1.0	1.0
d__Bacteria;p__MBNT15;c__MBNT15	1.0	1.0	1.0	3.0	1.0	1.0	3.0	6.0	3.0	4.0	3.0	3.0	12.0	3.0	12.0	1.0	17.0	10.0	3.0	6.0	5.0	14.0	8.0	4.0	1.0	27.0	21.0	20.0	16.0	1.0	1.0	1.0	1.0	1.0	1.0	1.0	1.0	1.0	1.0	1.0	1.0	1.0	1.0	1.0	1.0	1.0	1.0	1.0	1.0
d__Bacteria;p__Acidobacteriota;c__Blastocatellia	1.0	1.0	8.0	1.0	3.0	5.0	1.0	1.0	52.0	12.0	19.0	14.0	6.0	1.0	9.0	1.0	12.0	16.0	12.0	10.0	38.0	131.0	41.0	37.0	51.0	55.0	30.0	66.0	3.0	1.0	1.0	1.0	3.0	1.0	1.0	1.0	1.0	1.0	1.0	1.0	1.0	1.0	1.0	1.0	3.0	19.0	5.0	1.0	6.0
d__Bacteria;p__Chloroflexi;c__KD4-96	1.0	1.0	1.0	1.0	3.0	15.0	7.0	1.0	1.0	15.0	106.0	22.0	183.0	22.0	46.0	1.0	18.0	48.0	25.0	75.0	30.0	33.0	18.0	21.0	27.0	24.0	24.0	53.0	139.0	29.0	16.0	1.0	1.0	1.0	1.0	1.0	1.0	1.0	1.0	1.0	1.0	1.0	1.0	1.0	1.0	1.0	18.0	1.0	1.0
d__Bacteria;p__Deinococcota;c__Deinococci	1.0	1.0	1.0	1.0	1.0	1.0	1.0	1.0	1.0	1.0	1.0	1.0	1.0	1.0	1.0	1.0	1.0	1.0	1.0	24.0	1.0	1.0	1.0	1.0	1.0	1.0	1.0	1.0	1.0	1.0	1.0	1.0	1.0	1.0	1.0	1.0	1.0	1.0	1.0	8.0	5.0	1.0	5.0	1.0	3.0	1.0	1.0	1.0	1.0
d__Bacteria;p__Acidobacteriota;c__Acidobacteriae	10.0	1.0	13.0	15.0	19.0	3.0	12.0	8.0	23.0	4.0	26.0	1.0	49.0	5.0	36.0	1.0	1.0	5.0	3.0	14.0	27.0	23.0	1.0	9.0	13.0	1.0	18.0	1.0	26.0	58.0	6.0	1.0	1.0	1.0	1.0	1.0	1.0	1.0	1.0	1.0	1.0	1.0	1.0	1.0	1.0	1.0	1.0	1.0	1.0
d__Bacteria;p__Bdellovibrionota;c__Oligoflexia	1.0	1.0	1.0	1.0	1.0	1.0	1.0	1.0	1.0	28.0	14.0	1.0	52.0	14.0	56.0	1.0	3.0	16.0	26.0	1.0	8.0	2.0	15.0	6.0	9.0	6.0	1.0	1.0	3.0	1.0	1.0	1.0	1.0	1.0	1.0	1.0	1.0	1.0	1.0	1.0	1.0	1.0	1.0	1.0	9.0	20.0	1.0	3.0	1.0
d__Bacteria;p__Chloroflexi;c__Anaerolineae	1.0	1.0	10.0	7.0	1.0	1.0	1.0	2.0	7.0	1.0	13.0	3.0	25.0	13.0	23.0	1.0	1.0	1.0	4.0	20.0	6.0	1.0	1.0	1.0	3.0	5.0	9.0	20.0	5.0	17.0	243.0	3.0	1.0	4.0	1.0	1.0	1.0	1.0	1.0	1.0	1.0	1.0	1.0	1.0	3.0	1.0	14.0	1.0	7.0
d__Bacteria;p__Verrucomicrobiota;c__Chlamydiae	1.0	1.0	1.0	1.0	1.0	1.0	1.0	1.0	1.0	1.0	1.0	1.0	1.0	1.0	4.0	1.0	1.0	1.0	1.0	1.0	2.0	5.0	2.0	1.0	11.0	3.0	1.0	1.0	1.0	1.0	1.0	1.0	1.0	1.0	1.0	1.0	1.0	1.0	1.0	1.0	1.0	1.0	1.0	1.0	1.0	1.0	1.0	1.0	1.0
d__Bacteria;p__SAR324_clade(Marine_group_B);c__SAR324_clade(Marine_group_B)	1.0	1.0	1.0	1.0	1.0	1.0	1.0	1.0	1.0	1.0	3.0	4.0	40.0	121.0	27.0	1.0	1.0	1.0	1.0	1.0	3.0	1.0	1.0	1.0	1.0	2.0	1.0	20.0	1.0	11.0	1.0	1.0	1.0	1.0	1.0	1.0	1.0	1.0	1.0	1.0	1.0	1.0	1.0	1.0	1.0	1.0	1.0	3.0	4.0
d__Bacteria;p__Patescibacteria;c__Gracilibacteria	1.0	1.0	1.0	1.0	1.0	1.0	1.0	1.0	1.0	1.0	1.0	1.0	1.0	1.0	1.0	1.0	1.0	1.0	1.0	1.0	1.0	1.0	1.0	1.0	1.0	1.0	1.0	1.0	1.0	1.0	1.0	1.0	1.0	1.0	1.0	1.0	1.0	1.0	1.0	1.0	1.0	1.0	1.0	1.0	1.0	1.0	1.0	1.0	1.0
d__Bacteria;p__Cyanobacteria;c__Sericytochromatia	1.0	1.0	1.0	1.0	1.0	1.0	1.0	1.0	1.0	1.0	1.0	1.0	1.0	1.0	1.0	1.0	1.0	1.0	1.0	1.0	1.0	1.0	1.0	1.0	1.0	1.0	1.0	1.0	1.0	1.0	1.0	1.0	1.0	1.0	1.0	1.0	1.0	1.0	1.0	1.0	1.0	1.0	1.0	1.0	1.0	4.0	1.0	5.0	1.0
d__Bacteria;p__Bdellovibrionota;c__Bdellovibrionia	1.0	1.0	1.0	1.0	1.0	1.0	1.0	1.0	1.0	1.0	15.0	11.0	4.0	1.0	1.0	1.0	1.0	8.0	8.0	3.0	28.0	13.0	15.0	9.0	13.0	3.0	4.0	3.0	7.0	1.0	1.0	9.0	1.0	40.0	7.0	38.0	1.0	1.0	1.0	1.0	1.0	1.0	1.0	1.0	5.0	4.0	3.0	4.0	5.0
d__Bacteria;p__Armatimonadota;c__Fimbriimonadia	1.0	1.0	1.0	1.0	1.0	1.0	1.0	1.0	1.0	1.0	1.0	1.0	1.0	16.0	1.0	1.0	1.0	1.0	1.0	1.0	1.0	1.0	1.0	1.0	1.0	3.0	1.0	12.0	1.0	1.0	1.0	1.0	1.0	1.0	1.0	1.0	1.0	1.0	1.0	1.0	1.0	1.0	1.0	1.0	1.0	1.0	1.0	1.0	1.0
d__Bacteria;p__Patescibacteria;c__Berkelbacteria	1.0	1.0	1.0	1.0	1.0	1.0	1.0	1.0	1.0	1.0	1.0	1.0	1.0	1.0	1.0	11.0	1.0	1.0	1.0	1.0	1.0	1.0	1.0	1.0	1.0	1.0	1.0	1.0	1.0	1.0	1.0	1.0	1.0	1.0	1.0	1.0	1.0	1.0	1.0	1.0	1.0	1.0	1.0	1.0	1.0	1.0	1.0	1.0	1.0
d__Bacteria;p__Firmicutes;__	1.0	1.0	1.0	1.0	1.0	1.0	1.0	1.0	1.0	1.0	12.0	1.0	39.0	3.0	11.0	1.0	1.0	1.0	1.0	8.0	1.0	1.0	1.0	1.0	1.0	1.0	1.0	1.0	1.0	1.0	1.0	1.0	1.0	1.0	1.0	1.0	1.0	1.0	1.0	1.0	1.0	1.0	1.0	1.0	1.0	1.0	1.0	1.0	1.0
d__Archaea;p__Crenarchaeota;c__Nitrososphaeria	1.0	4.0	1.0	1.0	3.0	1.0	1.0	2.0	1.0	1.0	1.0	5.0	1.0	30.0	2.0	1.0	1.0	1.0	1.0	1.0	3.0	33.0	9.0	4.0	7.0	9.0	12.0	10.0	11.0	1.0	1.0	1.0	3.0	1.0	1.0	3.0	1.0	1.0	1.0	1.0	1.0	1.0	1.0	1.0	1.0	4.0	4.0	17.0	4.0
d__Bacteria;p__Actinobacteriota;c__MB-A2-108	1.0	1.0	1.0	1.0	1.0	1.0	1.0	1.0	3.0	1.0	3.0	1.0	1.0	1.0	3.0	1.0	5.0	2.0	1.0	1.0	15.0	6.0	1.0	3.0	1.0	8.0	7.0	4.0	17.0	20.0	4.0	1.0	1.0	1.0	1.0	1.0	1.0	1.0	1.0	1.0	1.0	1.0	1.0	1.0	1.0	1.0	1.0	1.0	1.0
d__Bacteria;p__Desulfobacterota;c__Desulfuromonadia	1.0	1.0	1.0	1.0	1.0	1.0	1.0	9.0	1.0	3.0	1.0	1.0	1.0	1.0	6.0	1.0	1.0	4.0	1.0	1.0	1.0	2.0	1.0	1.0	1.0	3.0	4.0	10.0	1.0	1.0	1.0	1.0	1.0	1.0	1.0	1.0	1.0	1.0	1.0	1.0	1.0	1.0	1.0	1.0	1.0	1.0	1.0	1.0	1.0
d__Bacteria;p__Hydrogenedentes;c__Hydrogenedentia	1.0	1.0	1.0	1.0	1.0	1.0	1.0	1.0	1.0	1.0	1.0	1.0	1.0	1.0	1.0	1.0	1.0	1.0	1.0	1.0	1.0	1.0	1.0	1.0	1.0	1.0	1.0	1.0	1.0	1.0	1.0	1.0	1.0	1.0	1.0	1.0	1.0	1.0	1.0	1.0	1.0	1.0	1.0	1.0	1.0	1.0	2.0	4.0	1.0
d__Bacteria;p__Bacteroidota;c__Rhodothermia	1.0	1.0	1.0	1.0	1.0	1.0	3.0	3.0	1.0	53.0	1.0	1.0	1.0	1.0	1.0	1.0	12.0	1.0	1.0	1.0	1.0	1.0	1.0	1.0	1.0	1.0	8.0	1.0	1.0	1.0	1.0	1.0	1.0	1.0	1.0	1.0	1.0	1.0	1.0	1.0	1.0	1.0	1.0	1.0	1.0	1.0	1.0	1.0	1.0
d__Bacteria;p__Patescibacteria;c__WWE3	1.0	1.0	1.0	1.0	1.0	1.0	1.0	1.0	1.0	1.0	1.0	1.0	1.0	21.0	1.0	3.0	1.0	1.0	1.0	1.0	1.0	1.0	1.0	1.0	1.0	1.0	1.0	1.0	1.0	1.0	1.0	1.0	1.0	1.0	1.0	1.0	1.0	1.0	1.0	1.0	1.0	1.0	1.0	1.0	1.0	1.0	1.0	1.0	1.0
d__Bacteria;__;__	80.0	5.0	1.0	1.0	1.0	1.0	1.0	1.0	1.0	1.0	1.0	1.0	1.0	1.0	1.0	1.0	1.0	1.0	1.0	1.0	1.0	1.0	1.0	1.0	1.0	1.0	1.0	1.0	1.0	1.0	1.0	1.0	1.0	1.0	1.0	1.0	1.0	1.0	1.0	1.0	1.0	1.0	1.0	1.0	1.0	1.0	1.0	1.0	1.0
d__Bacteria;p__Chloroflexi;c__TK10	1.0	1.0	1.0	4.0	3.0	1.0	1.0	1.0	225.0	1.0	72.0	1.0	134.0	14.0	105.0	1.0	1.0	28.0	38.0	273.0	150.0	28.0	18.0	26.0	36.0	14.0	15.0	1.0	39.0	133.0	102.0	1.0	1.0	1.0	1.0	1.0	1.0	1.0	1.0	1.0	1.0	3.0	14.0	1.0	12.0	1.0	95.0	8.0	11.0
d__Bacteria;p__Margulisbacteria;c__Margulisbacteria	1.0	1.0	1.0	1.0	1.0	1.0	1.0	1.0	1.0	3.0	4.0	1.0	1.0	1.0	1.0	1.0	1.0	1.0	1.0	1.0	4.0	2.0	3.0	2.0	2.0	1.0	4.0	1.0	5.0	1.0	1.0	1.0	1.0	1.0	1.0	1.0	1.0	1.0	1.0	1.0	1.0	1.0	1.0	1.0	1.0	1.0	1.0	1.0	1.0
d__Bacteria;p__NB1-j;c__NB1-j	1.0	1.0	1.0	1.0	1.0	1.0	1.0	1.0	1.0	1.0	1.0	1.0	3.0	1.0	1.0	1.0	1.0	1.0	1.0	1.0	1.0	2.0	3.0	1.0	1.0	1.0	1.0	6.0	1.0	1.0	1.0	1.0	1.0	1.0	1.0	1.0	1.0	1.0	1.0	1.0	1.0	1.0	1.0	1.0	1.0	1.0	1.0	1.0	1.0
d__Bacteria;p__Myxococcota;c__Polyangia	1.0	1.0	1.0	11.0	1.0	1.0	1.0	1.0	3.0	1.0	1.0	1.0	1.0	1.0	1.0	1.0	1.0	1.0	1.0	1.0	1.0	1.0	1.0	1.0	1.0	1.0	1.0	1.0	1.0	1.0	1.0	1.0	1.0	1.0	1.0	1.0	1.0	1.0	1.0	1.0	1.0	1.0	1.0	1.0	1.0	1.0	1.0	1.0	1.0
d__Bacteria;p__Armatimonadota;c__uncultured	1.0	1.0	1.0	1.0	1.0	1.0	1.0	1.0	1.0	1.0	4.0	3.0	1.0	1.0	1.0	1.0	1.0	1.0	4.0	1.0	3.0	3.0	6.0	2.0	2.0	1.0	1.0	1.0	2.0	1.0	1.0	1.0	1.0	1.0	1.0	1.0	1.0	1.0	1.0	1.0	1.0	1.0	1.0	1.0	1.0	1.0	1.0	1.0	1.0
d__Bacteria;p__Sumerlaeota;c__Sumerlaeia	1.0	1.0	1.0	1.0	1.0	1.0	1.0	1.0	1.0	1.0	1.0	1.0	1.0	1.0	1.0	1.0	1.0	1.0	1.0	1.0	1.0	1.0	1.0	1.0	1.0	1.0	1.0	12.0	1.0	1.0	1.0	1.0	1.0	1.0	1.0	1.0	1.0	1.0	1.0	1.0	1.0	1.0	1.0	1.0	1.0	1.0	1.0	1.0	1.0
d__Bacteria;p__Chloroflexi;c__OLB14	1.0	1.0	1.0	1.0	1.0	1.0	1.0	1.0	1.0	1.0	1.0	1.0	4.0	1.0	1.0	1.0	1.0	1.0	1.0	1.0	2.0	1.0	2.0	1.0	3.0	1.0	1.0	5.0	1.0	1.0	1.0	1.0	1.0	1.0	1.0	1.0	1.0	1.0	1.0	1.0	1.0	1.0	1.0	1.0	1.0	1.0	1.0	1.0	1.0
[truncated: 88 more columns]
