# Supplementary material for: Seasonal Dynamics of Lake Winnipeg’s Microbial Communities Reveal Aerobic Anoxygenic Phototrophic Populations Coincide with Sunlight Availability
Source: Microorganisms. 2022 Aug 23;10(9):1690. doi: 10.3390/microorganisms10091690 (PMC9501198; doi:10.3390/microorganisms10091690)
Supplement: Supplementary file 1 [file microorganisms-10-01690-s001.zip › level4-feature-table.biom.tsv]

# Constructed from biom file
#OTU ID	2016-Sp-S6	2016-Sp-S7	2016-Sp-S8	2016-Sp-S9	2016-Sp-S10	2016-Sp-S1	2016-Sp-S2	2016-Sp-S3	2016-Sp-S4	2016-Sp-S5	2016-Sm-S6	2016-Sm-S7	2016-Sm-S8	2016-Sm-S9	2016-Sm-S10	2016-Sm-S1	2016-Sm-S2	2016-Sm-S3	2016-Sm-S4	2016-Sm-S5	2016-Fa-S6	2016-Fa-S7	2016-Fa-S8	2016-Fa-S9	2016-Fa-S10	2016-Fa-S1	2016-Fa-S2	2016-Fa-S3	2016-Fa-S4	2016-Fa-S5	2017-Wi-S6	2017-Sp-S6	2017-Sp-S7	2017-Sp-S8	2017-Sp-S9	2017-Sp-S10	2017-Sp-S1	2017-Sp-S1-sed	2017-Sp-S2	2017-Sp-S2-sed	2017-Sp-S3	2017-Sp-S3-sed	2017-Sp-S4	2017-Sp-S4-sed	2017-Sm-S6	2017-Sm-S7	2017-Sm-S8	2017-Sm-S9	2017-Sm-S10
d__Bacteria;p__Bacteroidota;c__Bacteroidia;o__Flavobacteriales	920.0	340.0	1170.0	395.0	386.0	463.0	585.0	717.0	304.0	354.0	58.0	35.0	7.0	3.0	28.0	69.0	232.0	65.0	268.0	33.0	75.0	42.0	34.0	291.0	14.0	81.0	78.0	85.0	21.0	97.0	53.0	463.0	311.0	917.0	159.0	568.0	76.0	208.0	161.0	1233.0	104.0	160.0	607.0	189.0	26.0	82.0	66.0	206.0	74.0
d__Bacteria;p__Bacteroidota;c__Bacteroidia;o__Cytophagales	465.0	310.0	326.0	332.0	365.0	115.0	336.0	336.0	288.0	335.0	245.0	58.0	39.0	68.0	108.0	9.0	405.0	32.0	151.0	230.0	139.0	49.0	93.0	75.0	46.0	88.0	534.0	26.0	57.0	246.0	41.0	380.0	316.0	259.0	150.0	309.0	20.0	76.0	49.0	38.0	113.0	80.0	191.0	272.0	24.0	64.0	34.0	33.0	27.0
d__Bacteria;p__Actinobacteriota;c__Actinobacteria;o__Frankiales	2780.0	1928.0	1712.0	2395.0	2299.0	3540.0	3001.0	4626.0	4228.0	3101.0	3605.0	1958.0	1633.0	2278.0	3664.0	1955.0	2684.0	2508.0	3221.0	3143.0	4348.0	5329.0	3889.0	5584.0	3644.0	3025.0	3837.0	2815.0	3560.0	3418.0	3395.0	2218.0	2325.0	2532.0	1123.0	2873.0	235.0	723.0	200.0	1060.0	608.0	1454.0	3286.0	3243.0	1312.0	2524.0	2707.0	2765.0	1876.0
d__Bacteria;p__Actinobacteriota;c__Acidimicrobiia;o__Microtrichales	1181.0	1046.0	627.0	941.0	872.0	2314.0	1311.0	1662.0	2495.0	1581.0	2119.0	1691.0	1105.0	7135.0	1525.0	3586.0	622.0	749.0	753.0	1231.0	1509.0	2025.0	1672.0	2334.0	1997.0	1459.0	980.0	1618.0	972.0	1607.0	1304.0	839.0	1216.0	1372.0	307.0	1531.0	84.0	473.0	90.0	427.0	342.0	906.0	2789.0	1868.0	553.0	1820.0	1264.0	1373.0	986.0
d__Bacteria;p__Verrucomicrobiota;c__Verrucomicrobiae;o__Chthoniobacterales	875.0	424.0	737.0	464.0	480.0	88.0	714.0	179.0	1171.0	286.0	357.0	57.0	124.0	131.0	193.0	71.0	209.0	184.0	359.0	298.0	381.0	277.0	133.0	773.0	300.0	95.0	189.0	148.0	236.0	286.0	213.0	810.0	368.0	922.0	113.0	548.0	11.0	15.0	19.0	109.0	192.0	487.0	774.0	449.0	174.0	102.0	227.0	57.0	120.0
d__Bacteria;p__Proteobacteria;c__Gammaproteobacteria;o__Burkholderiales	905.0	1060.0	1409.0	1336.0	1342.0	2445.0	1257.0	2093.0	2681.0	2036.0	2277.0	1268.0	1494.0	1409.0	2429.0	442.0	875.0	782.0	1474.0	1514.0	1670.0	2110.0	1466.0	2280.0	1523.0	1506.0	2145.0	1573.0	1475.0	1793.0	1329.0	1098.0	1102.0	1285.0	594.0	1849.0	91.0	229.0	103.0	459.0	262.0	547.0	949.0	1385.0	479.0	1044.0	1623.0	1630.0	1018.0
d__Bacteria;p__Planctomycetota;c__Phycisphaerae;o__Phycisphaerales	239.0	249.0	747.0	593.0	476.0	16.0	11.0	49.0	970.0	53.0	300.0	48.0	150.0	124.0	145.0	1.0	117.0	200.0	188.0	294.0	116.0	69.0	87.0	82.0	93.0	24.0	25.0	21.0	69.0	362.0	1387.0	455.0	163.0	809.0	225.0	566.0	3.0	1.0	3.0	83.0	81.0	239.0	1061.0	160.0	185.0	97.0	194.0	197.0	90.0
d__Bacteria;p__Proteobacteria;c__Alphaproteobacteria;o__Sphingomonadales	169.0	93.0	64.0	60.0	51.0	19.0	50.0	91.0	45.0	42.0	7.0	3.0	12.0	3.0	25.0	307.0	10.0	28.0	15.0	8.0	15.0	85.0	7.0	85.0	52.0	30.0	52.0	49.0	36.0	48.0	19.0	57.0	64.0	80.0	24.0	78.0	8.0	41.0	42.0	79.0	30.0	16.0	48.0	100.0	5.0	44.0	17.0	58.0	25.0
d__Bacteria;p__Verrucomicrobiota;c__Verrucomicrobiae;o__Pedosphaerales	186.0	146.0	385.0	320.0	287.0	43.0	36.0	60.0	138.0	34.0	197.0	51.0	75.0	28.0	119.0	5.0	49.0	83.0	144.0	134.0	178.0	89.0	109.0	201.0	139.0	55.0	65.0	35.0	95.0	139.0	54.0	116.0	31.0	228.0	32.0	246.0	21.0	3.0	22.0	47.0	55.0	48.0	72.0	214.0	61.0	20.0	70.0	61.0	92.0
d__Bacteria;p__Planctomycetota;c__Planctomycetes;o__Planctomycetales	9.0	9.0	40.0	9.0	5.0	4.0	1.0	1.0	24.0	38.0	358.0	63.0	654.0	14.0	166.0	10.0	93.0	166.0	145.0	385.0	70.0	42.0	122.0	45.0	81.0	15.0	32.0	8.0	51.0	23.0	10.0	211.0	76.0	58.0	105.0	87.0	1.0	1.0	1.0	3.0	1.0	5.0	5.0	17.0	40.0	12.0	32.0	71.0	22.0
d__Bacteria;p__Bacteroidota;c__Bacteroidia;o__Chitinophagales	543.0	260.0	400.0	337.0	371.0	301.0	445.0	843.0	454.0	344.0	184.0	121.0	67.0	202.0	272.0	32.0	333.0	124.0	477.0	208.0	285.0	319.0	219.0	770.0	341.0	110.0	225.0	78.0	120.0	188.0	235.0	376.0	338.0	300.0	135.0	429.0	30.0	113.0	57.0	210.0	132.0	139.0	362.0	344.0	143.0	260.0	209.0	411.0	215.0
d__Bacteria;p__Acidobacteriota;c__Vicinamibacteria;o__Vicinamibacterales	3.0	1.0	1.0	5.0	7.0	41.0	26.0	12.0	27.0	34.0	707.0	176.0	562.0	1707.0	468.0	281.0	33.0	64.0	60.0	59.0	164.0	138.0	277.0	133.0	210.0	117.0	93.0	112.0	152.0	82.0	52.0	1.0	1.0	1.0	1.0	1.0	4.0	4.0	1.0	3.0	1.0	1.0	12.0	3.0	122.0	25.0	392.0	84.0	175.0
d__Bacteria;p__Actinobacteriota;c__Actinobacteria;o__Micrococcales	91.0	98.0	31.0	44.0	41.0	72.0	421.0	103.0	9.0	203.0	25.0	15.0	17.0	1.0	17.0	39.0	21.0	14.0	20.0	2.0	10.0	6.0	12.0	10.0	6.0	67.0	173.0	313.0	17.0	24.0	11.0	89.0	83.0	59.0	44.0	107.0	8.0	22.0	14.0	18.0	7.0	132.0	135.0	108.0	3.0	4.0	8.0	4.0	4.0
d__Bacteria;p__Planctomycetota;c__Planctomycetes;o__Pirellulales	8.0	1.0	4.0	7.0	4.0	12.0	1.0	3.0	2.0	35.0	183.0	63.0	280.0	171.0	91.0	12.0	24.0	47.0	45.0	39.0	50.0	24.0	65.0	18.0	39.0	13.0	17.0	50.0	75.0	13.0	1.0	12.0	1.0	41.0	18.0	14.0	1.0	1.0	1.0	1.0	1.0	2.0	24.0	4.0	43.0	15.0	52.0	9.0	20.0
d__Bacteria;p__Cyanobacteria;c__Cyanobacteriia;o__Synechococcales	60.0	48.0	107.0	388.0	409.0	214.0	111.0	140.0	986.0	741.0	2328.0	1691.0	715.0	383.0	362.0	70.0	147.0	511.0	254.0	640.0	350.0	365.0	454.0	399.0	538.0	222.0	140.0	95.0	248.0	73.0	28.0	42.0	48.0	96.0	32.0	308.0	3.0	20.0	11.0	34.0	36.0	9.0	116.0	461.0	394.0	544.0	517.0	471.0	231.0
d__Bacteria;p__Bacteroidota;c__Bacteroidia;o__Sphingobacteriales	448.0	200.0	323.0	312.0	315.0	482.0	347.0	613.0	493.0	102.0	183.0	75.0	72.0	45.0	200.0	8.0	143.0	46.0	166.0	183.0	367.0	176.0	160.0	266.0	174.0	86.0	188.0	162.0	118.0	311.0	307.0	578.0	500.0	532.0	354.0	784.0	30.0	69.0	44.0	130.0	109.0	104.0	217.0	440.0	119.0	169.0	168.0	214.0	139.0
d__Bacteria;p__Proteobacteria;c__Gammaproteobacteria;o__Pseudomonadales	8.0	34.0	8.0	7.0	1.0	456.0	26.0	49.0	3.0	6.0	1.0	1.0	3.0	210.0	1.0	109.0	6.0	1.0	1.0	4.0	1.0	1.0	1.0	1.0	1.0	5.0	11.0	40.0	1.0	6.0	1.0	1.0	5.0	4.0	4.0	13.0	1.0	17.0	7.0	58.0	1.0	138.0	744.0	74.0	1.0	3.0	22.0	4.0	28.0
d__Bacteria;p__Verrucomicrobiota;c__Verrucomicrobiae;o__Verrucomicrobiales	909.0	170.0	335.0	262.0	154.0	86.0	573.0	231.0	60.0	620.0	41.0	29.0	111.0	19.0	188.0	6.0	31.0	115.0	77.0	11.0	64.0	146.0	97.0	212.0	35.0	54.0	79.0	48.0	36.0	48.0	111.0	1013.0	583.0	947.0	444.0	1176.0	1.0	71.0	26.0	32.0	51.0	65.0	212.0	364.0	82.0	13.0	79.0	41.0	36.0
d__Bacteria;p__Actinobacteriota;c__Thermoleophilia;o__Gaiellales	5.0	1.0	9.0	32.0	25.0	18.0	21.0	18.0	91.0	11.0	57.0	92.0	185.0	130.0	73.0	13.0	13.0	67.0	45.0	59.0	47.0	39.0	32.0	30.0	32.0	16.0	33.0	38.0	144.0	79.0	167.0	1.0	5.0	3.0	1.0	10.0	1.0	1.0	1.0	1.0	1.0	16.0	94.0	17.0	11.0	8.0	26.0	19.0	8.0
d__Bacteria;p__Armatimonadota;c__Armatimonadia;o__Armatimonadales	56.0	47.0	219.0	173.0	109.0	18.0	29.0	83.0	78.0	11.0	4.0	1.0	16.0	3.0	16.0	1.0	5.0	1.0	3.0	6.0	4.0	1.0	1.0	5.0	1.0	1.0	10.0	1.0	33.0	27.0	1.0	227.0	122.0	1720.0	732.0	935.0	1.0	12.0	17.0	83.0	41.0	20.0	115.0	312.0	1.0	9.0	14.0	20.0	10.0
d__Bacteria;p__Proteobacteria;c__Alphaproteobacteria;o__Rhizobiales	144.0	197.0	461.0	352.0	340.0	199.0	194.0	212.0	678.0	312.0	485.0	138.0	473.0	209.0	328.0	10.0	63.0	102.0	90.0	206.0	165.0	164.0	157.0	139.0	134.0	77.0	132.0	148.0	131.0	151.0	215.0	249.0	197.0	281.0	103.0	315.0	11.0	23.0	18.0	70.0	23.0	83.0	175.0	219.0	44.0	34.0	175.0	58.0	103.0
d__Bacteria;p__Cyanobacteria;c__Cyanobacteriia;o__Chloroplast	6415.0	3011.0	2176.0	1441.0	1851.0	144.0	1199.0	339.0	1902.0	868.0	718.0	465.0	34.0	495.0	305.0	395.0	202.0	24.0	181.0	111.0	571.0	307.0	470.0	3251.0	987.0	55.0	284.0	37.0	134.0	302.0	189.0	1828.0	1304.0	718.0	971.0	1382.0	195.0	56.0	158.0	424.0	48.0	457.0	1400.0	591.0	470.0	1944.0	44.0	180.0	91.0
d__Bacteria;p__Actinobacteriota;c__Thermoleophilia;o__Solirubrobacterales	9.0	8.0	23.0	21.0	30.0	24.0	11.0	18.0	44.0	1.0	82.0	61.0	149.0	50.0	57.0	1.0	1.0	98.0	58.0	247.0	32.0	13.0	17.0	29.0	27.0	16.0	10.0	24.0	116.0	139.0	63.0	18.0	29.0	18.0	12.0	23.0	1.0	1.0	1.0	3.0	3.0	39.0	117.0	45.0	6.0	17.0	22.0	21.0	10.0
d__Bacteria;p__Proteobacteria;c__Gammaproteobacteria;o__Xanthomonadales	189.0	61.0	402.0	71.0	84.0	115.0	317.0	368.0	22.0	294.0	27.0	5.0	20.0	31.0	24.0	611.0	155.0	310.0	71.0	34.0	8.0	26.0	7.0	25.0	9.0	90.0	73.0	94.0	41.0	34.0	1.0	99.0	64.0	106.0	52.0	141.0	13.0	235.0	72.0	125.0	8.0	8.0	29.0	9.0	17.0	53.0	18.0	15.0	6.0
d__Bacteria;p__Actinobacteriota;c__Actinobacteria;__	66.0	62.0	61.0	89.0	95.0	196.0	141.0	209.0	175.0	138.0	117.0	72.0	87.0	2643.0	145.0	512.0	38.0	51.0	53.0	34.0	51.0	52.0	63.0	79.0	54.0	125.0	73.0	219.0	49.0	65.0	62.0	54.0	72.0	75.0	35.0	114.0	9.0	84.0	17.0	50.0	20.0	76.0	123.0	116.0	35.0	58.0	87.0	84.0	59.0
d__Bacteria;p__Actinobacteriota;c__Acidimicrobiia;o__IMCC26256	10.0	9.0	7.0	9.0	20.0	29.0	29.0	19.0	44.0	6.0	250.0	78.0	194.0	99.0	73.0	5.0	3.0	19.0	7.0	66.0	41.0	35.0	68.0	32.0	45.0	45.0	23.0	24.0	35.0	37.0	114.0	1.0	7.0	5.0	1.0	1.0	1.0	1.0	1.0	1.0	1.0	4.0	19.0	6.0	6.0	13.0	16.0	7.0	7.0
d__Bacteria;p__Patescibacteria;c__Saccharimonadia;o__Saccharimonadales	3.0	1.0	1.0	8.0	21.0	9.0	13.0	15.0	39.0	64.0	45.0	15.0	16.0	120.0	56.0	180.0	15.0	13.0	36.0	66.0	269.0	169.0	150.0	113.0	265.0	86.0	112.0	267.0	266.0	82.0	110.0	4.0	16.0	3.0	1.0	6.0	1.0	1.0	1.0	4.0	3.0	1.0	3.0	13.0	46.0	64.0	46.0	13.0	35.0
d__Bacteria;p__Gemmatimonadota;c__Gemmatimonadetes;o__Gemmatimonadales	158.0	82.0	291.0	179.0	162.0	133.0	134.0	175.0	248.0	128.0	451.0	257.0	437.0	106.0	359.0	3.0	58.0	233.0	189.0	100.0	289.0	258.0	187.0	210.0	314.0	77.0	158.0	67.0	150.0	186.0	82.0	163.0	62.0	287.0	49.0	249.0	1.0	13.0	5.0	19.0	15.0	19.0	54.0	50.0	64.0	220.0	244.0	257.0	90.0
d__Bacteria;p__Cyanobacteria;c__Cyanobacteriia;o__Cyanobacteriales	39.0	64.0	79.0	23.0	79.0	1.0	919.0	21.0	34.0	30.0	158.0	3.0	9.0	76.0	1.0	43.0	1785.0	1135.0	6249.0	108.0	1604.0	1300.0	877.0	1003.0	754.0	44.0	245.0	137.0	47.0	44.0	24.0	17.0	14.0	23.0	1.0	3.0	1.0	1.0	1.0	12.0	3.0	1.0	1.0	3.0	62.0	9.0	1.0	462.0	1.0
d__Bacteria;p__Verrucomicrobiota;c__Verrucomicrobiae;o__uncultured	373.0	206.0	70.0	96.0	149.0	109.0	402.0	402.0	137.0	273.0	20.0	22.0	62.0	2.0	60.0	59.0	348.0	12.0	44.0	127.0	159.0	140.0	142.0	316.0	393.0	56.0	204.0	90.0	115.0	175.0	40.0	380.0	689.0	42.0	49.0	261.0	1.0	101.0	24.0	52.0	4.0	14.0	12.0	48.0	1.0	21.0	3.0	21.0	3.0
d__Bacteria;p__Actinobacteriota;c__Actinobacteria;o__PeM15	25.0	36.0	102.0	15.0	28.0	14.0	19.0	10.0	15.0	19.0	13.0	13.0	21.0	152.0	5.0	1.0	1.0	7.0	5.0	5.0	2.0	10.0	5.0	8.0	4.0	1.0	3.0	1.0	16.0	1.0	2.0	8.0	8.0	25.0	5.0	16.0	1.0	1.0	3.0	5.0	1.0	3.0	12.0	13.0	2.0	1.0	9.0	11.0	3.0
d__Bacteria;p__Actinobacteriota;c__Actinobacteria;o__Actinomycetales	1.0	1.0	1.0	1.0	1.0	1.0	1.0	1.0	1.0	1.0	1.0	1.0	1.0	1.0	1.0	12.0	1.0	1.0	1.0	1.0	1.0	1.0	1.0	1.0	1.0	1.0	1.0	1.0	1.0	1.0	1.0	1.0	1.0	1.0	1.0	1.0	1.0	1.0	1.0	1.0	1.0	1.0	1.0	1.0	1.0	1.0	1.0	1.0	1.0
d__Bacteria;p__Planctomycetota;c__Planctomycetes;o__Gemmatales	386.0	211.0	716.0	662.0	532.0	67.0	86.0	80.0	722.0	146.0	199.0	51.0	95.0	36.0	193.0	1.0	13.0	3.0	31.0	88.0	134.0	47.0	10.0	20.0	42.0	62.0	105.0	100.0	117.0	212.0	848.0	197.0	79.0	423.0	101.0	294.0	16.0	12.0	31.0	212.0	32.0	76.0	586.0	603.0	20.0	12.0	84.0	32.0	55.0
d__Bacteria;p__Chloroflexi;c__SL56_marine_group;o__SL56_marine_group	215.0	137.0	152.0	279.0	330.0	396.0	421.0	626.0	954.0	143.0	1130.0	480.0	2060.0	621.0	1705.0	73.0	91.0	1174.0	942.0	1307.0	911.0	611.0	579.0	910.0	941.0	306.0	746.0	686.0	1768.0	1523.0	1208.0	147.0	153.0	163.0	47.0	171.0	18.0	32.0	16.0	172.0	68.0	201.0	837.0	430.0	402.0	680.0	847.0	736.0	543.0
d__Bacteria;p__Acidobacteriota;c__Holophagae;o__Holophagales	47.0	3.0	18.0	76.0	98.0	91.0	232.0	339.0	474.0	39.0	1160.0	982.0	501.0	359.0	906.0	155.0	393.0	355.0	690.0	574.0	1276.0	1289.0	746.0	1215.0	1038.0	199.0	429.0	305.0	662.0	894.0	427.0	17.0	9.0	11.0	1.0	28.0	11.0	9.0	11.0	63.0	18.0	207.0	281.0	49.0	403.0	1152.0	798.0	831.0	591.0
d__Bacteria;p__Verrucomicrobiota;c__Verrucomicrobiae;o__Opitutales	38.0	15.0	35.0	34.0	45.0	21.0	31.0	55.0	28.0	15.0	72.0	14.0	45.0	26.0	51.0	1.0	14.0	31.0	33.0	23.0	90.0	60.0	31.0	60.0	79.0	10.0	21.0	1.0	50.0	39.0	99.0	120.0	61.0	75.0	45.0	101.0	3.0	1.0	3.0	6.0	1.0	15.0	36.0	49.0	10.0	13.0	16.0	14.0	5.0
d__Bacteria;p__Proteobacteria;c__Alphaproteobacteria;o__Rhodobacterales	21.0	30.0	113.0	19.0	10.0	3.0	10.0	2.0	7.0	20.0	1.0	1.0	3.0	4.0	1.0	3.0	11.0	4.0	1.0	5.0	1.0	1.0	1.0	1.0	1.0	6.0	3.0	3.0	7.0	8.0	3.0	8.0	7.0	12.0	2.0	22.0	1.0	12.0	6.0	9.0	1.0	16.0	34.0	22.0	5.0	50.0	3.0	9.0	11.0
d__Bacteria;p__Patescibacteria;c__Parcubacteria;o__Candidatus_Azambacteria	3.0	1.0	5.0	1.0	5.0	1.0	1.0	3.0	1.0	1.0	15.0	1.0	1.0	1.0	1.0	1.0	1.0	6.0	7.0	1.0	77.0	236.0	98.0	77.0	154.0	13.0	42.0	45.0	47.0	1.0	1.0	1.0	1.0	1.0	1.0	1.0	1.0	1.0	1.0	1.0	1.0	1.0	1.0	1.0	1.0	1.0	1.0	1.0	1.0
d__Bacteria;p__Nitrospirota;c__Nitrospiria;o__Nitrospirales	5.0	9.0	3.0	7.0	5.0	21.0	9.0	19.0	1.0	13.0	230.0	39.0	322.0	12.0	334.0	13.0	7.0	191.0	92.0	1.0	290.0	227.0	309.0	181.0	271.0	231.0	186.0	130.0	165.0	79.0	22.0	1.0	1.0	3.0	1.0	1.0	1.0	3.0	1.0	3.0	1.0	1.0	1.0	4.0	29.0	4.0	143.0	16.0	16.0
d__Bacteria;p__Chloroflexi;c__Chloroflexia;o__Chloroflexales	12.0	11.0	8.0	13.0	5.0	7.0	4.0	2.0	7.0	5.0	7.0	1.0	4.0	1.0	12.0	1.0	1.0	16.0	6.0	1.0	3.0	6.0	6.0	15.0	4.0	1.0	1.0	9.0	1.0	3.0	5.0	2.0	22.0	10.0	4.0	12.0	1.0	1.0	1.0	3.0	1.0	1.0	1.0	1.0	1.0	1.0	5.0	4.0	3.0
d__Bacteria;p__Proteobacteria;c__Gammaproteobacteria;o__Oceanospirillales	10.0	21.0	43.0	94.0	57.0	24.0	39.0	37.0	52.0	59.0	49.0	14.0	105.0	32.0	99.0	5.0	14.0	7.0	27.0	90.0	21.0	35.0	50.0	42.0	35.0	23.0	35.0	1.0	51.0	61.0	12.0	3.0	7.0	39.0	11.0	92.0	1.0	1.0	1.0	10.0	2.0	1.0	11.0	18.0	3.0	3.0	13.0	7.0	19.0
d__Bacteria;p__Proteobacteria;c__Alphaproteobacteria;o__Elsterales	1.0	1.0	1.0	1.0	1.0	1.0	1.0	1.0	1.0	1.0	28.0	1.0	12.0	13.0	10.0	1.0	1.0	4.0	5.0	9.0	21.0	24.0	19.0	9.0	7.0	1.0	3.0	15.0	14.0	26.0	3.0	1.0	1.0	1.0	1.0	1.0	1.0	1.0	1.0	1.0	1.0	1.0	1.0	1.0	1.0	1.0	1.0	1.0	1.0
d__Bacteria;p__Planctomycetota;c__OM190;o__OM190	24.0	11.0	15.0	26.0	27.0	145.0	37.0	34.0	1.0	309.0	399.0	149.0	1040.0	170.0	613.0	5.0	91.0	296.0	163.0	22.0	343.0	530.0	376.0	361.0	351.0	127.0	294.0	71.0	227.0	1.0	1.0	6.0	1.0	1.0	1.0	9.0	3.0	11.0	3.0	27.0	1.0	1.0	1.0	7.0	231.0	167.0	288.0	288.0	328.0
d__Bacteria;p__Chloroflexi;c__JG30-KF-CM66;o__JG30-KF-CM66	1.0	1.0	1.0	3.0	1.0	1.0	1.0	1.0	1.0	1.0	203.0	59.0	145.0	1.0	73.0	1.0	1.0	12.0	11.0	1.0	66.0	28.0	16.0	17.0	9.0	1.0	1.0	14.0	24.0	8.0	7.0	1.0	1.0	1.0	1.0	1.0	1.0	1.0	1.0	1.0	1.0	1.0	1.0	1.0	2.0	1.0	14.0	8.0	6.0
d__Bacteria;p__Proteobacteria;c__Gammaproteobacteria;o__Alteromonadales	6.0	4.0	41.0	1.0	5.0	35.0	65.0	115.0	5.0	9.0	1.0	1.0	1.0	42.0	1.0	3.0	1.0	6.0	6.0	3.0	3.0	1.0	1.0	1.0	1.0	6.0	4.0	1.0	1.0	7.0	1.0	1.0	1.0	3.0	1.0	1.0	3.0	4.0	1.0	14.0	1.0	1.0	1.0	1.0	1.0	1.0	1.0	5.0	1.0
d__Bacteria;p__Bacteroidota;c__Kapabacteria;o__Kapabacteriales	31.0	12.0	25.0	3.0	14.0	18.0	28.0	58.0	20.0	153.0	351.0	142.0	19.0	1.0	101.0	1.0	98.0	91.0	60.0	20.0	123.0	237.0	112.0	157.0	175.0	18.0	15.0	12.0	30.0	3.0	15.0	1.0	3.0	3.0	1.0	6.0	1.0	1.0	1.0	3.0	1.0	17.0	27.0	8.0	61.0	21.0	150.0	37.0	66.0
d__Bacteria;p__Firmicutes;c__Bacilli;o__Lactobacillales	1.0	1.0	1.0	1.0	1.0	1.0	1.0	1.0	1.0	1.0	1.0	1.0	1.0	21.0	1.0	8.0	1.0	1.0	1.0	1.0	1.0	1.0	1.0	1.0	1.0	1.0	1.0	1.0	1.0	1.0	1.0	1.0	1.0	1.0	1.0	1.0	1.0	1.0	1.0	1.0	1.0	1.0	1.0	1.0	1.0	1.0	1.0	1.0	1.0
d__Bacteria;p__Proteobacteria;c__Alphaproteobacteria;o__Acetobacterales	3.0	3.0	3.0	16.0	1.0	51.0	24.0	32.0	6.0	70.0	119.0	48.0	139.0	119.0	89.0	1.0	17.0	53.0	104.0	249.0	31.0	45.0	74.0	95.0	52.0	3.0	7.0	1.0	10.0	40.0	1.0	1.0	1.0	1.0	1.0	1.0	1.0	1.0	1.0	2.0	1.0	1.0	1.0	1.0	33.0	34.0	30.0	77.0	28.0
d__Bacteria;p__MBNT15;c__MBNT15;o__MBNT15	1.0	1.0	1.0	3.0	1.0	1.0	3.0	6.0	3.0	4.0	3.0	3.0	12.0	3.0	12.0	1.0	17.0	10.0	3.0	6.0	5.0	14.0	8.0	4.0	1.0	27.0	21.0	20.0	16.0	1.0	1.0	1.0	1.0	1.0	1.0	1.0	1.0	1.0	1.0	1.0	1.0	1.0	1.0	1.0	1.0	1.0	1.0	1.0	1.0
d__Bacteria;p__Cyanobacteria;c__Cyanobacteriia;o__Pseudanabaenales	3.0	4.0	26.0	36.0	33.0	1.0	1.0	1.0	24.0	1.0	1.0	1.0	1.0	1.0	3.0	1.0	1.0	30.0	267.0	11.0	1.0	3.0	1.0	1.0	1.0	1.0	1.0	1.0	1.0	3.0	7.0	7.0	1.0	6.0	1.0	3.0	1.0	1.0	1.0	1.0	5.0	1.0	1.0	1.0	9.0	7.0	1.0	17.0	13.0
d__Bacteria;p__Acidobacteriota;c__Blastocatellia;o__Blastocatellales	1.0	1.0	1.0	1.0	1.0	5.0	1.0	1.0	1.0	8.0	19.0	14.0	4.0	1.0	9.0	1.0	12.0	16.0	10.0	1.0	38.0	131.0	41.0	37.0	51.0	55.0	28.0	66.0	3.0	1.0	1.0	1.0	3.0	1.0	1.0	1.0	1.0	1.0	1.0	1.0	1.0	1.0	1.0	1.0	3.0	19.0	5.0	1.0	6.0
d__Bacteria;p__Actinobacteriota;c__Actinobacteria;o__Corynebacteriales	7.0	13.0	18.0	33.0	18.0	9.0	9.0	3.0	85.0	11.0	24.0	13.0	81.0	75.0	14.0	4.0	1.0	29.0	18.0	113.0	22.0	4.0	3.0	1.0	3.0	8.0	8.0	4.0	33.0	34.0	58.0	3.0	3.0	1.0	2.0	3.0	1.0	1.0	1.0	1.0	1.0	16.0	15.0	1.0	1.0	1.0	2.0	1.0	3.0
d__Bacteria;p__Chloroflexi;c__KD4-96;o__KD4-96	1.0	1.0	1.0	1.0	3.0	15.0	7.0	1.0	1.0	15.0	106.0	22.0	183.0	22.0	46.0	1.0	18.0	48.0	25.0	75.0	30.0	33.0	18.0	21.0	27.0	24.0	24.0	53.0	139.0	29.0	16.0	1.0	1.0	1.0	1.0	1.0	1.0	1.0	1.0	1.0	1.0	1.0	1.0	1.0	1.0	1.0	18.0	1.0	1.0
d__Bacteria;p__Proteobacteria;c__Alphaproteobacteria;o__Caulobacterales	63.0	38.0	81.0	30.0	14.0	18.0	11.0	22.0	8.0	18.0	1.0	1.0	1.0	1.0	6.0	11.0	5.0	52.0	60.0	5.0	14.0	2.0	1.0	9.0	1.0	1.0	2.0	1.0	4.0	4.0	13.0	19.0	18.0	28.0	5.0	22.0	1.0	6.0	3.0	1.0	3.0	1.0	4.0	3.0	1.0	1.0	1.0	1.0	1.0
d__Bacteria;p__Proteobacteria;c__Gammaproteobacteria;o__Steroidobacterales	1.0	1.0	1.0	1.0	1.0	6.0	19.0	19.0	3.0	15.0	3.0	3.0	4.0	1.0	4.0	5.0	4.0	12.0	1.0	1.0	1.0	10.0	1.0	3.0	1.0	32.0	9.0	22.0	6.0	1.0	9.0	1.0	1.0	1.0	1.0	1.0	1.0	1.0	1.0	1.0	1.0	1.0	1.0	1.0	1.0	1.0	1.0	1.0	1.0
d__Bacteria;p__Proteobacteria;c__Alphaproteobacteria;__	1.0	1.0	1.0	1.0	1.0	1.0	1.0	1.0	1.0	1.0	11.0	1.0	9.0	1.0	15.0	1.0	6.0	17.0	8.0	1.0	34.0	28.0	29.0	22.0	32.0	1.0	7.0	1.0	1.0	1.0	1.0	1.0	1.0	1.0	1.0	1.0	1.0	1.0	1.0	1.0	1.0	1.0	1.0	1.0	1.0	1.0	1.0	1.0	1.0
d__Bacteria;p__Proteobacteria;c__Alphaproteobacteria;o__Reyranellales	7.0	3.0	11.0	22.0	13.0	14.0	7.0	7.0	35.0	117.0	77.0	15.0	158.0	97.0	113.0	6.0	7.0	24.0	20.0	20.0	45.0	47.0	27.0	34.0	50.0	14.0	9.0	45.0	19.0	36.0	27.0	1.0	4.0	3.0	1.0	1.0	1.0	1.0	1.0	2.0	1.0	1.0	4.0	5.0	2.0	1.0	15.0	1.0	8.0
d__Bacteria;p__Deinococcota;c__Deinococci;o__Deinococcales	1.0	1.0	1.0	1.0	1.0	1.0	1.0	1.0	1.0	1.0	1.0	1.0	1.0	1.0	1.0	1.0	1.0	1.0	1.0	24.0	1.0	1.0	1.0	1.0	1.0	1.0	1.0	1.0	1.0	1.0	1.0	1.0	1.0	1.0	1.0	1.0	1.0	1.0	1.0	8.0	5.0	1.0	5.0	1.0	3.0	1.0	1.0	1.0	1.0
d__Bacteria;p__Proteobacteria;c__Gammaproteobacteria;__	6.0	1.0	12.0	19.0	2.0	12.0	6.0	2.0	1.0	85.0	27.0	3.0	6.0	1.0	15.0	18.0	92.0	42.0	14.0	9.0	34.0	30.0	35.0	20.0	18.0	3.0	4.0	3.0	4.0	5.0	1.0	6.0	1.0	38.0	2.0	13.0	1.0	1.0	1.0	3.0	5.0	1.0	7.0	2.0	1.0	2.0	1.0	1.0	1.0
d__Bacteria;p__Proteobacteria;c__Alphaproteobacteria;o__Rickettsiales	34.0	1.0	1.0	1.0	1.0	1.0	3.0	1.0	19.0	5.0	5.0	3.0	1.0	1.0	1.0	1.0	1.0	1.0	1.0	1.0	1.0	1.0	3.0	1.0	1.0	1.0	1.0	1.0	1.0	1.0	1.0	5.0	1.0	16.0	2.0	27.0	5.0	1.0	1.0	4.0	1.0	1.0	1.0	7.0	1.0	1.0	1.0	3.0	1.0
d__Bacteria;p__Acidobacteriota;c__Acidobacteriae;o__Solibacterales	10.0	1.0	13.0	15.0	19.0	3.0	12.0	8.0	20.0	1.0	21.0	1.0	47.0	1.0	28.0	1.0	1.0	1.0	3.0	5.0	16.0	19.0	1.0	6.0	9.0	1.0	15.0	1.0	24.0	53.0	6.0	1.0	1.0	1.0	1.0	1.0	1.0	1.0	1.0	1.0	1.0	1.0	1.0	1.0	1.0	1.0	1.0	1.0	1.0
d__Bacteria;p__Proteobacteria;c__Alphaproteobacteria;o__Rhodospirillales	1.0	1.0	1.0	1.0	1.0	1.0	4.0	1.0	3.0	1.0	13.0	11.0	23.0	1.0	26.0	1.0	4.0	1.0	3.0	6.0	13.0	1.0	2.0	8.0	6.0	4.0	8.0	4.0	4.0	2.0	2.0	1.0	1.0	1.0	1.0	1.0	1.0	1.0	1.0	1.0	1.0	1.0	1.0	1.0	1.0	1.0	1.0	1.0	1.0
d__Bacteria;p__Proteobacteria;c__Alphaproteobacteria;o__SAR11_clade	16.0	5.0	13.0	25.0	26.0	92.0	62.0	74.0	91.0	72.0	240.0	119.0	12.0	1.0	48.0	1.0	40.0	36.0	63.0	43.0	181.0	246.0	446.0	112.0	86.0	9.0	21.0	28.0	13.0	7.0	37.0	15.0	20.0	6.0	1.0	23.0	3.0	3.0	3.0	13.0	3.0	21.0	36.0	23.0	63.0	86.0	76.0	66.0	56.0
d__Bacteria;p__Bdellovibrionota;c__Oligoflexia;o__Oligoflexales	1.0	1.0	1.0	1.0	1.0	1.0	1.0	1.0	1.0	1.0	1.0	1.0	9.0	5.0	11.0	1.0	1.0	1.0	1.0	1.0	1.0	1.0	1.0	1.0	1.0	1.0	1.0	1.0	1.0	1.0	1.0	1.0	1.0	1.0	1.0	1.0	1.0	1.0	1.0	1.0	1.0	1.0	1.0	1.0	1.0	1.0	1.0	1.0	1.0
d__Bacteria;p__Chloroflexi;c__Anaerolineae;o__Caldilineales	1.0	1.0	1.0	1.0	1.0	1.0	1.0	1.0	1.0	1.0	1.0	1.0	1.0	1.0	1.0	1.0	1.0	1.0	1.0	1.0	1.0	1.0	1.0	1.0	1.0	1.0	1.0	1.0	1.0	1.0	1.0	1.0	1.0	1.0	1.0	1.0	1.0	1.0	1.0	1.0	1.0	1.0	1.0	1.0	1.0	1.0	1.0	1.0	1.0
d__Bacteria;p__Proteobacteria;c__Gammaproteobacteria;o__JG36-TzT-191	1.0	1.0	4.0	1.0	4.0	5.0	4.0	32.0	14.0	6.0	41.0	10.0	20.0	10.0	14.0	1.0	45.0	37.0	51.0	34.0	17.0	18.0	21.0	21.0	17.0	3.0	6.0	3.0	6.0	5.0	1.0	1.0	1.0	1.0	1.0	1.0	1.0	1.0	1.0	3.0	1.0	3.0	6.0	1.0	4.0	3.0	8.0	10.0	9.0
d__Bacteria;p__Verrucomicrobiota;c__Chlamydiae;o__Chlamydiales	1.0	1.0	1.0	1.0	1.0	1.0	1.0	1.0	1.0	1.0	1.0	1.0	1.0	1.0	4.0	1.0	1.0	1.0	1.0	1.0	2.0	5.0	2.0	1.0	11.0	3.0	1.0	1.0	1.0	1.0	1.0	1.0	1.0	1.0	1.0	1.0	1.0	1.0	1.0	1.0	1.0	1.0	1.0	1.0	1.0	1.0	1.0	1.0	1.0
d__Bacteria;p__Verrucomicrobiota;c__Verrucomicrobiae;o__Methylacidiphilales	10.0	6.0	1.0	14.0	7.0	8.0	9.0	21.0	84.0	1.0	7.0	1.0	10.0	1.0	19.0	1.0	2.0	11.0	46.0	124.0	50.0	16.0	1.0	16.0	13.0	6.0	43.0	1.0	51.0	60.0	262.0	28.0	19.0	13.0	8.0	18.0	3.0	1.0	1.0	8.0	3.0	16.0	94.0	34.0	23.0	14.0	33.0	24.0	19.0
d__Bacteria;p__Cyanobacteria;c__Cyanobacteriia;o__Oxyphotobacteria_Incertae_Sedis	1.0	1.0	1.0	1.0	1.0	1.0	1.0	1.0	1.0	1.0	1.0	1.0	1.0	1.0	1.0	1.0	45.0	1.0	1.0	1.0	1.0	1.0	1.0	1.0	1.0	1.0	1.0	1.0	1.0	1.0	1.0	1.0	1.0	1.0	1.0	1.0	1.0	1.0	1.0	1.0	1.0	1.0	1.0	1.0	1.0	1.0	1.0	1.0	1.0
d__Bacteria;p__Proteobacteria;c__Gammaproteobacteria;o__Cellvibrionales	51.0	20.0	51.0	36.0	27.0	9.0	8.0	11.0	23.0	16.0	9.0	1.0	5.0	1.0	10.0	1.0	3.0	15.0	4.0	8.0	12.0	6.0	9.0	19.0	17.0	20.0	33.0	33.0	52.0	12.0	6.0	42.0	29.0	82.0	44.0	101.0	1.0	5.0	1.0	7.0	3.0	1.0	3.0	6.0	10.0	7.0	30.0	9.0	8.0
d__Bacteria;p__Proteobacteria;c__Alphaproteobacteria;o__Sneathiellales	1.0	1.0	1.0	1.0	1.0	1.0	1.0	1.0	1.0	1.0	16.0	1.0	64.0	9.0	21.0	1.0	1.0	1.0	6.0	2.0	11.0	3.0	8.0	3.0	4.0	4.0	7.0	1.0	1.0	1.0	1.0	1.0	1.0	1.0	1.0	1.0	1.0	1.0	1.0	1.0	1.0	1.0	1.0	1.0	1.0	1.0	1.0	1.0	1.0
d__Bacteria;p__Planctomycetota;c__Planctomycetes;o__Isosphaerales	97.0	260.0	314.0	125.0	96.0	3.0	1.0	6.0	45.0	13.0	1.0	1.0	3.0	1.0	3.0	1.0	5.0	1.0	2.0	4.0	3.0	12.0	18.0	11.0	10.0	4.0	6.0	1.0	2.0	9.0	42.0	204.0	139.0	390.0	315.0	176.0	1.0	1.0	3.0	1.0	5.0	63.0	78.0	132.0	1.0	1.0	1.0	1.0	1.0
d__Bacteria;p__Proteobacteria;c__Alphaproteobacteria;o__Zavarziniales	1.0	1.0	1.0	1.0	1.0	1.0	1.0	1.0	1.0	1.0	2.0	1.0	4.0	7.0	12.0	1.0	1.0	1.0	1.0	1.0	1.0	3.0	3.0	1.0	6.0	1.0	1.0	1.0	1.0	1.0	1.0	1.0	1.0	1.0	1.0	1.0	1.0	1.0	1.0	1.0	1.0	1.0	1.0	1.0	1.0	1.0	1.0	1.0	1.0
d__Bacteria;p__Patescibacteria;c__Parcubacteria;__	1.0	1.0	1.0	1.0	1.0	1.0	1.0	1.0	1.0	1.0	1.0	1.0	1.0	1.0	1.0	1.0	1.0	1.0	10.0	1.0	60.0	8.0	1.0	10.0	7.0	11.0	11.0	9.0	3.0	1.0	1.0	1.0	1.0	1.0	1.0	1.0	1.0	1.0	1.0	1.0	1.0	1.0	1.0	1.0	1.0	1.0	1.0	1.0	1.0
d__Bacteria;p__Chloroflexi;c__Anaerolineae;o__RBG-13-54-9	1.0	1.0	10.0	7.0	1.0	1.0	1.0	2.0	6.0	1.0	13.0	3.0	25.0	13.0	23.0	1.0	1.0	1.0	4.0	20.0	6.0	1.0	1.0	1.0	3.0	1.0	5.0	10.0	3.0	1.0	4.0	3.0	1.0	4.0	1.0	1.0	1.0	1.0	1.0	1.0	1.0	1.0	1.0	1.0	3.0	1.0	14.0	1.0	7.0
d__Bacteria;p__Chloroflexi;c__Anaerolineae;o__Anaerolineales	1.0	1.0	1.0	1.0	1.0	1.0	1.0	1.0	2.0	1.0	1.0	1.0	1.0	1.0	1.0	1.0	1.0	1.0	1.0	1.0	1.0	1.0	1.0	1.0	1.0	5.0	5.0	11.0	3.0	17.0	240.0	1.0	1.0	1.0	1.0	1.0	1.0	1.0	1.0	1.0	1.0	1.0	1.0	1.0	1.0	1.0	1.0	1.0	1.0
d__Bacteria;p__SAR324_clade(Marine_group_B);c__SAR324_clade(Marine_group_B);o__SAR324_clade(Marine_group_B)	1.0	1.0	1.0	1.0	1.0	1.0	1.0	1.0	1.0	1.0	3.0	4.0	40.0	121.0	27.0	1.0	1.0	1.0	1.0	1.0	3.0	1.0	1.0	1.0	1.0	2.0	1.0	20.0	1.0	11.0	1.0	1.0	1.0	1.0	1.0	1.0	1.0	1.0	1.0	1.0	1.0	1.0	1.0	1.0	1.0	1.0	1.0	3.0	4.0
d__Bacteria;p__Patescibacteria;c__Parcubacteria;o__Candidatus_Zambryskibacteria	1.0	1.0	1.0	1.0	1.0	1.0	1.0	1.0	1.0	1.0	1.0	3.0	1.0	1.0	1.0	1.0	1.0	3.0	1.0	1.0	82.0	145.0	45.0	54.0	128.0	5.0	19.0	3.0	14.0	1.0	1.0	1.0	1.0	1.0	1.0	1.0	1.0	1.0	1.0	1.0	1.0	1.0	1.0	1.0	1.0	1.0	1.0	1.0	1.0
d__Bacteria;p__Actinobacteriota;c__Actinobacteria;o__Propionibacteriales	1.0	1.0	1.0	1.0	1.0	1.0	1.0	1.0	1.0	1.0	1.0	1.0	1.0	414.0	1.0	147.0	1.0	1.0	1.0	1.0	1.0	1.0	1.0	1.0	1.0	4.0	1.0	92.0	7.0	1.0	1.0	1.0	1.0	1.0	1.0	1.0	1.0	1.0	1.0	1.0	1.0	1.0	1.0	1.0	1.0	1.0	1.0	1.0	1.0
d__Bacteria;p__Proteobacteria;c__Alphaproteobacteria;o__Defluviicoccales	1.0	1.0	1.0	1.0	3.0	1.0	1.0	1.0	1.0	1.0	3.0	1.0	1.0	1.0	8.0	1.0	1.0	1.0	1.0	1.0	1.0	3.0	1.0	1.0	3.0	1.0	1.0	1.0	4.0	4.0	1.0	1.0	1.0	1.0	1.0	1.0	1.0	1.0	1.0	1.0	1.0	1.0	1.0	1.0	1.0	1.0	1.0	1.0	1.0
d__Bacteria;p__Proteobacteria;c__Alphaproteobacteria;o__Micropepsales	1.0	1.0	3.0	6.0	5.0	7.0	6.0	5.0	4.0	8.0	25.0	7.0	23.0	10.0	33.0	1.0	13.0	10.0	6.0	1.0	12.0	15.0	5.0	5.0	15.0	2.0	7.0	11.0	6.0	4.0	12.0	1.0	1.0	1.0	1.0	1.0	1.0	1.0	1.0	2.0	1.0	1.0	1.0	1.0	1.0	1.0	8.0	3.0	2.0
d__Bacteria;p__Proteobacteria;c__Gammaproteobacteria;o__Aeromonadales	1.0	2.0	1.0	1.0	1.0	18.0	26.0	7.0	1.0	1.0	1.0	1.0	1.0	5.0	1.0	5.0	1.0	3.0	1.0	1.0	3.0	3.0	1.0	1.0	1.0	1.0	4.0	6.0	1.0	1.0	1.0	1.0	1.0	1.0	1.0	1.0	1.0	26.0	1.0	1.0	1.0	1.0	1.0	1.0	1.0	1.0	1.0	1.0	1.0
d__Bacteria;p__Proteobacteria;c__Gammaproteobacteria;o__Ga0077536	1.0	1.0	1.0	1.0	4.0	3.0	6.0	4.0	1.0	6.0	20.0	4.0	19.0	1.0	11.0	1.0	3.0	12.0	2.0	1.0	15.0	6.0	25.0	14.0	12.0	7.0	1.0	13.0	8.0	1.0	1.0	1.0	1.0	1.0	1.0	1.0	1.0	1.0	1.0	1.0	1.0	1.0	1.0	3.0	2.0	1.0	11.0	6.0	11.0
d__Bacteria;p__Patescibacteria;c__Gracilibacteria;o__Absconditabacteriales_(SR1)	1.0	1.0	1.0	1.0	1.0	1.0	1.0	1.0	1.0	1.0	1.0	1.0	1.0	1.0	1.0	1.0	1.0	1.0	1.0	1.0	1.0	1.0	1.0	1.0	1.0	1.0	1.0	1.0	1.0	1.0	1.0	1.0	1.0	1.0	1.0	1.0	1.0	1.0	1.0	1.0	1.0	1.0	1.0	1.0	1.0	1.0	1.0	1.0	1.0
d__Bacteria;p__Cyanobacteria;c__Sericytochromatia;o__Sericytochromatia	1.0	1.0	1.0	1.0	1.0	1.0	1.0	1.0	1.0	1.0	1.0	1.0	1.0	1.0	1.0	1.0	1.0	1.0	1.0	1.0	1.0	1.0	1.0	1.0	1.0	1.0	1.0	1.0	1.0	1.0	1.0	1.0	1.0	1.0	1.0	1.0	1.0	1.0	1.0	1.0	1.0	1.0	1.0	1.0	1.0	4.0	1.0	5.0	1.0
d__Bacteria;p__Bdellovibrionota;c__Bdellovibrionia;o__Bacteriovoracales	1.0	1.0	1.0	1.0	1.0	1.0	1.0	1.0	1.0	1.0	1.0	1.0	1.0	1.0	1.0	1.0	1.0	1.0	1.0	1.0	1.0	1.0	1.0	1.0	1.0	1.0	1.0	1.0	1.0	1.0	1.0	9.0	1.0	40.0	7.0	38.0	1.0	1.0	1.0	1.0	1.0	1.0	1.0	1.0	1.0	1.0	1.0	1.0	1.0
d__Bacteria;p__Bacteroidota;c__Bacteroidia;__	1.0	1.0	1.0	1.0	1.0	1.0	1.0	1.0	1.0	1.0	1.0	1.0	1.0	1.0	1.0	1.0	1.0	1.0	1.0	1.0	1.0	1.0	1.0	1.0	1.0	1.0	1.0	1.0	1.0	1.0	1.0	1.0	1.0	1.0	1.0	1.0	1.0	1.0	1.0	1.0	1.0	1.0	1.0	1.0	3.0	1.0	3.0	1.0	1.0
d__Bacteria;p__Armatimonadota;c__Fimbriimonadia;o__Fimbriimonadales	1.0	1.0	1.0	1.0	1.0	1.0	1.0	1.0	1.0	1.0	1.0	1.0	1.0	16.0	1.0	1.0	1.0	1.0	1.0	1.0	1.0	1.0	1.0	1.0	1.0	3.0	1.0	12.0	1.0	1.0	1.0	1.0	1.0	1.0	1.0	1.0	1.0	1.0	1.0	1.0	1.0	1.0	1.0	1.0	1.0	1.0	1.0	1.0	1.0
d__Bacteria;p__Patescibacteria;c__Berkelbacteria;o__Berkelbacteria	1.0	1.0	1.0	1.0	1.0	1.0	1.0	1.0	1.0	1.0	1.0	1.0	1.0	1.0	1.0	11.0	1.0	1.0	1.0	1.0	1.0	1.0	1.0	1.0	1.0	1.0	1.0	1.0	1.0	1.0	1.0	1.0	1.0	1.0	1.0	1.0	1.0	1.0	1.0	1.0	1.0	1.0	1.0	1.0	1.0	1.0	1.0	1.0	1.0
d__Bacteria;p__Chloroflexi;c__Chloroflexia;o__Thermomicrobiales	1.0	1.0	1.0	1.0	1.0	1.0	1.0	1.0	1.0	2.0	14.0	3.0	6.0	1.0	1.0	1.0	1.0	1.0	3.0	1.0	3.0	3.0	1.0	1.0	4.0	1.0	1.0	1.0	4.0	1.0	1.0	1.0	1.0	1.0	1.0	1.0	1.0	1.0	1.0	1.0	1.0	1.0	1.0	1.0	1.0	1.0	1.0	1.0	1.0
d__Bacteria;p__Proteobacteria;c__Gammaproteobacteria;o__Acidiferrobacterales	10.0	1.0	3.0	3.0	8.0	3.0	1.0	4.0	1.0	1.0	50.0	20.0	27.0	1.0	39.0	3.0	1.0	16.0	4.0	1.0	26.0	43.0	64.0	24.0	43.0	16.0	33.0	78.0	11.0	1.0	1.0	1.0	1.0	1.0	1.0	1.0	1.0	1.0	1.0	1.0	1.0	1.0	3.0	1.0	1.0	4.0	3.0	1.0	2.0
d__Bacteria;p__Firmicutes;__;__	1.0	1.0	1.0	1.0	1.0	1.0	1.0	1.0	1.0	1.0	12.0	1.0	39.0	3.0	11.0	1.0	1.0	1.0	1.0	8.0	1.0	1.0	1.0	1.0	1.0	1.0	1.0	1.0	1.0	1.0	1.0	1.0	1.0	1.0	1.0	1.0	1.0	1.0	1.0	1.0	1.0	1.0	1.0	1.0	1.0	1.0	1.0	1.0	1.0
d__Archaea;p__Crenarchaeota;c__Nitrososphaeria;o__Nitrosopumilales	1.0	4.0	1.0	1.0	3.0	1.0	1.0	2.0	1.0	1.0	1.0	5.0	1.0	30.0	2.0	1.0	1.0	1.0	1.0	1.0	3.0	33.0	9.0	4.0	7.0	9.0	12.0	10.0	11.0	1.0	1.0	1.0	3.0	1.0	1.0	3.0	1.0	1.0	1.0	1.0	1.0	1.0	1.0	1.0	1.0	4.0	4.0	17.0	4.0
d__Bacteria;p__Acidobacteriota;c__Blastocatellia;o__11-24	1.0	1.0	8.0	1.0	3.0	1.0	1.0	1.0	52.0	5.0	1.0	1.0	3.0	1.0	1.0	1.0	1.0	1.0	3.0	10.0	1.0	1.0	1.0	1.0	1.0	1.0	3.0	1.0	1.0	1.0	1.0	1.0	1.0	1.0	1.0	1.0	1.0	1.0	1.0	1.0	1.0	1.0	1.0	1.0	1.0	1.0	1.0	1.0	1.0
d__Bacteria;p__Bdellovibrionota;c__Bdellovibrionia;o__Bdellovibrionales	1.0	1.0	1.0	1.0	1.0	1.0	1.0	1.0	1.0	1.0	15.0	11.0	4.0	1.0	1.0	1.0	1.0	8.0	8.0	3.0	28.0	13.0	15.0	9.0	13.0	3.0	4.0	3.0	7.0	1.0	1.0	1.0	1.0	1.0	1.0	1.0	1.0	1.0	1.0	1.0	1.0	1.0	1.0	1.0	5.0	4.0	3.0	4.0	5.0
d__Bacteria;p__Bdellovibrionota;c__Oligoflexia;o__0319-6G20	1.0	1.0	1.0	1.0	1.0	1.0	1.0	1.0	1.0	28.0	14.0	1.0	44.0	10.0	46.0	1.0	3.0	15.0	5.0	1.0	8.0	2.0	15.0	6.0	9.0	6.0	1.0	1.0	3.0	1.0	1.0	1.0	1.0	1.0	1.0	1.0	1.0	1.0	1.0	1.0	1.0	1.0	1.0	1.0	1.0	1.0	1.0	1.0	1.0
d__Bacteria;p__Actinobacteriota;c__MB-A2-108;o__MB-A2-108	1.0	1.0	1.0	1.0	1.0	1.0	1.0	1.0	3.0	1.0	3.0	1.0	1.0	1.0	3.0	1.0	5.0	2.0	1.0	1.0	15.0	6.0	1.0	3.0	1.0	8.0	7.0	4.0	17.0	20.0	4.0	1.0	1.0	1.0	1.0	1.0	1.0	1.0	1.0	1.0	1.0	1.0	1.0	1.0	1.0	1.0	1.0	1.0	1.0
d__Bacteria;p__Desulfobacterota;c__Desulfuromonadia;o__Bradymonadales	1.0	1.0	1.0	1.0	1.0	1.0	1.0	1.0	1.0	1.0	1.0	1.0	1.0	1.0	1.0	1.0	1.0	1.0	1.0	1.0	1.0	1.0	1.0	1.0	1.0	1.0	1.0	1.0	1.0	1.0	1.0	1.0	1.0	1.0	1.0	1.0	1.0	1.0	1.0	1.0	1.0	1.0	1.0	1.0	1.0	1.0	1.0	1.0	1.0
d__Bacteria;p__Hydrogenedentes;c__Hydrogenedentia;o__Hydrogenedentiales	1.0	1.0	1.0	1.0	1.0	1.0	1.0	1.0	1.0	1.0	1.0	1.0	1.0	1.0	1.0	1.0	1.0	1.0	1.0	1.0	1.0	1.0	1.0	1.0	1.0	1.0	1.0	1.0	1.0	1.0	1.0	1.0	1.0	1.0	1.0	1.0	1.0	1.0	1.0	1.0	1.0	1.0	1.0	1.0	1.0	1.0	2.0	4.0	1.0
d__Bacteria;p__Bacteroidota;c__Rhodothermia;o__Balneolales	1.0	1.0	1.0	1.0	1.0	1.0	3.0	3.0	1.0	53.0	1.0	1.0	1.0	1.0	1.0	1.0	12.0	1.0	1.0	1.0	1.0	1.0	1.0	1.0	1.0	1.0	8.0	1.0	1.0	1.0	1.0	1.0	1.0	1.0	1.0	1.0	1.0	1.0	1.0	1.0	1.0	1.0	1.0	1.0	1.0	1.0	1.0	1.0	1.0
d__Bacteria;p__Acidobacteriota;c__Holophagae;o__Subgroup_7	1.0	1.0	1.0	1.0	1.0	1.0	3.0	4.0	1.0	3.0	1.0	1.0	1.0	1.0	3.0	5.0	3.0	3.0	1.0	1.0	1.0	4.0	1.0	1.0	1.0	1.0	2.0	10.0	3.0	4.0	1.0	1.0	1.0	1.0	1.0	1.0	1.0	1.0	1.0	1.0	1.0	1.0	1.0	1.0	1.0	1.0	1.0	1.0	1.0
d__Bacteria;p__Bdellovibrionota;c__Oligoflexia;o__Silvanigrellales	1.0	1.0	1.0	1.0	1.0	1.0	1.0	1.0	1.0	1.0	1.0	1.0	1.0	1.0	1.0	1.0	1.0	2.0	22.0	1.0	1.0	1.0	1.0	1.0	1.0	1.0	1.0	1.0	1.0	1.0	1.0	1.0	1.0	1.0	1.0	1.0	1.0	1.0	1.0	1.0	1.0	1.0	1.0	1.0	9.0	20.0	1.0	3.0	1.0
d__Bacteria;p__Patescibacteria;c__WWE3;o__WWE3	1.0	1.0	1.0	1.0	1.0	1.0	1.0	1.0	1.0	1.0	1.0	1.0	1.0	21.0	1.0	3.0	1.0	1.0	1.0	1.0	1.0	1.0	1.0	1.0	1.0	1.0	1.0	1.0	1.0	1.0	1.0	1.0	1.0	1.0	1.0	1.0	1.0	1.0	1.0	1.0	1.0	1.0	1.0	1.0	1.0	1.0	1.0	1.0	1.0
d__Bacteria;__;__;__	80.0	5.0	1.0	1.0	1.0	1.0	1.0	1.0	1.0	1.0	1.0	1.0	1.0	1.0	1.0	1.0	1.0	1.0	1.0	1.0	1.0	1.0	1.0	1.0	1.0	1.0	1.0	1.0	1.0	1.0	1.0	1.0	1.0	1.0	1.0	1.0	1.0	1.0	1.0	1.0	1.0	1.0	1.0	1.0	1.0	1.0	1.0	1.0	1.0
d__Bacteria;p__Proteobacteria;c__Gammaproteobacteria;o__Enterobacterales	1.0	1.0	1.0	1.0	1.0	1.0	1.0	1.0	1.0	1.0	1.0	1.0	1.0	7.0	1.0	5.0	1.0	1.0	1.0	1.0	1.0	1.0	1.0	1.0	1.0	1.0	1.0	1.0	1.0	1.0	1.0	1.0	1.0	1.0	1.0	1.0	1.0	1.0	1.0	1.0	1.0	1.0	1.0	1.0	1.0	1.0	1.0	1.0	1.0
d__Bacteria;p__Cyanobacteria;c__Cyanobacteriia;o__Leptolyngbyales	1.0	1.0	4.0	1.0	6.0	1.0	1.0	1.0	9.0	1.0	1.0	1.0	1.0	1.0	1.0	1.0	1.0	1.0	1.0	1.0	1.0	1.0	1.0	1.0	1.0	1.0	1.0	1.0	1.0	1.0	1.0	1.0	1.0	1.0	1.0	1.0	1.0	1.0	1.0	1.0	1.0	1.0	1.0	1.0	1.0	1.0	1.0	1.0	1.0
d__Bacteria;p__Chloroflexi;c__TK10;o__TK10	1.0	1.0	1.0	4.0	3.0	1.0	1.0	1.0	225.0	1.0	72.0	1.0	134.0	14.0	105.0	1.0	1.0	28.0	38.0	273.0	150.0	28.0	18.0	26.0	36.0	14.0	15.0	1.0	39.0	133.0	102.0	1.0	1.0	1.0	1.0	1.0	1.0	1.0	1.0	1.0	1.0	3.0	14.0	1.0	12.0	1.0	95.0	8.0	11.0
d__Bacteria;p__Margulisbacteria;c__Margulisbacteria;o__Margulisbacteria	1.0	1.0	1.0	1.0	1.0	1.0	1.0	1.0	1.0	3.0	4.0	1.0	1.0	1.0	1.0	1.0	1.0	1.0	1.0	1.0	4.0	2.0	3.0	2.0	2.0	1.0	4.0	1.0	5.0	1.0	1.0	1.0	1.0	1.0	1.0	1.0	1.0	1.0	1.0	1.0	1.0	1.0	1.0	1.0	1.0	1.0	1.0	1.0	1.0
d__Bacteria;p__Firmicutes;c__Bacilli;o__Staphylococcales	1.0	1.0	1.0	1.0	1.0	1.0	1.0	1.0	1.0	1.0	1.0	1.0	1.0	44.0	1.0	6.0	1.0	1.0	1.0	1.0	1.0	1.0	1.0	1.0	1.0	1.0	1.0	8.0	1.0	1.0	1.0	1.0	1.0	1.0	1.0	1.0	1.0	1.0	1.0	1.0	1.0	1.0	1.0	1.0	1.0	1.0	1.0	1.0	1.0
d__Bacteria;p__NB1-j;c__NB1-j;o__NB1-j	1.0	1.0	1.0	1.0	1.0	1.0	1.0	1.0	1.0	1.0	1.0	1.0	3.0	1.0	1.0	1.0	1.0	1.0	1.0	1.0	1.0	2.0	3.0	1.0	1.0	1.0	1.0	6.0	1.0	1.0	1.0	1.0	1.0	1.0	1.0	1.0	1.0	1.0	1.0	1.0	1.0	1.0	1.0	1.0	1.0	1.0	1.0	1.0	1.0
d__Bacteria;p__Proteobacteria;c__Gammaproteobacteria;o__Legionellales	1.0	1.0	1.0	1.0	1.0	1.0	1.0	1.0	1.0	1.0	1.0	1.0	1.0	54.0	1.0	4.0	1.0	1.0	1.0	1.0	1.0	1.0	1.0	1.0	1.0	1.0	1.0	1.0	1.0	1.0	1.0	1.0	1.0	1.0	1.0	1.0	1.0	1.0	1.0	1.0	1.0	1.0	1.0	1.0	1.0	1.0	1.0	1.0	1.0
d__Bacteria;p__Proteobacteria;c__Gammaproteobacteria;o__211ds20	1.0	1.0	1.0	1.0	1.0	1.0	1.0	1.0	1.0	1.0	3.0	1.0	4.0	3.0	6.0	1.0	2.0	1.0	1.0	1.0	6.0	1.0	1.0	2.0	1.0	5.0	3.0	1.0	6.0	1.0	1.0	1.0	1.0	1.0	1.0	1.0	1.0	1.0	1.0	1.0	1.0	1.0	1.0	1.0	1.0	1.0	1.0	1.0	1.0
d__Bacteria;p__Myxococcota;c__Polyangia;o__Polyangiales	1.0	1.0	1.0	11.0	1.0	1.0	1.0	1.0	3.0	1.0	1.0	1.0	1.0	1.0	1.0	1.0	1.0	1.0	1.0	1.0	1.0	1.0	1.0	1.0	1.0	1.0	1.0	1.0	1.0	1.0	1.0	1.0	1.0	1.0	1.0	1.0	1.0	1.0	1.0	1.0	1.0	1.0	1.0	1.0	1.0	1.0	1.0	1.0	1.0
d__Bacteria;p__Acidobacteriota;c__Vicinamibacteria;o__Subgroup_17	1.0	1.0	1.0	1.0	1.0	1.0	1.0	1.0	1.0	1.0	1.0	1.0	1.0	1.0	1.0	1.0	1.0	1.0	1.0	1.0	1.0	1.0	1.0	1.0	1.0	1.0	1.0	1.0	1.0	1.0	1.0	1.0	1.0	1.0	1.0	1.0	1.0	1.0	1.0	1.0	1.0	1.0	1.0	1.0	1.0	1.0	1.0	1.0	1.0
d__Bacteria;p__Armatimonadota;c__uncultured;o__uncultured	1.0	1.0	1.0	1.0	1.0	1.0	1.0	1.0	1.0	1.0	4.0	3.0	1.0	1.0	1.0	1.0	1.0	1.0	4.0	1.0	3.0	3.0	6.0	2.0	2.0	1.0	1.0	1.0	2.0	1.0	1.0	1.0	1.0	1.0	1.0	1.0	1.0	1.0	1.0	1.0	1.0	1.0	1.0	1.0	1.0	1.0	1.0	1.0	1.0
d__Bacteria;p__Proteobacteria;c__Gammaproteobacteria;o__Gammaproteobacteria_Incertae_Sedis	1.0	1.0	1.0	1.0	1.0	1.0	1.0	1.0	1.0	1.0	1.0	1.0	1.0	1.0	3.0	1.0	6.0	3.0	3.0	1.0	5.0	3.0	1.0	1.0	1.0	2.0	6.0	1.0	1.0	1.0	1.0	1.0	1.0	1.0	1.0	1.0	1.0	1.0	1.0	1.0	1.0	1.0	1.0	1.0	4.0	1.0	6.0	1.0	3.0
d__Bacteria;p__Desulfobacterota;c__Desulfuromonadia;__	1.0	1.0	1.0	1.0	1.0	1.0	1.0	9.0	1.0	3.0	1.0	1.0	1.0	1.0	6.0	1.0	1.0	4.0	1.0	1.0	1.0	2.0	1.0	1.0	1.0	3.0	4.0	10.0	1.0	1.0	1.0	1.0	1.0	1.0	1.0	1.0	1.0	1.0	1.0	1.0	1.0	1.0	1.0	1.0	1.0	1.0	1.0	1.0	1.0
d__Bacteria;p__Acidobacteriota;c__Acidobacteriae;o__Acidobacteriae	1.0	1.0	1.0	1.0	1.0	1.0	1.0	1.0	4.0	4.0	6.0	1.0	3.0	5.0	9.0	1.0	1.0	5.0	1.0	10.0	12.0	5.0	1.0	4.0	5.0	1.0	4.0	1.0	3.0	6.0	1.0	1.0	1.0	1.0	1.0	1.0	1.0	1.0	1.0	1.0	1.0	1.0	1.0	1.0	1.0	1.0	1.0	1.0	1.0
d__Bacteria;p__Proteobacteria;c__Gammaproteobacteria;o__JTB23	1.0	1.0	1.0	1.0	1.0	1.0	1.0	1.0	1.0	1.0	1.0	3.0	1.0	1.0	1.0	1.0	1.0	1.0	1.0	1.0	1.0	1.0	1.0	1.0	9.0	3.0	1.0	1.0	1.0	1.0	1.0	1.0	1.0	1.0	1.0	1.0	1.0	1.0	1.0	1.0	1.0	1.0	1.0	1.0	1.0	1.0	1.0	1.0	1.0
d__Bacteria;p__Proteobacteria;c__Gammaproteobacteria;o__Salinisphaerales	1.0	1.0	1.0	1.0	1.0	1.0	1.0	1.0	1.0	1.0	1.0	1.0	1.0	39.0	1.0	2.0	1.0	1.0	1.0	1.0	1.0	1.0	1.0	1.0	1.0	3.0	3.0	12.0	1.0	1.0	1.0	1.0	1.0	1.0	1.0	1.0	1.0	1.0	1.0	1.0	1.0	1.0	1.0	1.0	1.0	1.0	1.0	1.0	1.0
d__Bacteria;p__Proteobacteria;c__Gammaproteobacteria;o__Methylococcales	1.0	1.0	1.0	1.0	1.0	1.0	1.0	1.0	1.0	1.0	1.0	1.0	1.0	1.0	1.0	1.0	1.0	1.0	1.0	1.0	1.0	1.0	1.0	1.0	1.0	1.0	1.0	1.0	1.0	1.0	1.0	1.0	1.0	1.0	1.0	1.0	1.0	1.0	1.0	1.0	1.0	1.0	1.0	1.0	1.0	1.0	1.0	1.0	1.0
d__Bacteria;p__Sumerlaeota;c__Sumerlaeia;o__Sumerlaeales	1.0	1.0	1.0	1.0	1.0	1.0	1.0	1.0	1.0	1.0	1.0	1.0	1.0	1.0	1.0	1.0	1.0	1.0	1.0	1.0	1.0	1.0	1.0	1.0	1.0	1.0	1.0	12.0	1.0	1.0	1.0	1.0	1.0	1.0	1.0	1.0	1.0	1.0	1.0	1.0	1.0	1.0	1.0	1.0	1.0	1.0	1.0	1.0	1.0
d__Bacteria;p__Chloroflexi;c__OLB14;o__OLB14	1.0	1.0	1.0	1.0	1.0	1.0	1.0	1.0	1.0	1.0	1.0	1.0	4.0	1.0	1.0	1.0	1.0	1.0	1.0	1.0	2.0	1.0	2.0	1.0	3.0	1.0	1.0	5.0	1.0	1.0	1.0	1.0	1.0	1.0	1.0	1.0	1.0	1.0	1.0	1.0	1.0	1.0	1.0	1.0	1.0	1.0	1.0	1.0	1.0
d__Bacteria;p__Proteobacteria;c__Alphaproteobacteria;o__Kiloniellales	1.0	1.0	1.0	1.0	1.0	1.0	1.0	1.0	1.0	1.0	4.0	3.0	1.0	1.0	1.0	1.0	1.0	1.0	1.0	1.0	1.0	1.0	1.0	1.0	1.0	3.0	4.0	1.0	1.0	1.0	1.0	1.0	1.0	1.0	1.0	1.0	1.0	1.0	1.0	1.0	1.0	1.0	1.0	1.0	1.0	1.0	1.0	1.0	1.0
d__Bacteria;p__Actinobacteriota;c__Actinobacteria;o__Nitriliruptorales	1.0	1.0	1.0	1.0	1.0	3.0	1.0	1.0	1.0	1.0	4.0	1.0	1.0	1.0	1.0	1.0	1.0	1.0	1.0	1.0	3.0	3.0	1.0	1.0	2.0	1.0	1.0	1.0	1.0	1.0	1.0	1.0	1.0	1.0	1.0	1.0	1.0	1.0	1.0	1.0	1.0	1.0	1.0	1.0	1.0	1.0	1.0	1.0	1.0
[truncated: 88 more columns]
