# Supplementary material for: Seasonal Dynamics of Lake Winnipeg’s Microbial Communities Reveal Aerobic Anoxygenic Phototrophic Populations Coincide with Sunlight Availability
Source: Microorganisms. 2022 Aug 23;10(9):1690. doi: 10.3390/microorganisms10091690 (PMC9501198; doi:10.3390/microorganisms10091690)
Supplement: Supplementary file 1 [file microorganisms-10-01690-s001.zip › level5-feature-table.biom.tsv]

# Constructed from biom file
#OTU ID	2016-Sp-S6	2016-Sp-S7	2016-Sp-S8	2016-Sp-S9	2016-Sp-S10	2016-Sp-S1	2016-Sp-S2	2016-Sp-S3	2016-Sp-S4	2016-Sp-S5	2016-Sm-S6	2016-Sm-S7	2016-Sm-S8	2016-Sm-S9	2016-Sm-S10	2016-Sm-S1	2016-Sm-S2	2016-Sm-S3	2016-Sm-S4	2016-Sm-S5	2016-Fa-S6	2016-Fa-S7	2016-Fa-S8	2016-Fa-S9	2016-Fa-S10	2016-Fa-S1	2016-Fa-S2	2016-Fa-S3	2016-Fa-S4	2016-Fa-S5	2017-Wi-S6	2017-Sp-S6	2017-Sp-S7	2017-Sp-S8	2017-Sp-S9	2017-Sp-S10	2017-Sp-S1	2017-Sp-S1-sed	2017-Sp-S2	2017-Sp-S2-sed	2017-Sp-S3	2017-Sp-S3-sed	2017-Sp-S4	2017-Sp-S4-sed	2017-Sm-S6	2017-Sm-S7	2017-Sm-S8	2017-Sm-S9	2017-Sm-S10
d__Bacteria;p__Bacteroidota;c__Bacteroidia;o__Flavobacteriales;f__Flavobacteriaceae	652.0	161.0	695.0	191.0	149.0	60.0	209.0	272.0	28.0	135.0	3.0	1.0	3.0	3.0	8.0	45.0	8.0	36.0	150.0	1.0	15.0	6.0	1.0	23.0	2.0	48.0	45.0	62.0	5.0	13.0	9.0	249.0	193.0	612.0	87.0	221.0	35.0	134.0	88.0	1142.0	91.0	90.0	438.0	47.0	3.0	1.0	5.0	12.0	26.0
d__Bacteria;p__Bacteroidota;c__Bacteroidia;o__Cytophagales;f__Cyclobacteriaceae	388.0	278.0	306.0	319.0	331.0	88.0	258.0	289.0	193.0	241.0	57.0	25.0	20.0	14.0	52.0	7.0	260.0	17.0	40.0	47.0	34.0	35.0	15.0	38.0	25.0	33.0	144.0	4.0	26.0	74.0	35.0	317.0	261.0	244.0	132.0	268.0	16.0	30.0	11.0	30.0	69.0	69.0	119.0	215.0	12.0	30.0	22.0	29.0	23.0
d__Bacteria;p__Actinobacteriota;c__Actinobacteria;o__Frankiales;f__Sporichthyaceae	2780.0	1928.0	1712.0	2395.0	2299.0	3540.0	3001.0	4626.0	4228.0	3101.0	3605.0	1958.0	1633.0	2278.0	3664.0	1955.0	2684.0	2508.0	3221.0	3143.0	4348.0	5329.0	3889.0	5584.0	3644.0	3025.0	3837.0	2815.0	3560.0	3418.0	3395.0	2218.0	2325.0	2532.0	1123.0	2873.0	235.0	723.0	200.0	1060.0	608.0	1454.0	3286.0	3243.0	1312.0	2524.0	2707.0	2765.0	1876.0
d__Bacteria;p__Actinobacteriota;c__Acidimicrobiia;o__Microtrichales;f__Ilumatobacteraceae	1158.0	1012.0	601.0	914.0	842.0	2249.0	1270.0	1601.0	2452.0	1524.0	2092.0	1679.0	1071.0	7125.0	1498.0	3579.0	609.0	749.0	751.0	1207.0	1509.0	2023.0	1663.0	2330.0	1995.0	1440.0	973.0	1618.0	966.0	1601.0	1285.0	827.0	1191.0	1347.0	294.0	1495.0	84.0	471.0	88.0	420.0	342.0	902.0	2759.0	1832.0	553.0	1813.0	1245.0	1359.0	974.0
d__Bacteria;p__Verrucomicrobiota;c__Verrucomicrobiae;o__Chthoniobacterales;f__Terrimicrobiaceae	756.0	313.0	491.0	279.0	271.0	16.0	648.0	50.0	535.0	189.0	57.0	1.0	16.0	1.0	36.0	69.0	16.0	19.0	62.0	62.0	151.0	52.0	33.0	646.0	97.0	23.0	61.0	89.0	48.0	113.0	160.0	752.0	322.0	879.0	84.0	486.0	9.0	11.0	10.0	91.0	164.0	396.0	466.0	382.0	14.0	67.0	7.0	1.0	14.0
d__Bacteria;p__Proteobacteria;c__Gammaproteobacteria;o__Burkholderiales;f__TRA3-20	24.0	17.0	28.0	82.0	59.0	24.0	64.0	54.0	127.0	44.0	313.0	89.0	248.0	118.0	369.0	16.0	22.0	48.0	47.0	56.0	102.0	52.0	102.0	74.0	51.0	34.0	26.0	7.0	83.0	93.0	137.0	37.0	11.0	34.0	8.0	69.0	1.0	1.0	1.0	4.0	3.0	23.0	26.0	48.0	6.0	17.0	31.0	15.0	26.0
d__Bacteria;p__Planctomycetota;c__Phycisphaerae;o__Phycisphaerales;f__Phycisphaeraceae	239.0	249.0	747.0	593.0	476.0	16.0	11.0	49.0	970.0	53.0	300.0	48.0	150.0	124.0	145.0	1.0	117.0	200.0	188.0	294.0	116.0	69.0	87.0	82.0	93.0	24.0	25.0	21.0	69.0	362.0	1387.0	455.0	163.0	809.0	225.0	566.0	3.0	1.0	3.0	83.0	81.0	239.0	1061.0	160.0	185.0	97.0	194.0	197.0	90.0
d__Bacteria;p__Proteobacteria;c__Alphaproteobacteria;o__Sphingomonadales;f__Sphingomonadaceae	169.0	93.0	64.0	60.0	51.0	19.0	50.0	91.0	45.0	42.0	7.0	3.0	12.0	3.0	25.0	307.0	10.0	28.0	15.0	8.0	15.0	85.0	7.0	85.0	52.0	30.0	52.0	49.0	36.0	48.0	19.0	57.0	64.0	80.0	24.0	78.0	8.0	41.0	42.0	79.0	30.0	16.0	48.0	100.0	5.0	44.0	17.0	58.0	25.0
d__Bacteria;p__Verrucomicrobiota;c__Verrucomicrobiae;o__Pedosphaerales;f__Pedosphaeraceae	186.0	146.0	385.0	320.0	287.0	43.0	36.0	60.0	138.0	34.0	197.0	51.0	75.0	28.0	119.0	5.0	49.0	83.0	144.0	134.0	178.0	89.0	109.0	201.0	139.0	55.0	65.0	35.0	95.0	139.0	54.0	116.0	31.0	228.0	32.0	246.0	21.0	3.0	22.0	47.0	55.0	48.0	72.0	214.0	61.0	20.0	70.0	61.0	92.0
d__Bacteria;p__Planctomycetota;c__Planctomycetes;o__Planctomycetales;f__uncultured	1.0	1.0	1.0	1.0	1.0	1.0	1.0	1.0	3.0	14.0	358.0	63.0	650.0	14.0	163.0	10.0	45.0	146.0	84.0	100.0	57.0	37.0	116.0	34.0	68.0	4.0	28.0	8.0	44.0	7.0	10.0	1.0	1.0	1.0	1.0	1.0	1.0	1.0	1.0	1.0	1.0	1.0	1.0	1.0	40.0	12.0	32.0	71.0	14.0
d__Bacteria;p__Bacteroidota;c__Bacteroidia;o__Chitinophagales;f__Chitinophagaceae	510.0	224.0	257.0	284.0	326.0	270.0	417.0	787.0	442.0	182.0	145.0	109.0	56.0	195.0	231.0	32.0	308.0	122.0	461.0	203.0	257.0	293.0	186.0	753.0	311.0	99.0	188.0	46.0	110.0	185.0	235.0	242.0	316.0	200.0	96.0	315.0	30.0	113.0	57.0	194.0	132.0	139.0	349.0	293.0	115.0	248.0	182.0	393.0	198.0
d__Bacteria;p__Bacteroidota;c__Bacteroidia;o__Flavobacteriales;f__Crocinitomicaceae	122.0	125.0	361.0	177.0	129.0	98.0	169.0	236.0	261.0	161.0	37.0	19.0	1.0	1.0	6.0	25.0	138.0	30.0	115.0	27.0	61.0	33.0	30.0	267.0	13.0	29.0	29.0	22.0	17.0	85.0	43.0	169.0	92.0	139.0	60.0	264.0	9.0	25.0	11.0	22.0	12.0	25.0	75.0	120.0	12.0	60.0	37.0	135.0	23.0
d__Bacteria;p__Acidobacteriota;c__Vicinamibacteria;o__Vicinamibacterales;f__Vicinamibacteraceae	1.0	1.0	1.0	3.0	7.0	25.0	9.0	5.0	25.0	13.0	448.0	102.0	343.0	474.0	274.0	19.0	22.0	34.0	40.0	24.0	104.0	70.0	202.0	83.0	127.0	52.0	59.0	84.0	91.0	5.0	42.0	1.0	1.0	1.0	1.0	1.0	1.0	2.0	1.0	1.0	1.0	1.0	10.0	3.0	108.0	23.0	314.0	60.0	140.0
d__Bacteria;p__Actinobacteriota;c__Actinobacteria;o__Micrococcales;f__Microbacteriaceae	91.0	98.0	31.0	44.0	41.0	72.0	421.0	103.0	9.0	203.0	25.0	15.0	17.0	1.0	17.0	39.0	21.0	14.0	20.0	2.0	10.0	6.0	12.0	10.0	6.0	67.0	173.0	313.0	17.0	24.0	11.0	89.0	83.0	59.0	44.0	107.0	8.0	22.0	14.0	18.0	7.0	132.0	135.0	108.0	3.0	4.0	8.0	4.0	4.0
d__Bacteria;p__Proteobacteria;c__Gammaproteobacteria;o__Burkholderiales;f__Comamonadaceae	541.0	684.0	999.0	805.0	739.0	771.0	539.0	851.0	1462.0	613.0	549.0	240.0	516.0	199.0	713.0	71.0	146.0	191.0	504.0	861.0	485.0	465.0	279.0	786.0	331.0	711.0	727.0	232.0	515.0	1093.0	478.0	581.0	567.0	803.0	347.0	949.0	48.0	114.0	67.0	269.0	171.0	318.0	449.0	574.0	168.0	290.0	542.0	398.0	378.0
d__Bacteria;p__Bacteroidota;c__Bacteroidia;o__Cytophagales;f__Spirosomaceae	76.0	31.0	16.0	13.0	31.0	24.0	79.0	44.0	88.0	73.0	6.0	3.0	3.0	1.0	1.0	1.0	30.0	3.0	8.0	63.0	1.0	3.0	3.0	14.0	1.0	54.0	343.0	4.0	19.0	143.0	6.0	64.0	56.0	16.0	19.0	42.0	5.0	47.0	39.0	9.0	45.0	12.0	73.0	58.0	1.0	9.0	1.0	1.0	3.0
d__Bacteria;p__Planctomycetota;c__Planctomycetes;o__Pirellulales;f__Pirellulaceae	8.0	1.0	4.0	7.0	4.0	12.0	1.0	3.0	2.0	35.0	183.0	63.0	280.0	171.0	91.0	12.0	24.0	47.0	45.0	39.0	50.0	24.0	65.0	18.0	39.0	13.0	17.0	50.0	75.0	13.0	1.0	12.0	1.0	41.0	18.0	14.0	1.0	1.0	1.0	1.0	1.0	2.0	24.0	4.0	43.0	15.0	52.0	9.0	20.0
d__Bacteria;p__Cyanobacteria;c__Cyanobacteriia;o__Synechococcales;f__Cyanobiaceae	60.0	48.0	107.0	388.0	409.0	214.0	111.0	140.0	986.0	741.0	2328.0	1691.0	715.0	383.0	362.0	70.0	147.0	511.0	254.0	640.0	350.0	365.0	454.0	399.0	538.0	222.0	140.0	95.0	248.0	73.0	28.0	42.0	48.0	96.0	32.0	308.0	3.0	20.0	11.0	34.0	36.0	9.0	116.0	461.0	394.0	544.0	517.0	471.0	231.0
d__Bacteria;p__Bacteroidota;c__Bacteroidia;o__Sphingobacteriales;f__NS11-12_marine_group	87.0	36.0	74.0	114.0	54.0	131.0	91.0	182.0	107.0	39.0	124.0	43.0	51.0	45.0	130.0	3.0	116.0	15.0	96.0	134.0	102.0	84.0	89.0	115.0	76.0	41.0	83.0	21.0	35.0	43.0	33.0	74.0	126.0	212.0	129.0	298.0	18.0	39.0	3.0	23.0	12.0	51.0	50.0	96.0	72.0	75.0	57.0	60.0	46.0
d__Bacteria;p__Proteobacteria;c__Gammaproteobacteria;o__Burkholderiales;f__Methylophilaceae	169.0	165.0	156.0	201.0	340.0	395.0	269.0	475.0	564.0	503.0	823.0	529.0	250.0	252.0	856.0	31.0	310.0	135.0	469.0	259.0	775.0	1086.0	784.0	932.0	866.0	336.0	947.0	488.0	525.0	331.0	504.0	301.0	319.0	229.0	110.0	559.0	20.0	56.0	23.0	123.0	76.0	113.0	200.0	474.0	219.0	482.0	657.0	744.0	394.0
d__Bacteria;p__Proteobacteria;c__Gammaproteobacteria;o__Pseudomonadales;f__Moraxellaceae	1.0	1.0	1.0	1.0	1.0	1.0	1.0	1.0	1.0	1.0	1.0	1.0	1.0	210.0	1.0	1.0	1.0	1.0	1.0	1.0	1.0	1.0	1.0	1.0	1.0	1.0	1.0	1.0	1.0	1.0	1.0	1.0	1.0	4.0	4.0	13.0	1.0	1.0	6.0	41.0	1.0	138.0	744.0	74.0	1.0	3.0	3.0	3.0	1.0
d__Bacteria;p__Verrucomicrobiota;c__Verrucomicrobiae;o__Verrucomicrobiales;f__Rubritaleaceae	895.0	163.0	331.0	259.0	153.0	82.0	553.0	216.0	60.0	395.0	41.0	29.0	108.0	19.0	188.0	5.0	26.0	115.0	77.0	11.0	64.0	146.0	95.0	212.0	35.0	41.0	70.0	43.0	36.0	46.0	111.0	981.0	559.0	909.0	383.0	1103.0	1.0	68.0	26.0	28.0	51.0	61.0	197.0	343.0	82.0	13.0	79.0	41.0	36.0
d__Bacteria;p__Verrucomicrobiota;c__Verrucomicrobiae;o__Chthoniobacterales;f__Chthoniobacteraceae	120.0	112.0	247.0	186.0	210.0	73.0	67.0	130.0	637.0	98.0	301.0	57.0	109.0	131.0	158.0	3.0	194.0	166.0	298.0	237.0	231.0	226.0	101.0	128.0	204.0	73.0	129.0	60.0	189.0	174.0	54.0	59.0	47.0	44.0	30.0	63.0	3.0	5.0	10.0	19.0	29.0	92.0	309.0	68.0	161.0	36.0	221.0	57.0	107.0
d__Bacteria;p__Actinobacteriota;c__Thermoleophilia;o__Gaiellales;f__uncultured	5.0	1.0	9.0	32.0	25.0	18.0	21.0	18.0	88.0	11.0	57.0	90.0	185.0	130.0	73.0	13.0	11.0	67.0	45.0	59.0	47.0	39.0	32.0	30.0	32.0	16.0	31.0	38.0	143.0	79.0	167.0	1.0	5.0	3.0	1.0	10.0	1.0	1.0	1.0	1.0	1.0	16.0	94.0	17.0	11.0	8.0	26.0	19.0	8.0
d__Bacteria;p__Armatimonadota;c__Armatimonadia;o__Armatimonadales;f__Armatimonadaceae	56.0	47.0	219.0	173.0	109.0	18.0	29.0	83.0	78.0	11.0	4.0	1.0	16.0	3.0	16.0	1.0	5.0	1.0	3.0	6.0	4.0	1.0	1.0	5.0	1.0	1.0	10.0	1.0	33.0	27.0	1.0	227.0	122.0	1720.0	732.0	935.0	1.0	12.0	17.0	83.0	41.0	20.0	115.0	312.0	1.0	9.0	14.0	20.0	10.0
d__Bacteria;p__Proteobacteria;c__Alphaproteobacteria;o__Rhizobiales;f__Rhizobiales_Incertae_Sedis	106.0	157.0	372.0	230.0	241.0	60.0	88.0	102.0	393.0	143.0	236.0	38.0	291.0	148.0	133.0	6.0	44.0	40.0	33.0	103.0	26.0	9.0	5.0	8.0	8.0	17.0	25.0	28.0	34.0	74.0	167.0	119.0	83.0	164.0	62.0	105.0	3.0	14.0	12.0	43.0	14.0	36.0	66.0	74.0	18.0	8.0	75.0	13.0	36.0
d__Bacteria;p__Cyanobacteria;c__Cyanobacteriia;o__Chloroplast;f__Chloroplast	6415.0	3011.0	2176.0	1441.0	1851.0	144.0	1199.0	339.0	1902.0	868.0	718.0	465.0	34.0	495.0	305.0	395.0	202.0	24.0	181.0	111.0	571.0	307.0	470.0	3251.0	987.0	55.0	284.0	37.0	134.0	302.0	189.0	1828.0	1304.0	718.0	971.0	1382.0	195.0	56.0	158.0	424.0	48.0	457.0	1400.0	591.0	470.0	1944.0	44.0	180.0	91.0
d__Bacteria;p__Bacteroidota;c__Bacteroidia;o__Sphingobacteriales;f__env.OPS_17	289.0	139.0	185.0	146.0	187.0	45.0	139.0	123.0	293.0	28.0	6.0	1.0	1.0	1.0	4.0	1.0	5.0	7.0	6.0	21.0	172.0	19.0	7.0	75.0	33.0	36.0	65.0	98.0	72.0	208.0	166.0	381.0	210.0	172.0	148.0	278.0	5.0	5.0	16.0	50.0	83.0	38.0	99.0	176.0	15.0	5.0	23.0	12.0	22.0
d__Bacteria;p__Actinobacteriota;c__Thermoleophilia;o__Solirubrobacterales;f__67-14	1.0	1.0	3.0	10.0	7.0	4.0	3.0	10.0	27.0	1.0	34.0	10.0	121.0	16.0	44.0	1.0	1.0	83.0	54.0	239.0	31.0	11.0	2.0	16.0	8.0	16.0	10.0	19.0	92.0	134.0	40.0	1.0	1.0	1.0	3.0	1.0	1.0	1.0	1.0	1.0	1.0	1.0	1.0	1.0	1.0	1.0	1.0	1.0	1.0
d__Bacteria;p__Proteobacteria;c__Gammaproteobacteria;o__Pseudomonadales;f__Pseudomonadaceae	8.0	34.0	8.0	7.0	1.0	456.0	26.0	49.0	3.0	6.0	1.0	1.0	3.0	1.0	1.0	109.0	6.0	1.0	1.0	4.0	1.0	1.0	1.0	1.0	1.0	5.0	11.0	40.0	1.0	6.0	1.0	1.0	5.0	1.0	1.0	1.0	1.0	17.0	2.0	18.0	1.0	1.0	1.0	1.0	1.0	1.0	20.0	2.0	28.0
d__Bacteria;p__Proteobacteria;c__Gammaproteobacteria;o__Xanthomonadales;f__Xanthomonadaceae	189.0	61.0	402.0	71.0	84.0	115.0	317.0	368.0	22.0	294.0	27.0	5.0	20.0	31.0	24.0	611.0	155.0	310.0	71.0	34.0	8.0	26.0	7.0	25.0	9.0	90.0	73.0	94.0	41.0	34.0	1.0	99.0	64.0	106.0	52.0	141.0	13.0	235.0	72.0	125.0	8.0	8.0	29.0	9.0	17.0	53.0	18.0	15.0	6.0
d__Bacteria;p__Actinobacteriota;c__Actinobacteria;__;__	66.0	62.0	61.0	89.0	95.0	196.0	141.0	209.0	175.0	138.0	117.0	72.0	87.0	2643.0	145.0	512.0	38.0	51.0	53.0	34.0	51.0	52.0	63.0	79.0	54.0	125.0	73.0	219.0	49.0	65.0	62.0	54.0	72.0	75.0	35.0	114.0	9.0	84.0	17.0	50.0	20.0	76.0	123.0	116.0	35.0	58.0	87.0	84.0	59.0
d__Bacteria;p__Bacteroidota;c__Bacteroidia;o__Cytophagales;f__Microscillaceae	3.0	3.0	6.0	2.0	5.0	5.0	1.0	5.0	9.0	23.0	184.0	32.0	18.0	55.0	57.0	3.0	117.0	14.0	105.0	122.0	106.0	13.0	77.0	25.0	22.0	3.0	49.0	20.0	14.0	31.0	2.0	1.0	1.0	1.0	1.0	1.0	1.0	1.0	1.0	1.0	1.0	1.0	1.0	1.0	13.0	27.0	13.0	5.0	3.0
d__Bacteria;p__Actinobacteriota;c__Acidimicrobiia;o__IMCC26256;f__IMCC26256	10.0	9.0	7.0	9.0	20.0	29.0	29.0	19.0	44.0	6.0	250.0	78.0	194.0	99.0	73.0	5.0	3.0	19.0	7.0	66.0	41.0	35.0	68.0	32.0	45.0	45.0	23.0	24.0	35.0	37.0	114.0	1.0	7.0	5.0	1.0	1.0	1.0	1.0	1.0	1.0	1.0	4.0	19.0	6.0	6.0	13.0	16.0	7.0	7.0
d__Bacteria;p__Bacteroidota;c__Bacteroidia;o__Flavobacteriales;f__Cryomorphaceae	133.0	53.0	111.0	29.0	110.0	307.0	209.0	211.0	17.0	60.0	20.0	17.0	5.0	1.0	16.0	1.0	88.0	1.0	5.0	7.0	1.0	5.0	5.0	3.0	1.0	6.0	6.0	3.0	1.0	1.0	3.0	39.0	17.0	85.0	6.0	73.0	34.0	51.0	64.0	71.0	3.0	47.0	89.0	20.0	13.0	23.0	26.0	59.0	27.0
d__Bacteria;p__Patescibacteria;c__Saccharimonadia;o__Saccharimonadales;f__Saccharimonadales	3.0	1.0	1.0	8.0	21.0	9.0	13.0	15.0	39.0	64.0	44.0	15.0	16.0	66.0	56.0	122.0	15.0	13.0	36.0	66.0	269.0	169.0	150.0	113.0	265.0	78.0	112.0	249.0	266.0	82.0	110.0	4.0	16.0	3.0	1.0	6.0	1.0	1.0	1.0	4.0	3.0	1.0	3.0	13.0	46.0	64.0	46.0	13.0	35.0
d__Bacteria;p__Proteobacteria;c__Gammaproteobacteria;o__Burkholderiales;f__Nitrosomonadaceae	3.0	1.0	4.0	6.0	7.0	3.0	8.0	7.0	13.0	1.0	43.0	1.0	42.0	7.0	63.0	1.0	1.0	21.0	20.0	3.0	43.0	17.0	9.0	39.0	19.0	11.0	8.0	2.0	25.0	6.0	50.0	1.0	1.0	1.0	1.0	1.0	1.0	1.0	1.0	1.0	1.0	1.0	1.0	1.0	1.0	1.0	1.0	1.0	4.0
d__Bacteria;p__Gemmatimonadota;c__Gemmatimonadetes;o__Gemmatimonadales;f__Gemmatimonadaceae	158.0	82.0	291.0	179.0	162.0	133.0	134.0	175.0	248.0	128.0	451.0	257.0	437.0	106.0	359.0	3.0	58.0	233.0	189.0	100.0	289.0	258.0	187.0	210.0	314.0	77.0	158.0	67.0	150.0	186.0	82.0	163.0	62.0	287.0	49.0	249.0	1.0	13.0	5.0	19.0	15.0	19.0	54.0	50.0	64.0	220.0	244.0	257.0	90.0
d__Bacteria;p__Proteobacteria;c__Gammaproteobacteria;o__Burkholderiales;f__MWH-UniP1_aquatic_group	10.0	3.0	10.0	6.0	8.0	93.0	22.0	45.0	1.0	100.0	104.0	96.0	122.0	78.0	77.0	35.0	163.0	137.0	75.0	8.0	30.0	75.0	40.0	42.0	37.0	84.0	85.0	90.0	56.0	15.0	1.0	5.0	9.0	1.0	1.0	9.0	3.0	1.0	1.0	1.0	1.0	1.0	12.0	15.0	6.0	58.0	47.0	132.0	25.0
d__Bacteria;p__Cyanobacteria;c__Cyanobacteriia;o__Cyanobacteriales;f__Nostocaceae	28.0	60.0	66.0	20.0	66.0	1.0	919.0	1.0	9.0	1.0	81.0	1.0	9.0	76.0	1.0	4.0	88.0	184.0	1211.0	9.0	65.0	251.0	199.0	187.0	90.0	14.0	83.0	62.0	22.0	4.0	14.0	15.0	14.0	5.0	1.0	3.0	1.0	1.0	1.0	12.0	1.0	1.0	1.0	1.0	32.0	9.0	1.0	462.0	1.0
d__Bacteria;p__Acidobacteriota;c__Vicinamibacteria;o__Vicinamibacterales;f__uncultured	3.0	1.0	1.0	3.0	1.0	17.0	18.0	8.0	3.0	22.0	217.0	42.0	130.0	1183.0	110.0	263.0	12.0	29.0	16.0	3.0	61.0	59.0	72.0	46.0	84.0	66.0	35.0	27.0	54.0	78.0	11.0	1.0	1.0	1.0	1.0	1.0	4.0	3.0	1.0	3.0	1.0	1.0	3.0	1.0	14.0	1.0	77.0	17.0	35.0
d__Bacteria;p__Verrucomicrobiota;c__Verrucomicrobiae;o__uncultured;f__uncultured	373.0	206.0	70.0	96.0	149.0	109.0	402.0	402.0	137.0	273.0	20.0	22.0	62.0	2.0	60.0	59.0	348.0	12.0	44.0	127.0	159.0	140.0	142.0	316.0	393.0	56.0	204.0	90.0	115.0	175.0	40.0	380.0	689.0	42.0	49.0	261.0	1.0	101.0	24.0	52.0	4.0	14.0	12.0	48.0	1.0	21.0	3.0	21.0	3.0
d__Bacteria;p__Proteobacteria;c__Gammaproteobacteria;o__Burkholderiales;f__Alcaligenaceae	32.0	34.0	24.0	19.0	26.0	35.0	38.0	62.0	44.0	67.0	34.0	19.0	36.0	23.0	31.0	7.0	9.0	3.0	9.0	7.0	12.0	14.0	40.0	11.0	5.0	25.0	28.0	9.0	11.0	10.0	8.0	65.0	52.0	61.0	29.0	93.0	1.0	9.0	5.0	16.0	4.0	44.0	161.0	113.0	6.0	19.0	59.0	26.0	24.0
d__Bacteria;p__Bacteroidota;c__Bacteroidia;o__Chitinophagales;f__Saprospiraceae	34.0	37.0	144.0	54.0	46.0	32.0	29.0	57.0	13.0	163.0	40.0	13.0	12.0	8.0	42.0	1.0	26.0	3.0	17.0	6.0	29.0	27.0	34.0	18.0	31.0	12.0	38.0	33.0	11.0	4.0	1.0	135.0	23.0	101.0	40.0	115.0	1.0	1.0	1.0	17.0	1.0	1.0	14.0	52.0	29.0	13.0	28.0	19.0	18.0
d__Bacteria;p__Actinobacteriota;c__Actinobacteria;o__PeM15;f__PeM15	25.0	36.0	102.0	15.0	28.0	14.0	19.0	10.0	15.0	19.0	13.0	13.0	21.0	152.0	5.0	1.0	1.0	7.0	5.0	5.0	2.0	10.0	5.0	8.0	4.0	1.0	3.0	1.0	16.0	1.0	2.0	8.0	8.0	25.0	5.0	16.0	1.0	1.0	3.0	5.0	1.0	3.0	12.0	13.0	2.0	1.0	9.0	11.0	3.0
d__Bacteria;p__Actinobacteriota;c__Actinobacteria;o__Actinomycetales;f__Actinomycetaceae	1.0	1.0	1.0	1.0	1.0	1.0	1.0	1.0	1.0	1.0	1.0	1.0	1.0	1.0	1.0	12.0	1.0	1.0	1.0	1.0	1.0	1.0	1.0	1.0	1.0	1.0	1.0	1.0	1.0	1.0	1.0	1.0	1.0	1.0	1.0	1.0	1.0	1.0	1.0	1.0	1.0	1.0	1.0	1.0	1.0	1.0	1.0	1.0	1.0
d__Bacteria;p__Proteobacteria;c__Gammaproteobacteria;o__Burkholderiales;f__Burkholderiaceae	117.0	132.0	167.0	196.0	149.0	588.0	234.0	279.0	354.0	504.0	339.0	237.0	218.0	722.0	245.0	262.0	211.0	204.0	313.0	284.0	168.0	309.0	183.0	312.0	167.0	222.0	284.0	685.0	225.0	203.0	87.0	93.0	128.0	115.0	92.0	152.0	18.0	47.0	11.0	42.0	12.0	51.0	98.0	151.0	68.0	142.0	233.0	253.0	125.0
d__Bacteria;p__Planctomycetota;c__Planctomycetes;o__Gemmatales;f__Gemmataceae	386.0	211.0	716.0	662.0	532.0	67.0	86.0	80.0	722.0	146.0	199.0	51.0	95.0	36.0	193.0	1.0	13.0	3.0	31.0	88.0	134.0	47.0	10.0	20.0	42.0	62.0	105.0	100.0	117.0	212.0	848.0	197.0	79.0	423.0	101.0	294.0	16.0	12.0	31.0	212.0	32.0	76.0	586.0	603.0	20.0	12.0	84.0	32.0	55.0
d__Bacteria;p__Actinobacteriota;c__Thermoleophilia;o__Solirubrobacterales;f__Solirubrobacteraceae	9.0	8.0	21.0	12.0	24.0	21.0	9.0	9.0	18.0	1.0	49.0	52.0	29.0	35.0	14.0	1.0	1.0	16.0	5.0	9.0	2.0	3.0	16.0	14.0	20.0	1.0	1.0	6.0	25.0	6.0	24.0	18.0	29.0	18.0	10.0	23.0	1.0	1.0	1.0	3.0	3.0	39.0	117.0	45.0	6.0	17.0	22.0	21.0	10.0
d__Bacteria;p__Chloroflexi;c__SL56_marine_group;o__SL56_marine_group;f__SL56_marine_group	215.0	137.0	152.0	279.0	330.0	396.0	421.0	626.0	954.0	143.0	1130.0	480.0	2060.0	621.0	1705.0	73.0	91.0	1174.0	942.0	1307.0	911.0	611.0	579.0	910.0	941.0	306.0	746.0	686.0	1768.0	1523.0	1208.0	147.0	153.0	163.0	47.0	171.0	18.0	32.0	16.0	172.0	68.0	201.0	837.0	430.0	402.0	680.0	847.0	736.0	543.0
d__Bacteria;p__Bacteroidota;c__Bacteroidia;o__Sphingobacteriales;f__Sphingobacteriaceae	72.0	26.0	43.0	44.0	71.0	296.0	114.0	303.0	81.0	15.0	24.0	24.0	6.0	1.0	29.0	6.0	16.0	1.0	16.0	9.0	25.0	54.0	29.0	49.0	36.0	9.0	29.0	26.0	10.0	13.0	110.0	117.0	154.0	150.0	71.0	196.0	9.0	27.0	27.0	59.0	16.0	17.0	70.0	170.0	22.0	67.0	67.0	47.0	57.0
d__Bacteria;p__Acidobacteriota;c__Holophagae;o__Holophagales;f__Holophagaceae	47.0	3.0	18.0	76.0	98.0	91.0	232.0	339.0	474.0	39.0	1160.0	982.0	501.0	359.0	906.0	155.0	393.0	355.0	690.0	574.0	1276.0	1289.0	746.0	1215.0	1038.0	199.0	429.0	305.0	662.0	894.0	427.0	17.0	9.0	11.0	1.0	28.0	11.0	9.0	11.0	63.0	18.0	207.0	281.0	49.0	403.0	1152.0	798.0	831.0	591.0
d__Bacteria;p__Cyanobacteria;c__Cyanobacteriia;o__Cyanobacteriales;f__Phormidiaceae	12.0	5.0	14.0	4.0	14.0	1.0	1.0	1.0	23.0	30.0	3.0	1.0	1.0	1.0	1.0	36.0	1679.0	3.0	28.0	15.0	10.0	6.0	1.0	1.0	1.0	19.0	125.0	16.0	3.0	10.0	11.0	3.0	1.0	19.0	1.0	1.0	1.0	1.0	1.0	1.0	3.0	1.0	1.0	1.0	1.0	1.0	1.0	1.0	1.0
d__Bacteria;p__Verrucomicrobiota;c__Verrucomicrobiae;o__Opitutales;f__Opitutaceae	38.0	15.0	35.0	34.0	45.0	21.0	31.0	55.0	28.0	15.0	72.0	14.0	45.0	26.0	51.0	1.0	14.0	31.0	33.0	23.0	90.0	60.0	31.0	60.0	79.0	10.0	21.0	1.0	50.0	39.0	99.0	120.0	61.0	75.0	45.0	101.0	3.0	1.0	3.0	6.0	1.0	15.0	36.0	49.0	10.0	13.0	16.0	14.0	5.0
d__Bacteria;p__Proteobacteria;c__Gammaproteobacteria;o__Burkholderiales;f__B1-7BS	1.0	1.0	1.0	1.0	1.0	1.0	1.0	1.0	3.0	1.0	3.0	1.0	1.0	1.0	11.0	1.0	1.0	1.0	1.0	1.0	6.0	2.0	4.0	5.0	8.0	1.0	1.0	1.0	1.0	6.0	4.0	1.0	1.0	1.0	1.0	1.0	1.0	1.0	1.0	1.0	1.0	1.0	1.0	1.0	1.0	1.0	1.0	1.0	1.0
d__Bacteria;p__Proteobacteria;c__Alphaproteobacteria;o__Rhodobacterales;f__Rhodobacteraceae	21.0	30.0	113.0	19.0	10.0	3.0	10.0	2.0	7.0	20.0	1.0	1.0	3.0	4.0	1.0	3.0	11.0	4.0	1.0	5.0	1.0	1.0	1.0	1.0	1.0	6.0	3.0	3.0	7.0	8.0	3.0	8.0	7.0	12.0	2.0	22.0	1.0	12.0	6.0	9.0	1.0	16.0	34.0	22.0	5.0	50.0	3.0	9.0	11.0
d__Bacteria;p__Patescibacteria;c__Parcubacteria;o__Candidatus_Azambacteria;f__Candidatus_Azambacteria	3.0	1.0	5.0	1.0	5.0	1.0	1.0	3.0	1.0	1.0	15.0	1.0	1.0	1.0	1.0	1.0	1.0	6.0	7.0	1.0	77.0	236.0	98.0	77.0	154.0	13.0	42.0	45.0	47.0	1.0	1.0	1.0	1.0	1.0	1.0	1.0	1.0	1.0	1.0	1.0	1.0	1.0	1.0	1.0	1.0	1.0	1.0	1.0	1.0
d__Bacteria;p__Nitrospirota;c__Nitrospiria;o__Nitrospirales;f__Nitrospiraceae	5.0	9.0	3.0	7.0	5.0	21.0	9.0	19.0	1.0	13.0	230.0	39.0	322.0	12.0	334.0	13.0	7.0	191.0	92.0	1.0	290.0	227.0	309.0	181.0	271.0	231.0	186.0	130.0	165.0	79.0	22.0	1.0	1.0	3.0	1.0	1.0	1.0	3.0	1.0	3.0	1.0	1.0	1.0	4.0	29.0	4.0	143.0	16.0	16.0
d__Bacteria;p__Chloroflexi;c__Chloroflexia;o__Chloroflexales;f__Roseiflexaceae	12.0	11.0	8.0	13.0	5.0	7.0	4.0	2.0	7.0	5.0	7.0	1.0	4.0	1.0	12.0	1.0	1.0	16.0	6.0	1.0	3.0	6.0	6.0	15.0	4.0	1.0	1.0	9.0	1.0	3.0	5.0	2.0	22.0	10.0	4.0	12.0	1.0	1.0	1.0	3.0	1.0	1.0	1.0	1.0	1.0	1.0	5.0	4.0	3.0
d__Bacteria;p__Proteobacteria;c__Gammaproteobacteria;o__Oceanospirillales;f__Pseudohongiellaceae	10.0	21.0	43.0	94.0	57.0	24.0	39.0	37.0	52.0	59.0	49.0	14.0	105.0	32.0	99.0	5.0	14.0	7.0	27.0	90.0	21.0	35.0	50.0	42.0	35.0	23.0	35.0	1.0	51.0	61.0	12.0	3.0	7.0	39.0	11.0	92.0	1.0	1.0	1.0	10.0	2.0	1.0	11.0	18.0	3.0	3.0	13.0	7.0	19.0
d__Bacteria;p__Proteobacteria;c__Alphaproteobacteria;o__Elsterales;f__uncultured	1.0	1.0	1.0	1.0	1.0	1.0	1.0	1.0	1.0	1.0	28.0	1.0	12.0	13.0	10.0	1.0	1.0	4.0	5.0	9.0	21.0	24.0	19.0	9.0	7.0	1.0	3.0	15.0	14.0	26.0	3.0	1.0	1.0	1.0	1.0	1.0	1.0	1.0	1.0	1.0	1.0	1.0	1.0	1.0	1.0	1.0	1.0	1.0	1.0
d__Bacteria;p__Proteobacteria;c__Alphaproteobacteria;o__Rhizobiales;f__Beijerinckiaceae	39.0	41.0	90.0	122.0	98.0	134.0	105.0	109.0	286.0	163.0	173.0	79.0	134.0	25.0	155.0	5.0	13.0	25.0	33.0	102.0	83.0	111.0	119.0	111.0	104.0	46.0	68.0	80.0	66.0	76.0	45.0	131.0	115.0	118.0	42.0	211.0	9.0	10.0	7.0	28.0	10.0	48.0	110.0	146.0	24.0	27.0	95.0	44.0	68.0
d__Bacteria;p__Planctomycetota;c__OM190;o__OM190;f__OM190	24.0	11.0	15.0	26.0	27.0	145.0	37.0	34.0	1.0	309.0	399.0	149.0	1040.0	170.0	613.0	5.0	91.0	296.0	163.0	22.0	343.0	530.0	376.0	361.0	351.0	127.0	294.0	71.0	227.0	1.0	1.0	6.0	1.0	1.0	1.0	9.0	3.0	11.0	3.0	27.0	1.0	1.0	1.0	7.0	231.0	167.0	288.0	288.0	328.0
d__Bacteria;p__Chloroflexi;c__JG30-KF-CM66;o__JG30-KF-CM66;f__JG30-KF-CM66	1.0	1.0	1.0	3.0	1.0	1.0	1.0	1.0	1.0	1.0	203.0	59.0	145.0	1.0	73.0	1.0	1.0	12.0	11.0	1.0	66.0	28.0	16.0	17.0	9.0	1.0	1.0	14.0	24.0	8.0	7.0	1.0	1.0	1.0	1.0	1.0	1.0	1.0	1.0	1.0	1.0	1.0	1.0	1.0	2.0	1.0	14.0	8.0	6.0
d__Bacteria;p__Proteobacteria;c__Gammaproteobacteria;o__Alteromonadales;f__Alteromonadaceae	4.0	1.0	41.0	1.0	5.0	29.0	65.0	115.0	5.0	9.0	1.0	1.0	1.0	1.0	1.0	3.0	1.0	6.0	6.0	3.0	3.0	1.0	1.0	1.0	1.0	3.0	4.0	1.0	1.0	7.0	1.0	1.0	1.0	3.0	1.0	1.0	3.0	4.0	1.0	14.0	1.0	1.0	1.0	1.0	1.0	1.0	1.0	5.0	1.0
d__Bacteria;p__Bacteroidota;c__Kapabacteria;o__Kapabacteriales;f__Kapabacteriales	31.0	12.0	25.0	3.0	14.0	18.0	28.0	58.0	20.0	153.0	351.0	142.0	19.0	1.0	101.0	1.0	98.0	91.0	60.0	20.0	123.0	237.0	112.0	157.0	175.0	18.0	15.0	12.0	30.0	3.0	15.0	1.0	3.0	3.0	1.0	6.0	1.0	1.0	1.0	3.0	1.0	17.0	27.0	8.0	61.0	21.0	150.0	37.0	66.0
d__Bacteria;p__Firmicutes;c__Bacilli;o__Lactobacillales;f__Streptococcaceae	1.0	1.0	1.0	1.0	1.0	1.0	1.0	1.0	1.0	1.0	1.0	1.0	1.0	21.0	1.0	8.0	1.0	1.0	1.0	1.0	1.0	1.0	1.0	1.0	1.0	1.0	1.0	1.0	1.0	1.0	1.0	1.0	1.0	1.0	1.0	1.0	1.0	1.0	1.0	1.0	1.0	1.0	1.0	1.0	1.0	1.0	1.0	1.0	1.0
d__Bacteria;p__Proteobacteria;c__Gammaproteobacteria;o__Burkholderiales;f__Oxalobacteraceae	16.0	31.0	28.0	24.0	21.0	105.0	26.0	21.0	28.0	22.0	61.0	62.0	39.0	9.0	59.0	24.0	7.0	44.0	36.0	37.0	51.0	72.0	29.0	83.0	47.0	55.0	36.0	19.0	27.0	14.0	4.0	20.0	22.0	27.0	13.0	24.0	6.0	7.0	1.0	8.0	1.0	3.0	9.0	7.0	12.0	40.0	60.0	66.0	47.0
d__Bacteria;p__Proteobacteria;c__Gammaproteobacteria;o__Burkholderiales;__	1.0	1.0	1.0	5.0	1.0	3.0	3.0	3.0	40.0	1.0	15.0	3.0	24.0	1.0	9.0	1.0	3.0	3.0	9.0	7.0	5.0	1.0	3.0	5.0	1.0	6.0	3.0	1.0	9.0	7.0	21.0	3.0	1.0	22.0	1.0	1.0	1.0	1.0	1.0	3.0	1.0	1.0	1.0	10.0	1.0	3.0	1.0	1.0	3.0
d__Bacteria;p__Proteobacteria;c__Alphaproteobacteria;o__Acetobacterales;f__Acetobacteraceae	3.0	3.0	3.0	16.0	1.0	51.0	24.0	32.0	6.0	70.0	119.0	48.0	139.0	119.0	89.0	1.0	17.0	53.0	104.0	249.0	31.0	45.0	74.0	95.0	52.0	3.0	7.0	1.0	10.0	40.0	1.0	1.0	1.0	1.0	1.0	1.0	1.0	1.0	1.0	2.0	1.0	1.0	1.0	1.0	33.0	34.0	30.0	77.0	28.0
d__Bacteria;p__Proteobacteria;c__Gammaproteobacteria;o__Burkholderiales;f__Gallionellaceae	1.0	1.0	1.0	1.0	1.0	1.0	1.0	1.0	1.0	1.0	1.0	1.0	1.0	1.0	1.0	1.0	1.0	1.0	1.0	1.0	1.0	1.0	1.0	1.0	1.0	1.0	1.0	1.0	1.0	4.0	45.0	1.0	1.0	1.0	1.0	1.0	1.0	1.0	1.0	1.0	1.0	1.0	1.0	1.0	1.0	1.0	1.0	1.0	1.0
d__Bacteria;p__MBNT15;c__MBNT15;o__MBNT15;f__MBNT15	1.0	1.0	1.0	3.0	1.0	1.0	3.0	6.0	3.0	4.0	3.0	3.0	12.0	3.0	12.0	1.0	17.0	10.0	3.0	6.0	5.0	14.0	8.0	4.0	1.0	27.0	21.0	20.0	16.0	1.0	1.0	1.0	1.0	1.0	1.0	1.0	1.0	1.0	1.0	1.0	1.0	1.0	1.0	1.0	1.0	1.0	1.0	1.0	1.0
d__Bacteria;p__Cyanobacteria;c__Cyanobacteriia;o__Pseudanabaenales;f__Pseudanabaenaceae	3.0	4.0	26.0	36.0	33.0	1.0	1.0	1.0	24.0	1.0	1.0	1.0	1.0	1.0	3.0	1.0	1.0	30.0	267.0	11.0	1.0	3.0	1.0	1.0	1.0	1.0	1.0	1.0	1.0	3.0	7.0	7.0	1.0	6.0	1.0	3.0	1.0	1.0	1.0	1.0	5.0	1.0	1.0	1.0	9.0	7.0	1.0	17.0	13.0
d__Bacteria;p__Acidobacteriota;c__Blastocatellia;o__Blastocatellales;f__Blastocatellaceae	1.0	1.0	1.0	1.0	1.0	5.0	1.0	1.0	1.0	8.0	19.0	14.0	4.0	1.0	9.0	1.0	12.0	16.0	10.0	1.0	38.0	131.0	41.0	37.0	51.0	55.0	28.0	66.0	3.0	1.0	1.0	1.0	3.0	1.0	1.0	1.0	1.0	1.0	1.0	1.0	1.0	1.0	1.0	1.0	3.0	19.0	5.0	1.0	6.0
d__Bacteria;p__Actinobacteriota;c__Actinobacteria;o__Corynebacteriales;f__Mycobacteriaceae	7.0	13.0	18.0	33.0	18.0	9.0	9.0	3.0	85.0	11.0	24.0	13.0	81.0	33.0	14.0	4.0	1.0	29.0	18.0	113.0	22.0	4.0	3.0	1.0	3.0	8.0	8.0	4.0	33.0	34.0	58.0	3.0	3.0	1.0	2.0	3.0	1.0	1.0	1.0	1.0	1.0	16.0	15.0	1.0	1.0	1.0	2.0	1.0	3.0
d__Bacteria;p__Chloroflexi;c__KD4-96;o__KD4-96;f__KD4-96	1.0	1.0	1.0	1.0	3.0	15.0	7.0	1.0	1.0	15.0	106.0	22.0	183.0	22.0	46.0	1.0	18.0	48.0	25.0	75.0	30.0	33.0	18.0	21.0	27.0	24.0	24.0	53.0	139.0	29.0	16.0	1.0	1.0	1.0	1.0	1.0	1.0	1.0	1.0	1.0	1.0	1.0	1.0	1.0	1.0	1.0	18.0	1.0	1.0
d__Bacteria;p__Cyanobacteria;c__Cyanobacteriia;o__Cyanobacteriales;f__Microcystaceae	1.0	1.0	1.0	1.0	1.0	1.0	1.0	21.0	4.0	1.0	76.0	3.0	1.0	1.0	1.0	5.0	20.0	950.0	5012.0	86.0	1531.0	1045.0	679.0	817.0	665.0	13.0	39.0	61.0	24.0	32.0	1.0	1.0	1.0	1.0	1.0	1.0	1.0	1.0	1.0	1.0	1.0	1.0	1.0	3.0	31.0	1.0	1.0	1.0	1.0
d__Bacteria;p__Proteobacteria;c__Alphaproteobacteria;o__Caulobacterales;f__Caulobacteraceae	63.0	38.0	80.0	30.0	10.0	18.0	11.0	20.0	8.0	18.0	1.0	1.0	1.0	1.0	6.0	11.0	5.0	49.0	60.0	5.0	14.0	2.0	1.0	9.0	1.0	1.0	2.0	1.0	4.0	4.0	13.0	19.0	18.0	28.0	5.0	22.0	1.0	6.0	3.0	1.0	3.0	1.0	4.0	3.0	1.0	1.0	1.0	1.0	1.0
d__Bacteria;p__Proteobacteria;c__Gammaproteobacteria;o__Steroidobacterales;f__Steroidobacteraceae	1.0	1.0	1.0	1.0	1.0	6.0	19.0	19.0	3.0	15.0	3.0	3.0	4.0	1.0	4.0	5.0	4.0	12.0	1.0	1.0	1.0	10.0	1.0	3.0	1.0	32.0	9.0	22.0	6.0	1.0	9.0	1.0	1.0	1.0	1.0	1.0	1.0	1.0	1.0	1.0	1.0	1.0	1.0	1.0	1.0	1.0	1.0	1.0	1.0
d__Bacteria;p__Proteobacteria;c__Gammaproteobacteria;o__Burkholderiales;f__Chitinibacteraceae	1.0	1.0	1.0	1.0	1.0	419.0	56.0	304.0	1.0	187.0	1.0	1.0	1.0	1.0	1.0	1.0	7.0	1.0	1.0	1.0	1.0	1.0	1.0	1.0	1.0	1.0	4.0	30.0	1.0	3.0	1.0	1.0	1.0	1.0	1.0	1.0	1.0	1.0	1.0	1.0	1.0	1.0	1.0	1.0	1.0	1.0	1.0	1.0	1.0
d__Bacteria;p__Verrucomicrobiota;c__Verrucomicrobiae;o__Verrucomicrobiales;f__Verrucomicrobiaceae	15.0	8.0	5.0	4.0	2.0	5.0	21.0	16.0	1.0	226.0	1.0	1.0	4.0	1.0	1.0	2.0	6.0	1.0	1.0	1.0	1.0	1.0	3.0	1.0	1.0	14.0	10.0	6.0	1.0	3.0	1.0	33.0	25.0	39.0	62.0	74.0	1.0	4.0	1.0	5.0	1.0	5.0	16.0	22.0	1.0	1.0	1.0	1.0	1.0
d__Bacteria;p__Proteobacteria;c__Alphaproteobacteria;__;__	1.0	1.0	1.0	1.0	1.0	1.0	1.0	1.0	1.0	1.0	11.0	1.0	9.0	1.0	15.0	1.0	6.0	17.0	8.0	1.0	34.0	28.0	29.0	22.0	32.0	1.0	7.0	1.0	1.0	1.0	1.0	1.0	1.0	1.0	1.0	1.0	1.0	1.0	1.0	1.0	1.0	1.0	1.0	1.0	1.0	1.0	1.0	1.0	1.0
d__Bacteria;p__Proteobacteria;c__Alphaproteobacteria;o__Reyranellales;f__Reyranellaceae	7.0	3.0	11.0	22.0	13.0	14.0	7.0	7.0	35.0	117.0	77.0	15.0	158.0	97.0	113.0	6.0	7.0	24.0	20.0	20.0	45.0	47.0	27.0	34.0	50.0	14.0	9.0	45.0	19.0	36.0	27.0	1.0	4.0	3.0	1.0	1.0	1.0	1.0	1.0	2.0	1.0	1.0	4.0	5.0	2.0	1.0	15.0	1.0	8.0
d__Bacteria;p__Deinococcota;c__Deinococci;o__Deinococcales;f__Deinococcaceae	1.0	1.0	1.0	1.0	1.0	1.0	1.0	1.0	1.0	1.0	1.0	1.0	1.0	1.0	1.0	1.0	1.0	1.0	1.0	24.0	1.0	1.0	1.0	1.0	1.0	1.0	1.0	1.0	1.0	1.0	1.0	1.0	1.0	1.0	1.0	1.0	1.0	1.0	1.0	8.0	5.0	1.0	5.0	1.0	3.0	1.0	1.0	1.0	1.0
d__Bacteria;p__Proteobacteria;c__Gammaproteobacteria;__;__	6.0	1.0	12.0	19.0	2.0	12.0	6.0	2.0	1.0	85.0	27.0	3.0	6.0	1.0	15.0	18.0	92.0	42.0	14.0	9.0	34.0	30.0	35.0	20.0	18.0	3.0	4.0	3.0	4.0	5.0	1.0	6.0	1.0	38.0	2.0	13.0	1.0	1.0	1.0	3.0	5.0	1.0	7.0	2.0	1.0	2.0	1.0	1.0	1.0
d__Bacteria;p__Proteobacteria;c__Alphaproteobacteria;o__Rickettsiales;f__Mitochondria	34.0	1.0	1.0	1.0	1.0	1.0	3.0	1.0	19.0	5.0	5.0	3.0	1.0	1.0	1.0	1.0	1.0	1.0	1.0	1.0	1.0	1.0	3.0	1.0	1.0	1.0	1.0	1.0	1.0	1.0	1.0	5.0	1.0	16.0	2.0	27.0	5.0	1.0	1.0	4.0	1.0	1.0	1.0	7.0	1.0	1.0	1.0	3.0	1.0
d__Bacteria;p__Acidobacteriota;c__Acidobacteriae;o__Solibacterales;f__Solibacteraceae	10.0	1.0	13.0	15.0	19.0	3.0	12.0	8.0	20.0	1.0	21.0	1.0	47.0	1.0	28.0	1.0	1.0	1.0	3.0	5.0	16.0	19.0	1.0	6.0	9.0	1.0	15.0	1.0	24.0	53.0	6.0	1.0	1.0	1.0	1.0	1.0	1.0	1.0	1.0	1.0	1.0	1.0	1.0	1.0	1.0	1.0	1.0	1.0	1.0
d__Bacteria;p__Proteobacteria;c__Alphaproteobacteria;o__Rhodospirillales;f__Rhodospirillaceae	1.0	1.0	1.0	1.0	1.0	1.0	4.0	1.0	1.0	1.0	6.0	9.0	4.0	1.0	10.0	1.0	4.0	1.0	3.0	3.0	8.0	1.0	2.0	3.0	4.0	4.0	3.0	4.0	4.0	2.0	2.0	1.0	1.0	1.0	1.0	1.0	1.0	1.0	1.0	1.0	1.0	1.0	1.0	1.0	1.0	1.0	1.0	1.0	1.0
d__Bacteria;p__Proteobacteria;c__Alphaproteobacteria;o__SAR11_clade;f__Clade_III	16.0	5.0	13.0	25.0	26.0	92.0	62.0	74.0	91.0	72.0	240.0	119.0	12.0	1.0	48.0	1.0	40.0	36.0	63.0	43.0	181.0	246.0	446.0	112.0	86.0	9.0	21.0	28.0	13.0	7.0	37.0	15.0	20.0	6.0	1.0	23.0	3.0	3.0	3.0	13.0	3.0	21.0	36.0	23.0	63.0	86.0	76.0	66.0	56.0
d__Bacteria;p__Bdellovibrionota;c__Oligoflexia;o__Oligoflexales;f__uncultured	1.0	1.0	1.0	1.0	1.0	1.0	1.0	1.0	1.0	1.0	1.0	1.0	9.0	5.0	11.0	1.0	1.0	1.0	1.0	1.0	1.0	1.0	1.0	1.0	1.0	1.0	1.0	1.0	1.0	1.0	1.0	1.0	1.0	1.0	1.0	1.0	1.0	1.0	1.0	1.0	1.0	1.0	1.0	1.0	1.0	1.0	1.0	1.0	1.0
d__Bacteria;p__Planctomycetota;c__Planctomycetes;o__Planctomycetales;f__Rubinisphaeraceae	9.0	9.0	40.0	9.0	5.0	4.0	1.0	1.0	22.0	25.0	1.0	1.0	3.0	1.0	4.0	1.0	49.0	21.0	62.0	286.0	14.0	6.0	7.0	12.0	14.0	4.0	5.0	1.0	8.0	17.0	1.0	211.0	76.0	58.0	105.0	87.0	1.0	1.0	1.0	3.0	1.0	5.0	5.0	17.0	1.0	1.0	1.0	1.0	9.0
d__Bacteria;p__Chloroflexi;c__Anaerolineae;o__Caldilineales;f__Caldilineaceae	1.0	1.0	1.0	1.0	1.0	1.0	1.0	1.0	1.0	1.0	1.0	1.0	1.0	1.0	1.0	1.0	1.0	1.0	1.0	1.0	1.0	1.0	1.0	1.0	1.0	1.0	1.0	1.0	1.0	1.0	1.0	1.0	1.0	1.0	1.0	1.0	1.0	1.0	1.0	1.0	1.0	1.0	1.0	1.0	1.0	1.0	1.0	1.0	1.0
d__Bacteria;p__Proteobacteria;c__Gammaproteobacteria;o__JG36-TzT-191;f__JG36-TzT-191	1.0	1.0	4.0	1.0	4.0	5.0	4.0	32.0	14.0	6.0	41.0	10.0	20.0	10.0	14.0	1.0	45.0	37.0	51.0	34.0	17.0	18.0	21.0	21.0	17.0	3.0	6.0	3.0	6.0	5.0	1.0	1.0	1.0	1.0	1.0	1.0	1.0	1.0	1.0	3.0	1.0	3.0	6.0	1.0	4.0	3.0	8.0	10.0	9.0
d__Bacteria;p__Verrucomicrobiota;c__Chlamydiae;o__Chlamydiales;f__Simkaniaceae	1.0	1.0	1.0	1.0	1.0	1.0	1.0	1.0	1.0	1.0	1.0	1.0	1.0	1.0	4.0	1.0	1.0	1.0	1.0	1.0	2.0	5.0	2.0	1.0	11.0	3.0	1.0	1.0	1.0	1.0	1.0	1.0	1.0	1.0	1.0	1.0	1.0	1.0	1.0	1.0	1.0	1.0	1.0	1.0	1.0	1.0	1.0	1.0	1.0
d__Bacteria;p__Verrucomicrobiota;c__Verrucomicrobiae;o__Methylacidiphilales;f__Methylacidiphilaceae	10.0	6.0	1.0	14.0	7.0	8.0	9.0	21.0	84.0	1.0	7.0	1.0	10.0	1.0	19.0	1.0	2.0	11.0	46.0	124.0	50.0	16.0	1.0	16.0	13.0	6.0	43.0	1.0	51.0	60.0	262.0	28.0	19.0	13.0	8.0	18.0	3.0	1.0	1.0	8.0	3.0	16.0	94.0	34.0	23.0	14.0	33.0	24.0	19.0
d__Bacteria;p__Proteobacteria;c__Gammaproteobacteria;o__Burkholderiales;f__Rhodocyclaceae	1.0	1.0	1.0	1.0	1.0	1.0	1.0	1.0	53.0	1.0	1.0	1.0	1.0	1.0	1.0	1.0	1.0	1.0	1.0	1.0	3.0	1.0	1.0	1.0	1.0	1.0	1.0	1.0	6.0	20.0	1.0	1.0	1.0	1.0	1.0	1.0	1.0	1.0	1.0	1.0	1.0	1.0	1.0	1.0	1.0	1.0	1.0	1.0	1.0
d__Bacteria;p__Cyanobacteria;c__Cyanobacteriia;o__Oxyphotobacteria_Incertae_Sedis;f__Unknown_Family	1.0	1.0	1.0	1.0	1.0	1.0	1.0	1.0	1.0	1.0	1.0	1.0	1.0	1.0	1.0	1.0	45.0	1.0	1.0	1.0	1.0	1.0	1.0	1.0	1.0	1.0	1.0	1.0	1.0	1.0	1.0	1.0	1.0	1.0	1.0	1.0	1.0	1.0	1.0	1.0	1.0	1.0	1.0	1.0	1.0	1.0	1.0	1.0	1.0
d__Bacteria;p__Proteobacteria;c__Gammaproteobacteria;o__Cellvibrionales;f__Spongiibacteraceae	51.0	20.0	51.0	36.0	27.0	9.0	3.0	3.0	23.0	16.0	9.0	1.0	5.0	1.0	10.0	1.0	3.0	15.0	4.0	8.0	12.0	6.0	9.0	19.0	17.0	18.0	23.0	25.0	52.0	12.0	6.0	42.0	29.0	82.0	44.0	101.0	1.0	5.0	1.0	7.0	3.0	1.0	3.0	6.0	10.0	7.0	30.0	9.0	8.0
d__Bacteria;p__Proteobacteria;c__Alphaproteobacteria;o__Sneathiellales;f__Sneathiellaceae	1.0	1.0	1.0	1.0	1.0	1.0	1.0	1.0	1.0	1.0	16.0	1.0	64.0	9.0	21.0	1.0	1.0	1.0	6.0	2.0	11.0	3.0	8.0	3.0	4.0	4.0	7.0	1.0	1.0	1.0	1.0	1.0	1.0	1.0	1.0	1.0	1.0	1.0	1.0	1.0	1.0	1.0	1.0	1.0	1.0	1.0	1.0	1.0	1.0
d__Bacteria;p__Planctomycetota;c__Planctomycetes;o__Isosphaerales;f__Isosphaeraceae	97.0	260.0	314.0	125.0	96.0	3.0	1.0	6.0	45.0	13.0	1.0	1.0	3.0	1.0	3.0	1.0	5.0	1.0	2.0	4.0	3.0	12.0	18.0	11.0	10.0	4.0	6.0	1.0	2.0	9.0	42.0	204.0	139.0	390.0	315.0	176.0	1.0	1.0	3.0	1.0	5.0	63.0	78.0	132.0	1.0	1.0	1.0	1.0	1.0
d__Bacteria;p__Bacteroidota;c__Bacteroidia;o__Sphingobacteriales;f__LiUU-11-161	3.0	2.0	24.0	9.0	4.0	1.0	1.0	1.0	1.0	1.0	1.0	1.0	1.0	1.0	1.0	1.0	1.0	1.0	1.0	1.0	1.0	1.0	1.0	1.0	1.0	1.0	1.0	1.0	1.0	1.0	1.0	9.0	13.0	1.0	2.0	1.0	1.0	1.0	1.0	1.0	1.0	1.0	1.0	1.0	1.0	1.0	1.0	1.0	1.0
d__Bacteria;p__Proteobacteria;c__Alphaproteobacteria;o__Zavarziniales;f__uncultured	1.0	1.0	1.0	1.0	1.0	1.0	1.0	1.0	1.0	1.0	2.0	1.0	4.0	7.0	12.0	1.0	1.0	1.0	1.0	1.0	1.0	3.0	3.0	1.0	6.0	1.0	1.0	1.0	1.0	1.0	1.0	1.0	1.0	1.0	1.0	1.0	1.0	1.0	1.0	1.0	1.0	1.0	1.0	1.0	1.0	1.0	1.0	1.0	1.0
d__Bacteria;p__Patescibacteria;c__Parcubacteria;__;__	1.0	1.0	1.0	1.0	1.0	1.0	1.0	1.0	1.0	1.0	1.0	1.0	1.0	1.0	1.0	1.0	1.0	1.0	10.0	1.0	60.0	8.0	1.0	10.0	7.0	11.0	11.0	9.0	3.0	1.0	1.0	1.0	1.0	1.0	1.0	1.0	1.0	1.0	1.0	1.0	1.0	1.0	1.0	1.0	1.0	1.0	1.0	1.0	1.0
d__Bacteria;p__Chloroflexi;c__Anaerolineae;o__RBG-13-54-9;f__RBG-13-54-9	1.0	1.0	10.0	7.0	1.0	1.0	1.0	2.0	6.0	1.0	13.0	3.0	25.0	13.0	23.0	1.0	1.0	1.0	4.0	20.0	6.0	1.0	1.0	1.0	3.0	1.0	5.0	10.0	3.0	1.0	4.0	3.0	1.0	4.0	1.0	1.0	1.0	1.0	1.0	1.0	1.0	1.0	1.0	1.0	3.0	1.0	14.0	1.0	7.0
d__Bacteria;p__Chloroflexi;c__Anaerolineae;o__Anaerolineales;f__Anaerolineaceae	1.0	1.0	1.0	1.0	1.0	1.0	1.0	1.0	2.0	1.0	1.0	1.0	1.0	1.0	1.0	1.0	1.0	1.0	1.0	1.0	1.0	1.0	1.0	1.0	1.0	5.0	5.0	11.0	3.0	17.0	240.0	1.0	1.0	1.0	1.0	1.0	1.0	1.0	1.0	1.0	1.0	1.0	1.0	1.0	1.0	1.0	1.0	1.0	1.0
d__Bacteria;p__SAR324_clade(Marine_group_B);c__SAR324_clade(Marine_group_B);o__SAR324_clade(Marine_group_B);f__SAR324_clade(Marine_group_B)	1.0	1.0	1.0	1.0	1.0	1.0	1.0	1.0	1.0	1.0	3.0	4.0	40.0	121.0	27.0	1.0	1.0	1.0	1.0	1.0	3.0	1.0	1.0	1.0	1.0	2.0	1.0	20.0	1.0	11.0	1.0	1.0	1.0	1.0	1.0	1.0	1.0	1.0	1.0	1.0	1.0	1.0	1.0	1.0	1.0	1.0	1.0	3.0	4.0
d__Bacteria;p__Acidobacteriota;c__Vicinamibacteria;o__Vicinamibacterales;__	1.0	1.0	1.0	1.0	1.0	1.0	1.0	1.0	1.0	1.0	44.0	34.0	91.0	52.0	86.0	1.0	1.0	3.0	6.0	34.0	1.0	11.0	5.0	6.0	1.0	1.0	1.0	3.0	9.0	1.0	1.0	1.0	1.0	1.0	1.0	1.0	1.0	1.0	1.0	1.0	1.0	1.0	1.0	1.0	2.0	3.0	3.0	9.0	2.0
d__Bacteria;p__Bacteroidota;c__Bacteroidia;o__Sphingobacteriales;f__AKYH767	1.0	1.0	1.0	3.0	3.0	13.0	6.0	8.0	15.0	23.0	32.0	10.0	17.0	1.0	40.0	1.0	9.0	26.0	51.0	22.0	71.0	22.0	38.0	30.0	32.0	3.0	14.0	20.0	4.0	50.0	1.0	1.0	1.0	1.0	1.0	1.0	1.0	1.0	1.0	1.0	1.0	1.0	1.0	1.0	13.0	25.0	24.0	98.0	17.0
d__Bacteria;p__Patescibacteria;c__Parcubacteria;o__Candidatus_Zambryskibacteria;f__Candidatus_Zambryskibacteria	1.0	1.0	1.0	1.0	1.0	1.0	1.0	1.0	1.0	1.0	1.0	3.0	1.0	1.0	1.0	1.0	1.0	3.0	1.0	1.0	82.0	145.0	45.0	54.0	128.0	5.0	19.0	3.0	14.0	1.0	1.0	1.0	1.0	1.0	1.0	1.0	1.0	1.0	1.0	1.0	1.0	1.0	1.0	1.0	1.0	1.0	1.0	1.0	1.0
d__Bacteria;p__Proteobacteria;c__Alphaproteobacteria;o__Rhizobiales;f__Xanthobacteraceae	1.0	1.0	1.0	1.0	1.0	3.0	1.0	1.0	1.0	4.0	65.0	9.0	18.0	13.0	12.0	1.0	3.0	37.0	21.0	1.0	45.0	33.0	22.0	15.0	17.0	10.0	18.0	38.0	25.0	1.0	1.0	1.0	1.0	1.0	1.0	1.0	1.0	1.0	1.0	1.0	1.0	1.0	1.0	1.0	4.0	1.0	6.0	3.0	1.0
d__Bacteria;p__Actinobacteriota;c__Actinobacteria;o__Propionibacteriales;f__Propionibacteriaceae	1.0	1.0	1.0	1.0	1.0	1.0	1.0	1.0	1.0	1.0	1.0	1.0	1.0	414.0	1.0	147.0	1.0	1.0	1.0	1.0	1.0	1.0	1.0	1.0	1.0	4.0	1.0	92.0	7.0	1.0	1.0	1.0	1.0	1.0	1.0	1.0	1.0	1.0	1.0	1.0	1.0	1.0	1.0	1.0	1.0	1.0	1.0	1.0	1.0
d__Bacteria;p__Proteobacteria;c__Alphaproteobacteria;o__Defluviicoccales;f__uncultured	1.0	1.0	1.0	1.0	3.0	1.0	1.0	1.0	1.0	1.0	3.0	1.0	1.0	1.0	8.0	1.0	1.0	1.0	1.0	1.0	1.0	3.0	1.0	1.0	3.0	1.0	1.0	1.0	4.0	4.0	1.0	1.0	1.0	1.0	1.0	1.0	1.0	1.0	1.0	1.0	1.0	1.0	1.0	1.0	1.0	1.0	1.0	1.0	1.0
d__Bacteria;p__Proteobacteria;c__Alphaproteobacteria;o__Rhizobiales;__	1.0	1.0	1.0	1.0	1.0	1.0	1.0	1.0	1.0	2.0	8.0	1.0	5.0	1.0	2.0	1.0	4.0	1.0	1.0	1.0	1.0	1.0	1.0	5.0	1.0	1.0	4.0	1.0	1.0	1.0	1.0	1.0	1.0	1.0	1.0	1.0	1.0	1.0	1.0	1.0	1.0	1.0	1.0	1.0	1.0	1.0	1.0	1.0	1.0
d__Bacteria;p__Proteobacteria;c__Alphaproteobacteria;o__Micropepsales;f__Micropepsaceae	1.0	1.0	3.0	6.0	5.0	7.0	6.0	5.0	4.0	8.0	25.0	7.0	23.0	10.0	33.0	1.0	13.0	10.0	6.0	1.0	12.0	15.0	5.0	5.0	15.0	2.0	7.0	11.0	6.0	4.0	12.0	1.0	1.0	1.0	1.0	1.0	1.0	1.0	1.0	2.0	1.0	1.0	1.0	1.0	1.0	1.0	8.0	3.0	2.0
d__Bacteria;p__Proteobacteria;c__Gammaproteobacteria;o__Aeromonadales;f__Aeromonadaceae	1.0	2.0	1.0	1.0	1.0	18.0	26.0	7.0	1.0	1.0	1.0	1.0	1.0	5.0	1.0	5.0	1.0	3.0	1.0	1.0	3.0	3.0	1.0	1.0	1.0	1.0	4.0	6.0	1.0	1.0	1.0	1.0	1.0	1.0	1.0	1.0	1.0	26.0	1.0	1.0	1.0	1.0	1.0	1.0	1.0	1.0	1.0	1.0	1.0
d__Bacteria;p__Proteobacteria;c__Gammaproteobacteria;o__Ga0077536;f__Ga0077536	1.0	1.0	1.0	1.0	4.0	3.0	6.0	4.0	1.0	6.0	20.0	4.0	19.0	1.0	11.0	1.0	3.0	12.0	2.0	1.0	15.0	6.0	25.0	14.0	12.0	7.0	1.0	13.0	8.0	1.0	1.0	1.0	1.0	1.0	1.0	1.0	1.0	1.0	1.0	1.0	1.0	1.0	1.0	3.0	2.0	1.0	11.0	6.0	11.0
d__Bacteria;p__Patescibacteria;c__Gracilibacteria;o__Absconditabacteriales_(SR1);f__Absconditabacteriales_(SR1)	1.0	1.0	1.0	1.0	1.0	1.0	1.0	1.0	1.0	1.0	1.0	1.0	1.0	1.0	1.0	1.0	1.0	1.0	1.0	1.0	1.0	1.0	1.0	1.0	1.0	1.0	1.0	1.0	1.0	1.0	1.0	1.0	1.0	1.0	1.0	1.0	1.0	1.0	1.0	1.0	1.0	1.0	1.0	1.0	1.0	1.0	1.0	1.0	1.0
d__Bacteria;p__Cyanobacteria;c__Sericytochromatia;o__Sericytochromatia;f__Sericytochromatia	1.0	1.0	1.0	1.0	1.0	1.0	1.0	1.0	1.0	1.0	1.0	1.0	1.0	1.0	1.0	1.0	1.0	1.0	1.0	1.0	1.0	1.0	1.0	1.0	1.0	1.0	1.0	1.0	1.0	1.0	1.0	1.0	1.0	1.0	1.0	1.0	1.0	1.0	1.0	1.0	1.0	1.0	1.0	1.0	1.0	4.0	1.0	5.0	1.0
d__Bacteria;p__Proteobacteria;c__Gammaproteobacteria;o__Burkholderiales;f__Chromobacteriaceae	1.0	1.0	1.0	1.0	1.0	17.0	1.0	1.0	1.0	1.0	1.0	1.0	1.0	1.0	1.0	1.0	1.0	1.0	1.0	1.0	1.0	1.0	1.0	1.0	1.0	1.0	1.0	1.0	1.0	1.0	1.0	1.0	1.0	1.0	1.0	1.0	1.0	1.0	1.0	1.0	1.0	1.0	1.0	1.0	1.0	1.0	1.0	3.0	1.0
d__Bacteria;p__Bdellovibrionota;c__Bdellovibrionia;o__Bacteriovoracales;f__Bacteriovoracaceae	1.0	1.0	1.0	1.0	1.0	1.0	1.0	1.0	1.0	1.0	1.0	1.0	1.0	1.0	1.0	1.0	1.0	1.0	1.0	1.0	1.0	1.0	1.0	1.0	1.0	1.0	1.0	1.0	1.0	1.0	1.0	9.0	1.0	40.0	7.0	38.0	1.0	1.0	1.0	1.0	1.0	1.0	1.0	1.0	1.0	1.0	1.0	1.0	1.0
d__Bacteria;p__Bacteroidota;c__Bacteroidia;__;__	1.0	1.0	1.0	1.0	1.0	1.0	1.0	1.0	1.0	1.0	1.0	1.0	1.0	1.0	1.0	1.0	1.0	1.0	1.0	1.0	1.0	1.0	1.0	1.0	1.0	1.0	1.0	1.0	1.0	1.0	1.0	1.0	1.0	1.0	1.0	1.0	1.0	1.0	1.0	1.0	1.0	1.0	1.0	1.0	3.0	1.0	3.0	1.0	1.0
d__Bacteria;p__Armatimonadota;c__Fimbriimonadia;o__Fimbriimonadales;f__Fimbriimonadaceae	1.0	1.0	1.0	1.0	1.0	1.0	1.0	1.0	1.0	1.0	1.0	1.0	1.0	16.0	1.0	1.0	1.0	1.0	1.0	1.0	1.0	1.0	1.0	1.0	1.0	3.0	1.0	12.0	1.0	1.0	1.0	1.0	1.0	1.0	1.0	1.0	1.0	1.0	1.0	1.0	1.0	1.0	1.0	1.0	1.0	1.0	1.0	1.0	1.0
d__Bacteria;p__Actinobacteriota;c__Acidimicrobiia;o__Microtrichales;f__uncultured	24.0	35.0	27.0	28.0	31.0	66.0	42.0	62.0	34.0	58.0	28.0	13.0	35.0	11.0	28.0	8.0	14.0	1.0	3.0	25.0	1.0	3.0	10.0	5.0	3.0	20.0	8.0	1.0	7.0	7.0	20.0	13.0	26.0	26.0	14.0	37.0	1.0	3.0	3.0	8.0	1.0	5.0	31.0	37.0	1.0	8.0	20.0	15.0	13.0
d__Bacteria;p__Patescibacteria;c__Berkelbacteria;o__Berkelbacteria;f__Berkelbacteria	1.0	1.0	1.0	1.0	1.0	1.0	1.0	1.0	1.0	1.0	1.0	1.0	1.0	1.0	1.0	11.0	1.0	1.0	1.0	1.0	1.0	1.0	1.0	1.0	1.0	1.0	1.0	1.0	1.0	1.0	1.0	1.0	1.0	1.0	1.0	1.0	1.0	1.0	1.0	1.0	1.0	1.0	1.0	1.0	1.0	1.0	1.0	1.0	1.0
d__Bacteria;p__Bacteroidota;c__Bacteroidia;o__Flavobacteriales;f__NS9_marine_group	16.0	4.0	6.0	1.0	1.0	1.0	1.0	1.0	1.0	1.0	1.0	1.0	1.0	1.0	1.0	1.0	1.0	1.0	1.0	1.0	1.0	1.0	1.0	1.0	1.0	1.0	1.0	1.0	1.0	1.0	1.0	9.0	12.0	84.0	9.0	13.0	1.0	1.0	1.0	1.0	1.0	1.0	8.0	5.0	1.0	1.0	1.0	3.0	1.0
d__Bacteria;p__Chloroflexi;c__Chloroflexia;o__Thermomicrobiales;f__JG30-KF-CM45	1.0	1.0	1.0	1.0	1.0	1.0	1.0	1.0	1.0	2.0	14.0	3.0	6.0	1.0	1.0	1.0	1.0	1.0	3.0	1.0	3.0	3.0	1.0	1.0	4.0	1.0	1.0	1.0	4.0	1.0	1.0	1.0	1.0	1.0	1.0	1.0	1.0	1.0	1.0	1.0	1.0	1.0	1.0	1.0	1.0	1.0	1.0	1.0	1.0
d__Bacteria;p__Bacteroidota;c__Bacteroidia;o__Chitinophagales;f__uncultured	1.0	1.0	1.0	1.0	1.0	1.0	1.0	1.0	1.0	1.0	1.0	1.0	1.0	1.0	1.0	1.0	1.0	1.0	1.0	1.0	1.0	1.0	1.0	1.0	1.0	1.0	1.0	1.0	1.0	1.0	1.0	1.0	1.0	1.0	1.0	1.0	1.0	1.0	1.0	1.0	1.0	1.0	1.0	1.0	1.0	1.0	1.0	1.0	1.0
d__Bacteria;p__Proteobacteria;c__Gammaproteobacteria;o__Acidiferrobacterales;f__Acidiferrobacteraceae	10.0	1.0	3.0	3.0	8.0	3.0	1.0	4.0	1.0	1.0	50.0	20.0	27.0	1.0	39.0	3.0	1.0	16.0	4.0	1.0	26.0	43.0	64.0	24.0	43.0	16.0	33.0	78.0	11.0	1.0	1.0	1.0	1.0	1.0	1.0	1.0	1.0	1.0	1.0	1.0	1.0	1.0	3.0	1.0	1.0	4.0	3.0	1.0	2.0
d__Bacteria;p__Proteobacteria;c__Gammaproteobacteria;o__Burkholderiales;f__Sutterellaceae	1.0	1.0	1.0	1.0	1.0	3.0	8.0	2.0	3.0	4.0	3.0	1.0	6.0	1.0	6.0	3.0	6.0	3.0	1.0	1.0	1.0	21.0	1.0	1.0	1.0	29.0	3.0	16.0	3.0	1.0	1.0	1.0	1.0	1.0	1.0	1.0	1.0	1.0	1.0	1.0	1.0	1.0	1.0	1.0	1.0	1.0	1.0	1.0	1.0
d__Bacteria;p__Firmicutes;__;__;__	1.0	1.0	1.0	1.0	1.0	1.0	1.0	1.0	1.0	1.0	12.0	1.0	39.0	3.0	11.0	1.0	1.0	1.0	1.0	8.0	1.0	1.0	1.0	1.0	1.0	1.0	1.0	1.0	1.0	1.0	1.0	1.0	1.0	1.0	1.0	1.0	1.0	1.0	1.0	1.0	1.0	1.0	1.0	1.0	1.0	1.0	1.0	1.0	1.0
d__Archaea;p__Crenarchaeota;c__Nitrososphaeria;o__Nitrosopumilales;f__Nitrosopumilaceae	1.0	4.0	1.0	1.0	3.0	1.0	1.0	2.0	1.0	1.0	1.0	5.0	1.0	30.0	2.0	1.0	1.0	1.0	1.0	1.0	3.0	33.0	9.0	4.0	7.0	9.0	12.0	10.0	11.0	1.0	1.0	1.0	3.0	1.0	1.0	3.0	1.0	1.0	1.0	1.0	1.0	1.0	1.0	1.0	1.0	4.0	4.0	17.0	4.0
d__Bacteria;p__Proteobacteria;c__Alphaproteobacteria;o__Rhizobiales;f__Hyphomicrobiaceae	1.0	1.0	1.0	1.0	3.0	3.0	1.0	1.0	1.0	1.0	6.0	13.0	19.0	26.0	25.0	1.0	3.0	1.0	6.0	1.0	9.0	12.0	10.0	4.0	4.0	3.0	7.0	1.0	4.0	1.0	5.0	1.0	1.0	1.0	1.0	1.0	1.0	1.0	1.0	1.0	1.0	1.0	1.0	1.0	1.0	1.0	2.0	1.0	1.0
d__Bacteria;p__Acidobacteriota;c__Blastocatellia;o__11-24;f__11-24	1.0	1.0	8.0	1.0	3.0	1.0	1.0	1.0	52.0	5.0	1.0	1.0	3.0	1.0	1.0	1.0	1.0	1.0	3.0	10.0	1.0	1.0	1.0	1.0	1.0	1.0	3.0	1.0	1.0	1.0	1.0	1.0	1.0	1.0	1.0	1.0	1.0	1.0	1.0	1.0	1.0	1.0	1.0	1.0	1.0	1.0	1.0	1.0	1.0
d__Bacteria;p__Bdellovibrionota;c__Bdellovibrionia;o__Bdellovibrionales;f__Bdellovibrionaceae	1.0	1.0	1.0	1.0	1.0	1.0	1.0	1.0	1.0	1.0	15.0	11.0	4.0	1.0	1.0	1.0	1.0	8.0	8.0	3.0	28.0	13.0	15.0	9.0	13.0	3.0	4.0	3.0	7.0	1.0	1.0	1.0	1.0	1.0	1.0	1.0	1.0	1.0	1.0	1.0	1.0	1.0	1.0	1.0	5.0	4.0	3.0	4.0	5.0
d__Bacteria;p__Bdellovibrionota;c__Oligoflexia;o__0319-6G20;f__0319-6G20	1.0	1.0	1.0	1.0	1.0	1.0	1.0	1.0	1.0	28.0	14.0	1.0	44.0	10.0	46.0	1.0	3.0	15.0	5.0	1.0	8.0	2.0	15.0	6.0	9.0	6.0	1.0	1.0	3.0	1.0	1.0	1.0	1.0	1.0	1.0	1.0	1.0	1.0	1.0	1.0	1.0	1.0	1.0	1.0	1.0	1.0	1.0	1.0	1.0
d__Bacteria;p__Actinobacteriota;c__MB-A2-108;o__MB-A2-108;f__MB-A2-108	1.0	1.0	1.0	1.0	1.0	1.0	1.0	1.0	3.0	1.0	3.0	1.0	1.0	1.0	3.0	1.0	5.0	2.0	1.0	1.0	15.0	6.0	1.0	3.0	1.0	8.0	7.0	4.0	17.0	20.0	4.0	1.0	1.0	1.0	1.0	1.0	1.0	1.0	1.0	1.0	1.0	1.0	1.0	1.0	1.0	1.0	1.0	1.0	1.0
d__Bacteria;p__Desulfobacterota;c__Desulfuromonadia;o__Bradymonadales;f__Bradymonadales	1.0	1.0	1.0	1.0	1.0	1.0	1.0	1.0	1.0	1.0	1.0	1.0	1.0	1.0	1.0	1.0	1.0	1.0	1.0	1.0	1.0	1.0	1.0	1.0	1.0	1.0	1.0	1.0	1.0	1.0	1.0	1.0	1.0	1.0	1.0	1.0	1.0	1.0	1.0	1.0	1.0	1.0	1.0	1.0	1.0	1.0	1.0	1.0	1.0
d__Bacteria;p__Proteobacteria;c__Gammaproteobacteria;o__Cellvibrionales;f__Cellvibrionaceae	1.0	1.0	1.0	1.0	1.0	1.0	1.0	9.0	1.0	1.0	1.0	1.0	1.0	1.0	1.0	1.0	1.0	1.0	1.0	1.0	1.0	1.0	1.0	1.0	1.0	1.0	8.0	9.0	1.0	1.0	1.0	1.0	1.0	1.0	1.0	1.0	1.0	1.0	1.0	1.0	1.0	1.0	1.0	1.0	1.0	1.0	1.0	1.0	1.0
d__Bacteria;p__Hydrogenedentes;c__Hydrogenedentia;o__Hydrogenedentiales;f__Hydrogenedensaceae	1.0	1.0	1.0	1.0	1.0	1.0	1.0	1.0	1.0	1.0	1.0	1.0	1.0	1.0	1.0	1.0	1.0	1.0	1.0	1.0	1.0	1.0	1.0	1.0	1.0	1.0	1.0	1.0	1.0	1.0	1.0	1.0	1.0	1.0	1.0	1.0	1.0	1.0	1.0	1.0	1.0	1.0	1.0	1.0	1.0	1.0	2.0	4.0	1.0
d__Bacteria;p__Bacteroidota;c__Rhodothermia;o__Balneolales;f__Balneolaceae	1.0	1.0	1.0	1.0	1.0	1.0	3.0	3.0	1.0	53.0	1.0	1.0	1.0	1.0	1.0	1.0	12.0	1.0	1.0	1.0	1.0	1.0	1.0	1.0	1.0	1.0	8.0	1.0	1.0	1.0	1.0	1.0	1.0	1.0	1.0	1.0	1.0	1.0	1.0	1.0	1.0	1.0	1.0	1.0	1.0	1.0	1.0	1.0	1.0
d__Bacteria;p__Acidobacteriota;c__Holophagae;o__Subgroup_7;f__Subgroup_7	1.0	1.0	1.0	1.0	1.0	1.0	3.0	4.0	1.0	3.0	1.0	1.0	1.0	1.0	3.0	5.0	3.0	3.0	1.0	1.0	1.0	4.0	1.0	1.0	1.0	1.0	2.0	10.0	3.0	4.0	1.0	1.0	1.0	1.0	1.0	1.0	1.0	1.0	1.0	1.0	1.0	1.0	1.0	1.0	1.0	1.0	1.0	1.0	1.0
d__Bacteria;p__Bdellovibrionota;c__Oligoflexia;o__Silvanigrellales;f__Silvanigrellaceae	1.0	1.0	1.0	1.0	1.0	1.0	1.0	1.0	1.0	1.0	1.0	1.0	1.0	1.0	1.0	1.0	1.0	2.0	22.0	1.0	1.0	1.0	1.0	1.0	1.0	1.0	1.0	1.0	1.0	1.0	1.0	1.0	1.0	1.0	1.0	1.0	1.0	1.0	1.0	1.0	1.0	1.0	1.0	1.0	9.0	20.0	1.0	3.0	1.0
d__Bacteria;p__Proteobacteria;c__Alphaproteobacteria;o__Rhizobiales;f__KF-JG30-B3	1.0	1.0	1.0	1.0	1.0	1.0	3.0	1.0	1.0	1.0	2.0	1.0	2.0	1.0	6.0	1.0	1.0	3.0	1.0	1.0	3.0	1.0	5.0	1.0	4.0	5.0	3.0	1.0	1.0	1.0	1.0	1.0	1.0	1.0	1.0	1.0	1.0	1.0	1.0	1.0	1.0	1.0	1.0	1.0	1.0	1.0	1.0	1.0	1.0
d__Bacteria;p__Proteobacteria;c__Alphaproteobacteria;o__Rhizobiales;f__Methyloligellaceae	1.0	1.0	1.0	2.0	1.0	3.0	1.0	3.0	1.0	1.0	1.0	3.0	10.0	1.0	1.0	1.0	1.0	1.0	1.0	3.0	4.0	3.0	1.0	1.0	1.0	1.0	1.0	3.0	3.0	1.0	1.0	1.0	1.0	1.0	1.0	1.0	1.0	1.0	1.0	1.0	1.0	1.0	1.0	1.0	1.0	1.0	1.0	1.0	1.0
d__Bacteria;p__Patescibacteria;c__WWE3;o__WWE3;f__WWE3	1.0	1.0	1.0	1.0	1.0	1.0	1.0	1.0	1.0	1.0	1.0	1.0	1.0	21.0	1.0	3.0	1.0	1.0	1.0	1.0	1.0	1.0	1.0	1.0	1.0	1.0	1.0	1.0	1.0	1.0	1.0	1.0	1.0	1.0	1.0	1.0	1.0	1.0	1.0	1.0	1.0	1.0	1.0	1.0	1.0	1.0	1.0	1.0	1.0
d__Bacteria;__;__;__;__	80.0	5.0	1.0	1.0	1.0	1.0	1.0	1.0	1.0	1.0	1.0	1.0	1.0	1.0	1.0	1.0	1.0	1.0	1.0	1.0	1.0	1.0	1.0	1.0	1.0	1.0	1.0	1.0	1.0	1.0	1.0	1.0	1.0	1.0	1.0	1.0	1.0	1.0	1.0	1.0	1.0	1.0	1.0	1.0	1.0	1.0	1.0	1.0	1.0
d__Bacteria;p__Proteobacteria;c__Gammaproteobacteria;o__Burkholderiales;f__Neisseriaceae	1.0	1.0	1.0	1.0	1.0	1.0	1.0	1.0	1.0	1.0	1.0	1.0	1.0	9.0	1.0	1.0	1.0	1.0	1.0	1.0	1.0	1.0	1.0	1.0	1.0	1.0	1.0	3.0	1.0	1.0	1.0	1.0	1.0	1.0	1.0	1.0	1.0	1.0	1.0	1.0	1.0	1.0	1.0	1.0	1.0	1.0	1.0	1.0	1.0
d__Bacteria;p__Proteobacteria;c__Gammaproteobacteria;o__Enterobacterales;f__Enterobacteriaceae	1.0	1.0	1.0	1.0	1.0	1.0	1.0	1.0	1.0	1.0	1.0	1.0	1.0	7.0	1.0	5.0	1.0	1.0	1.0	1.0	1.0	1.0	1.0	1.0	1.0	1.0	1.0	1.0	1.0	1.0	1.0	1.0	1.0	1.0	1.0	1.0	1.0	1.0	1.0	1.0	1.0	1.0	1.0	1.0	1.0	1.0	1.0	1.0	1.0
d__Bacteria;p__Cyanobacteria;c__Cyanobacteriia;o__Leptolyngbyales;f__Leptolyngbyaceae	1.0	1.0	4.0	1.0	6.0	1.0	1.0	1.0	9.0	1.0	1.0	1.0	1.0	1.0	1.0	1.0	1.0	1.0	1.0	1.0	1.0	1.0	1.0	1.0	1.0	1.0	1.0	1.0	1.0	1.0	1.0	1.0	1.0	1.0	1.0	1.0	1.0	1.0	1.0	1.0	1.0	1.0	1.0	1.0	1.0	1.0	1.0	1.0	1.0
d__Bacteria;p__Chloroflexi;c__TK10;o__TK10;f__TK10	1.0	1.0	1.0	4.0	3.0	1.0	1.0	1.0	225.0	1.0	72.0	1.0	134.0	14.0	105.0	1.0	1.0	28.0	38.0	273.0	150.0	28.0	18.0	26.0	36.0	14.0	15.0	1.0	39.0	133.0	102.0	1.0	1.0	1.0	1.0	1.0	1.0	1.0	1.0	1.0	1.0	3.0	14.0	1.0	12.0	1.0	95.0	8.0	11.0
d__Bacteria;p__Proteobacteria;c__Gammaproteobacteria;o__Alteromonadales;f__Shewanellaceae	3.0	4.0	1.0	1.0	1.0	7.0	1.0	1.0	1.0	1.0	1.0	1.0	1.0	42.0	1.0	1.0	1.0	1.0	1.0	1.0	1.0	1.0	1.0	1.0	1.0	4.0	1.0	1.0	1.0	1.0	1.0	1.0	1.0	1.0	1.0	1.0	1.0	1.0	1.0	1.0	1.0	1.0	1.0	1.0	1.0	1.0	1.0	1.0	1.0
d__Bacteria;p__Margulisbacteria;c__Margulisbacteria;o__Margulisbacteria;f__Margulisbacteria	1.0	1.0	1.0	1.0	1.0	1.0	1.0	1.0	1.0	3.0	4.0	1.0	1.0	1.0	1.0	1.0	1.0	1.0	1.0	1.0	4.0	2.0	3.0	2.0	2.0	1.0	4.0	1.0	5.0	1.0	1.0	1.0	1.0	1.0	1.0	1.0	1.0	1.0	1.0	1.0	1.0	1.0	1.0	1.0	1.0	1.0	1.0	1.0	1.0
d__Bacteria;p__Planctomycetota;c__Planctomycetes;o__Planctomycetales;f__Schlesneriaceae	1.0	1.0	1.0	1.0	1.0	1.0	1.0	1.0	1.0	1.0	1.0	1.0	3.0	1.0	1.0	1.0	1.0	1.0	1.0	1.0	1.0	1.0	1.0	1.0	1.0	9.0	1.0	1.0	1.0	1.0	1.0	1.0	1.0	1.0	1.0	1.0	1.0	1.0	1.0	1.0	1.0	1.0	1.0	1.0	1.0	1.0	1.0	1.0	1.0
d__Bacteria;p__Firmicutes;c__Bacilli;o__Staphylococcales;f__Staphylococcaceae	1.0	1.0	1.0	1.0	1.0	1.0	1.0	1.0	1.0	1.0	1.0	1.0	1.0	44.0	1.0	6.0	1.0	1.0	1.0	1.0	1.0	1.0	1.0	1.0	1.0	1.0	1.0	8.0	1.0	1.0	1.0	1.0	1.0	1.0	1.0	1.0	1.0	1.0	1.0	1.0	1.0	1.0	1.0	1.0	1.0	1.0	1.0	1.0	1.0
d__Bacteria;p__NB1-j;c__NB1-j;o__NB1-j;f__NB1-j	1.0	1.0	1.0	1.0	1.0	1.0	1.0	1.0	1.0	1.0	1.0	1.0	3.0	1.0	1.0	1.0	1.0	1.0	1.0	1.0	1.0	2.0	3.0	1.0	1.0	1.0	1.0	6.0	1.0	1.0	1.0	1.0	1.0	1.0	1.0	1.0	1.0	1.0	1.0	1.0	1.0	1.0	1.0	1.0	1.0	1.0	1.0	1.0	1.0
d__Bacteria;p__Proteobacteria;c__Gammaproteobacteria;o__Legionellales;f__Legionellaceae	1.0	1.0	1.0	1.0	1.0	1.0	1.0	1.0	1.0	1.0	1.0	1.0	1.0	54.0	1.0	4.0	1.0	1.0	1.0	1.0	1.0	1.0	1.0	1.0	1.0	1.0	1.0	1.0	1.0	1.0	1.0	1.0	1.0	1.0	1.0	1.0	1.0	1.0	1.0	1.0	1.0	1.0	1.0	1.0	1.0	1.0	1.0	1.0	1.0
d__Bacteria;p__Proteobacteria;c__Gammaproteobacteria;o__211ds20;f__211ds20	1.0	1.0	1.0	1.0	1.0	1.0	1.0	1.0	1.0	1.0	3.0	1.0	4.0	3.0	6.0	1.0	2.0	1.0	1.0	1.0	6.0	1.0	1.0	2.0	1.0	5.0	3.0	1.0	6.0	1.0	1.0	1.0	1.0	1.0	1.0	1.0	1.0	1.0	1.0	1.0	1.0	1.0	1.0	1.0	1.0	1.0	1.0	1.0	1.0
d__Bacteria;p__Patescibacteria;c__Saccharimonadia;o__Saccharimonadales;__	1.0	1.0	1.0	1.0	1.0	1.0	1.0	1.0	1.0	1.0	2.0	1.0	1.0	55.0	1.0	59.0	1.0	1.0	1.0	1.0	1.0	1.0	1.0	1.0	1.0	9.0	1.0	19.0	1.0	1.0	1.0	1.0	1.0	1.0	1.0	1.0	1.0	1.0	1.0	1.0	1.0	1.0	1.0	1.0	1.0	1.0	1.0	1.0	1.0
d__Bacteria;p__Myxococcota;c__Polyangia;o__Polyangiales;f__Sandaracinaceae	1.0	1.0	1.0	11.0	1.0	1.0	1.0	1.0	3.0	1.0	1.0	1.0	1.0	1.0	1.0	1.0	1.0	1.0	1.0	1.0	1.0	1.0	1.0	1.0	1.0	1.0	1.0	1.0	1.0	1.0	1.0	1.0	1.0	1.0	1.0	1.0	1.0	1.0	1.0	1.0	1.0	1.0	1.0	1.0	1.0	1.0	1.0	1.0	1.0
d__Bacteria;p__Acidobacteriota;c__Vicinamibacteria;o__Subgroup_17;f__Subgroup_17	1.0	1.0	1.0	1.0	1.0	1.0	1.0	1.0	1.0	1.0	1.0	1.0	1.0	1.0	1.0	1.0	1.0	1.0	1.0	1.0	1.0	1.0	1.0	1.0	1.0	1.0	1.0	1.0	1.0	1.0	1.0	1.0	1.0	1.0	1.0	1.0	1.0	1.0	1.0	1.0	1.0	1.0	1.0	1.0	1.0	1.0	1.0	1.0	1.0
d__Bacteria;p__Actinobacteriota;c__Thermoleophilia;o__Gaiellales;__	1.0	1.0	1.0	1.0	1.0	1.0	1.0	1.0	4.0	1.0	1.0	3.0	1.0	1.0	1.0	1.0	3.0	1.0	1.0	1.0	1.0	1.0	1.0	1.0	1.0	1.0	3.0	1.0	2.0	1.0	1.0	1.0	1.0	1.0	1.0	1.0	1.0	1.0	1.0	1.0	1.0	1.0	1.0	1.0	1.0	1.0	1.0	1.0	1.0
d__Bacteria;p__Armatimonadota;c__uncultured;o__uncultured;f__uncultured	1.0	1.0	1.0	1.0	1.0	1.0	1.0	1.0	1.0	1.0	4.0	3.0	1.0	1.0	1.0	1.0	1.0	1.0	4.0	1.0	3.0	3.0	6.0	2.0	2.0	1.0	1.0	1.0	2.0	1.0	1.0	1.0	1.0	1.0	1.0	1.0	1.0	1.0	1.0	1.0	1.0	1.0	1.0	1.0	1.0	1.0	1.0	1.0	1.0
d__Bacteria;p__Proteobacteria;c__Alphaproteobacteria;o__Rhodospirillales;f__Magnetospiraceae	1.0	1.0	1.0	1.0	1.0	1.0	1.0	1.0	3.0	1.0	4.0	1.0	6.0	1.0	13.0	1.0	1.0	1.0	1.0	4.0	3.0	1.0	1.0	3.0	1.0	1.0	3.0	1.0	1.0	1.0	1.0	1.0	1.0	1.0	1.0	1.0	1.0	1.0	1.0	1.0	1.0	1.0	1.0	1.0	1.0	1.0	1.0	1.0	1.0
d__Bacteria;p__Bacteroidota;c__Bacteroidia;o__Sphingobacteriales;__	1.0	1.0	1.0	1.0	1.0	1.0	1.0	1.0	1.0	1.0	1.0	1.0	1.0	1.0	1.0	1.0	1.0	1.0	1.0	1.0	1.0	1.0	1.0	1.0	1.0	1.0	1.0	1.0	1.0	1.0	1.0	1.0	1.0	1.0	8.0	15.0	1.0	1.0	1.0	1.0	1.0	1.0	1.0	1.0	1.0	1.0	1.0	1.0	1.0
d__Bacteria;p__Proteobacteria;c__Alphaproteobacteria;o__Rhodospirillales;f__uncultured	1.0	1.0	1.0	1.0	1.0	1.0	1.0	1.0	1.0	1.0	5.0	3.0	15.0	1.0	5.0	1.0	1.0	1.0	1.0	1.0	4.0	1.0	1.0	4.0	3.0	1.0	4.0	1.0	1.0	1.0	1.0	1.0	1.0	1.0	1.0	1.0	1.0	1.0	1.0	1.0	1.0	1.0	1.0	1.0	1.0	1.0	1.0	1.0	1.0
d__Bacteria;p__Proteobacteria;c__Gammaproteobacteria;o__Burkholderiales;f__SC-I-84	1.0	1.0	1.0	1.0	1.0	1.0	1.0	1.0	1.0	1.0	1.0	1.0	3.0	1.0	1.0	1.0	1.0	3.0	1.0	1.0	1.0	7.0	3.0	1.0	1.0	3.0	5.0	3.0	1.0	1.0	1.0	1.0	1.0	1.0	1.0	1.0	1.0	1.0	1.0	1.0	1.0	1.0	1.0	1.0	1.0	1.0	1.0	1.0	1.0
d__Bacteria;p__Proteobacteria;c__Gammaproteobacteria;o__Gammaproteobacteria_Incertae_Sedis;f__Unknown_Family	1.0	1.0	1.0	1.0	1.0	1.0	1.0	1.0	1.0	1.0	1.0	1.0	1.0	1.0	3.0	1.0	6.0	3.0	3.0	1.0	5.0	3.0	1.0	1.0	1.0	2.0	6.0	1.0	1.0	1.0	1.0	1.0	1.0	1.0	1.0	1.0	1.0	1.0	1.0	1.0	1.0	1.0	1.0	1.0	4.0	1.0	6.0	1.0	3.0
d__Bacteria;p__Desulfobacterota;c__Desulfuromonadia;__;__	1.0	1.0	1.0	1.0	1.0	1.0	1.0	9.0	1.0	3.0	1.0	1.0	1.0	1.0	6.0	1.0	1.0	4.0	1.0	1.0	1.0	2.0	1.0	1.0	1.0	3.0	4.0	10.0	1.0	1.0	1.0	1.0	1.0	1.0	1.0	1.0	1.0	1.0	1.0	1.0	1.0	1.0	1.0	1.0	1.0	1.0	1.0	1.0	1.0
d__Bacteria;p__Acidobacteriota;c__Acidobacteriae;o__Acidobacteriae;f__Acidobacteriae	1.0	1.0	1.0	1.0	1.0	1.0	1.0	1.0	4.0	4.0	6.0	1.0	3.0	5.0	9.0	1.0	1.0	5.0	1.0	10.0	12.0	5.0	1.0	4.0	5.0	1.0	4.0	1.0	3.0	6.0	1.0	1.0	1.0	1.0	1.0	1.0	1.0	1.0	1.0	1.0	1.0	1.0	1.0	1.0	1.0	1.0	1.0	1.0	1.0
d__Bacteria;p__Actinobacteriota;c__Actinobacteria;o__Corynebacteriales;f__Corynebacteriaceae	1.0	1.0	1.0	1.0	1.0	1.0	1.0	1.0	1.0	1.0	1.0	1.0	1.0	43.0	1.0	1.0	1.0	1.0	1.0	1.0	1.0	1.0	1.0	1.0	1.0	1.0	1.0	1.0	1.0	1.0	1.0	1.0	1.0	1.0	1.0	1.0	1.0	1.0	1.0	1.0	1.0	1.0	1.0	1.0	1.0	1.0	1.0	1.0	1.0
d__Bacteria;p__Proteobacteria;c__Gammaproteobacteria;o__JTB23;f__JTB23	1.0	1.0	1.0	1.0	1.0	1.0	1.0	1.0	1.0	1.0	1.0	3.0	1.0	1.0	1.0	1.0	1.0	1.0	1.0	1.0	1.0	1.0	1.0	1.0	9.0	3.0	1.0	1.0	1.0	1.0	1.0	1.0	1.0	1.0	1.0	1.0	1.0	1.0	1.0	1.0	1.0	1.0	1.0	1.0	1.0	1.0	1.0	1.0	1.0
d__Bacteria;p__Proteobacteria;c__Gammaproteobacteria;o__Salinisphaerales;f__Solimonadaceae	1.0	1.0	1.0	1.0	1.0	1.0	1.0	1.0	1.0	1.0	1.0	1.0	1.0	39.0	1.0	2.0	1.0	1.0	1.0	1.0	1.0	1.0	1.0	1.0	1.0	3.0	3.0	12.0	1.0	1.0	1.0	1.0	1.0	1.0	1.0	1.0	1.0	1.0	1.0	1.0	1.0	1.0	1.0	1.0	1.0	1.0	1.0	1.0	1.0
d__Bacteria;p__Bacteroidota;c__Bacteroidia;o__Chitinophagales;f__37-13	1.0	1.0	1.0	1.0	1.0	1.0	1.0	1.0	1.0	1.0	1.0	1.0	1.0	1.0	1.0	1.0	1.0	1.0	1.0	1.0	1.0	1.0	1.0	1.0	1.0	1.0	1.0	1.0	1.0	1.0	1.0	1.0	1.0	1.0	1.0	1.0	1.0	1.0	1.0	1.0	1.0	1.0	1.0	1.0	1.0	1.0	1.0	1.0	1.0
d__Bacteria;p__Proteobacteria;c__Gammaproteobacteria;o__Methylococcales;f__Methylomonadaceae	1.0	1.0	1.0	1.0	1.0	1.0	1.0	1.0	1.0	1.0	1.0	1.0	1.0	1.0	1.0	1.0	1.0	1.0	1.0	1.0	1.0	1.0	1.0	1.0	1.0	1.0	1.0	1.0	1.0	1.0	1.0	1.0	1.0	1.0	1.0	1.0	1.0	1.0	1.0	1.0	1.0	1.0	1.0	1.0	1.0	1.0	1.0	1.0	1.0
d__Bacteria;p__Proteobacteria;c__Alphaproteobacteria;o__Caulobacterales;f__Hyphomonadaceae	1.0	1.0	2.0	1.0	5.0	1.0	1.0	3.0	1.0	1.0	1.0	1.0	1.0	1.0	1.0	1.0	1.0	4.0	1.0	1.0	1.0	1.0	1.0	1.0	1.0	1.0	1.0	1.0	1.0	1.0	1.0	1.0	1.0	1.0	1.0	1.0	1.0	1.0	1.0	1.0	1.0	1.0	1.0	1.0	1.0	1.0	1.0	1.0	1.0
d__Bacteria;p__Proteobacteria;c__Gammaproteobacteria;o__Cellvibrionales;f__Halieaceae	1.0	1.0	1.0	1.0	1.0	1.0	6.0	1.0	1.0	1.0	1.0	1.0	1.0	1.0	1.0	1.0	1.0	1.0	1.0	1.0	1.0	1.0	1.0	1.0	1.0	3.0	4.0	1.0	1.0	1.0	1.0	1.0	1.0	1.0	1.0	1.0	1.0	1.0	1.0	1.0	1.0	1.0	1.0	1.0	1.0	1.0	1.0	1.0	1.0
d__Bacteria;p__Sumerlaeota;c__Sumerlaeia;o__Sumerlaeales;f__Sumerlaeaceae	1.0	1.0	1.0	1.0	1.0	1.0	1.0	1.0	1.0	1.0	1.0	1.0	1.0	1.0	1.0	1.0	1.0	1.0	1.0	1.0	1.0	1.0	1.0	1.0	1.0	1.0	1.0	12.0	1.0	1.0	1.0	1.0	1.0	1.0	1.0	1.0	1.0	1.0	1.0	1.0	1.0	1.0	1.0	1.0	1.0	1.0	1.0	1.0	1.0
d__Bacteria;p__Proteobacteria;c__Alphaproteobacteria;o__Rhizobiales;f__Devosiaceae	1.0	1.0	1.0	1.0	1.0	1.0	1.0	1.0	1.0	4.0	1.0	1.0	1.0	1.0	1.0	1.0	1.0	1.0	1.0	1.0	1.0	1.0	1.0	1.0	2.0	1.0	13.0	3.0	4.0	3.0	1.0	1.0	1.0	1.0	1.0	1.0	1.0	1.0	1.0	1.0	1.0	1.0	1.0	1.0	1.0	1.0	1.0	1.0	1.0
d__Bacteria;p__Actinobacteriota;c__Acidimicrobiia;o__Microtrichales;f__Microtrichaceae	1.0	1.0	1.0	1.0	1.0	1.0	1.0	1.0	11.0	1.0	1.0	1.0	1.0	1.0	1.0	1.0	1.0	1.0	1.0	1.0	1.0	1.0	1.0	1.0	1.0	1.0	1.0	1.0	1.0	1.0	1.0	1.0	1.0	1.0	1.0	1.0	1.0	1.0	1.0	1.0	1.0	1.0	1.0	1.0	1.0	1.0	1.0	1.0	1.0
d__Bacteria;p__Chloroflexi;c__OLB14;o__OLB14;f__OLB14	1.0	1.0	1.0	1.0	1.0	1.0	1.0	1.0	1.0	1.0	1.0	1.0	4.0	1.0	1.0	1.0	1.0	1.0	1.0	1.0	2.0	1.0	2.0	1.0	3.0	1.0	1.0	5.0	1.0	1.0	1.0	1.0	1.0	1.0	1.0	1.0	1.0	1.0	1.0	1.0	1.0	1.0	1.0	1.0	1.0	1.0	1.0	1.0	1.0
d__Bacteria;p__Proteobacteria;c__Alphaproteobacteria;o__Kiloniellales;f__Fodinicurvataceae	1.0	1.0	1.0	1.0	1.0	1.0	1.0	1.0	1.0	1.0	4.0	3.0	1.0	1.0	1.0	1.0	1.0	1.0	1.0	1.0	1.0	1.0	1.0	1.0	1.0	3.0	4.0	1.0	1.0	1.0	1.0	1.0	1.0	1.0	1.0	1.0	1.0	1.0	1.0	1.0	1.0	1.0	1.0	1.0	1.0	1.0	1.0	1.0	1.0
d__Bacteria;p__Actinobacteriota;c__Actinobacteria;o__Nitriliruptorales;f__Nitriliruptoraceae	1.0	1.0	1.0	1.0	1.0	3.0	1.0	1.0	1.0	1.0	4.0	1.0	1.0	1.0	1.0	1.0	1.0	1.0	1.0	1.0	3.0	3.0	1.0	1.0	2.0	1.0	1.0	1.0	1.0	1.0	1.0	1.0	1.0	1.0	1.0	1.0	1.0	1.0	1.0	1.0	1.0	1.0	1.0	1.0	1.0	1.0	1.0	1.0	1.0
[truncated: 88 more columns]
