# Supplementary material for: Seasonal Dynamics of Lake Winnipeg’s Microbial Communities Reveal Aerobic Anoxygenic Phototrophic Populations Coincide with Sunlight Availability
Source: Microorganisms. 2022 Aug 23;10(9):1690. doi: 10.3390/microorganisms10091690 (PMC9501198; doi:10.3390/microorganisms10091690)
Supplement: Supplementary file 1 [file microorganisms-10-01690-s001.zip › level6-feature-table.biom.tsv]

# Constructed from biom file
#OTU ID	2016-Sp-S6	2016-Sp-S7	2016-Sp-S8	2016-Sp-S9	2016-Sp-S10	2016-Sp-S1	2016-Sp-S2	2016-Sp-S3	2016-Sp-S4	2016-Sp-S5	2016-Sm-S6	2016-Sm-S7	2016-Sm-S8	2016-Sm-S9	2016-Sm-S10	2016-Sm-S1	2016-Sm-S2	2016-Sm-S3	2016-Sm-S4	2016-Sm-S5	2016-Fa-S6	2016-Fa-S7	2016-Fa-S8	2016-Fa-S9	2016-Fa-S10	2016-Fa-S1	2016-Fa-S2	2016-Fa-S3	2016-Fa-S4	2016-Fa-S5	2017-Wi-S6	2017-Sp-S6	2017-Sp-S7	2017-Sp-S8	2017-Sp-S9	2017-Sp-S10	2017-Sp-S1	2017-Sp-S1-sed	2017-Sp-S2	2017-Sp-S2-sed	2017-Sp-S3	2017-Sp-S3-sed	2017-Sp-S4	2017-Sp-S4-sed	2017-Sm-S6	2017-Sm-S7	2017-Sm-S8	2017-Sm-S9	2017-Sm-S10
d__Bacteria;p__Bacteroidota;c__Bacteroidia;o__Flavobacteriales;f__Flavobacteriaceae;g__Flavobacterium	652.0	161.0	695.0	191.0	149.0	60.0	207.0	270.0	28.0	135.0	3.0	1.0	3.0	3.0	6.0	45.0	8.0	36.0	150.0	1.0	15.0	6.0	1.0	23.0	2.0	48.0	37.0	54.0	5.0	13.0	9.0	249.0	193.0	612.0	87.0	221.0	35.0	134.0	88.0	1142.0	91.0	90.0	438.0	47.0	3.0	1.0	5.0	12.0	26.0
d__Bacteria;p__Bacteroidota;c__Bacteroidia;o__Cytophagales;f__Cyclobacteriaceae;g__Algoriphagus	388.0	278.0	306.0	319.0	331.0	88.0	258.0	289.0	193.0	241.0	57.0	25.0	20.0	14.0	52.0	7.0	260.0	17.0	40.0	47.0	34.0	35.0	15.0	38.0	25.0	33.0	144.0	4.0	26.0	74.0	35.0	317.0	261.0	241.0	125.0	268.0	16.0	30.0	11.0	30.0	69.0	69.0	119.0	215.0	12.0	30.0	22.0	29.0	23.0
d__Bacteria;p__Actinobacteriota;c__Actinobacteria;o__Frankiales;f__Sporichthyaceae;g__Sporichthyaceae	759.0	699.0	524.0	495.0	566.0	464.0	471.0	699.0	342.0	673.0	93.0	71.0	93.0	25.0	97.0	13.0	239.0	198.0	191.0	240.0	60.0	71.0	32.0	114.0	38.0	273.0	357.0	156.0	113.0	69.0	40.0	665.0	710.0	769.0	429.0	900.0	43.0	248.0	36.0	148.0	169.0	136.0	313.0	766.0	36.0	64.0	98.0	95.0	107.0
d__Bacteria;p__Actinobacteriota;c__Acidimicrobiia;o__Microtrichales;f__Ilumatobacteraceae;g__CL500-29_marine_group	1158.0	1012.0	601.0	914.0	842.0	2249.0	1270.0	1601.0	2452.0	1524.0	2090.0	1679.0	1071.0	7125.0	1498.0	3576.0	603.0	747.0	749.0	1205.0	1504.0	2021.0	1659.0	2324.0	1991.0	1440.0	973.0	1618.0	966.0	1601.0	1285.0	827.0	1191.0	1347.0	294.0	1495.0	84.0	471.0	88.0	420.0	342.0	902.0	2759.0	1832.0	553.0	1813.0	1245.0	1359.0	974.0
d__Bacteria;p__Verrucomicrobiota;c__Verrucomicrobiae;o__Chthoniobacterales;f__Terrimicrobiaceae;g__Terrimicrobium	756.0	313.0	491.0	279.0	271.0	16.0	648.0	50.0	535.0	189.0	57.0	1.0	16.0	1.0	35.0	69.0	16.0	19.0	62.0	62.0	151.0	52.0	33.0	646.0	97.0	23.0	61.0	89.0	48.0	103.0	160.0	750.0	322.0	879.0	84.0	484.0	9.0	11.0	10.0	89.0	164.0	394.0	466.0	382.0	6.0	67.0	1.0	1.0	9.0
d__Bacteria;p__Proteobacteria;c__Gammaproteobacteria;o__Burkholderiales;f__TRA3-20;g__TRA3-20	24.0	17.0	28.0	82.0	59.0	24.0	64.0	54.0	127.0	44.0	313.0	89.0	248.0	118.0	369.0	16.0	22.0	48.0	47.0	56.0	102.0	52.0	102.0	74.0	51.0	34.0	26.0	7.0	83.0	93.0	137.0	37.0	11.0	34.0	8.0	69.0	1.0	1.0	1.0	4.0	3.0	23.0	26.0	48.0	6.0	17.0	31.0	15.0	26.0
d__Bacteria;p__Actinobacteriota;c__Actinobacteria;o__Frankiales;f__Sporichthyaceae;g__hgcI_clade	1904.0	1120.0	1093.0	1795.0	1669.0	2966.0	2411.0	3833.0	3763.0	2330.0	3449.0	1850.0	1485.0	2189.0	3520.0	1931.0	2405.0	2248.0	2996.0	2821.0	4219.0	5233.0	3816.0	5443.0	3580.0	2697.0	3395.0	2580.0	3388.0	3301.0	3222.0	1440.0	1538.0	1636.0	633.0	1834.0	187.0	451.0	157.0	889.0	426.0	1245.0	2832.0	2352.0	1258.0	2431.0	2574.0	2623.0	1736.0
d__Bacteria;p__Planctomycetota;c__Phycisphaerae;o__Phycisphaerales;f__Phycisphaeraceae;g__CL500-3	239.0	249.0	747.0	593.0	476.0	16.0	11.0	49.0	970.0	53.0	300.0	48.0	150.0	124.0	145.0	1.0	117.0	200.0	188.0	294.0	116.0	69.0	87.0	82.0	93.0	24.0	25.0	21.0	69.0	362.0	1387.0	455.0	163.0	809.0	225.0	566.0	3.0	1.0	3.0	83.0	81.0	239.0	1061.0	160.0	185.0	97.0	194.0	197.0	90.0
d__Bacteria;p__Proteobacteria;c__Alphaproteobacteria;o__Sphingomonadales;f__Sphingomonadaceae;g__Blastomonas	169.0	93.0	64.0	60.0	51.0	19.0	47.0	83.0	45.0	42.0	7.0	3.0	12.0	3.0	25.0	1.0	8.0	28.0	15.0	8.0	15.0	85.0	7.0	85.0	52.0	30.0	52.0	30.0	36.0	48.0	19.0	57.0	64.0	76.0	24.0	74.0	8.0	38.0	42.0	79.0	30.0	16.0	48.0	100.0	5.0	28.0	13.0	50.0	23.0
d__Bacteria;p__Verrucomicrobiota;c__Verrucomicrobiae;o__Chthoniobacterales;f__Terrimicrobiaceae;g__FukuN18_freshwater_group	1.0	1.0	1.0	1.0	1.0	1.0	1.0	1.0	1.0	1.0	1.0	1.0	1.0	1.0	2.0	1.0	1.0	1.0	1.0	1.0	1.0	1.0	1.0	1.0	1.0	1.0	1.0	1.0	1.0	11.0	1.0	3.0	1.0	1.0	1.0	3.0	1.0	1.0	1.0	3.0	1.0	3.0	1.0	1.0	9.0	1.0	7.0	1.0	6.0
d__Bacteria;p__Verrucomicrobiota;c__Verrucomicrobiae;o__Pedosphaerales;f__Pedosphaeraceae;g__SH3-11	181.0	146.0	376.0	317.0	283.0	43.0	32.0	56.0	135.0	34.0	64.0	20.0	44.0	1.0	68.0	1.0	29.0	47.0	88.0	112.0	120.0	64.0	55.0	164.0	78.0	19.0	37.0	22.0	55.0	134.0	54.0	114.0	31.0	220.0	32.0	242.0	21.0	3.0	22.0	47.0	53.0	47.0	72.0	214.0	52.0	17.0	55.0	61.0	82.0
d__Bacteria;p__Planctomycetota;c__Planctomycetes;o__Planctomycetales;f__uncultured;g__uncultured	1.0	1.0	1.0	1.0	1.0	1.0	1.0	1.0	3.0	14.0	358.0	63.0	650.0	14.0	163.0	10.0	45.0	146.0	84.0	100.0	57.0	37.0	116.0	34.0	68.0	4.0	28.0	8.0	44.0	7.0	10.0	1.0	1.0	1.0	1.0	1.0	1.0	1.0	1.0	1.0	1.0	1.0	1.0	1.0	40.0	12.0	32.0	71.0	14.0
d__Bacteria;p__Bacteroidota;c__Bacteroidia;o__Chitinophagales;f__Chitinophagaceae;g__Sediminibacterium	405.0	173.0	149.0	175.0	221.0	209.0	242.0	562.0	338.0	131.0	80.0	77.0	18.0	67.0	118.0	24.0	97.0	35.0	216.0	136.0	123.0	68.0	95.0	498.0	106.0	53.0	124.0	30.0	78.0	155.0	210.0	174.0	247.0	101.0	72.0	205.0	28.0	101.0	48.0	143.0	113.0	124.0	306.0	260.0	74.0	202.0	101.0	349.0	139.0
d__Bacteria;p__Bacteroidota;c__Bacteroidia;o__Flavobacteriales;f__Crocinitomicaceae;g__Fluviicola	117.0	92.0	158.0	108.0	90.0	98.0	169.0	236.0	191.0	159.0	29.0	19.0	1.0	1.0	6.0	25.0	138.0	30.0	115.0	27.0	58.0	31.0	30.0	262.0	13.0	29.0	29.0	20.0	15.0	83.0	43.0	151.0	88.0	74.0	42.0	89.0	5.0	25.0	11.0	22.0	7.0	23.0	57.0	63.0	12.0	60.0	37.0	135.0	23.0
d__Bacteria;p__Acidobacteriota;c__Vicinamibacteria;o__Vicinamibacterales;f__Vicinamibacteraceae;g__Vicinamibacteraceae	1.0	1.0	1.0	3.0	7.0	25.0	9.0	5.0	25.0	13.0	448.0	102.0	343.0	474.0	274.0	19.0	22.0	34.0	40.0	24.0	104.0	70.0	202.0	83.0	127.0	52.0	59.0	84.0	91.0	5.0	42.0	1.0	1.0	1.0	1.0	1.0	1.0	2.0	1.0	1.0	1.0	1.0	10.0	3.0	108.0	23.0	314.0	60.0	140.0
d__Bacteria;p__Actinobacteriota;c__Actinobacteria;o__Micrococcales;f__Microbacteriaceae;g__Candidatus_Planktoluna	46.0	52.0	11.0	11.0	14.0	5.0	189.0	42.0	6.0	13.0	1.0	1.0	3.0	1.0	1.0	28.0	8.0	3.0	13.0	2.0	8.0	1.0	1.0	1.0	1.0	30.0	40.0	158.0	5.0	7.0	1.0	67.0	62.0	32.0	30.0	63.0	1.0	9.0	6.0	12.0	4.0	121.0	120.0	53.0	1.0	1.0	1.0	1.0	1.0
d__Bacteria;p__Proteobacteria;c__Gammaproteobacteria;o__Burkholderiales;f__Comamonadaceae;__	421.0	528.0	761.0	743.0	651.0	735.0	522.0	790.0	1437.0	591.0	528.0	235.0	443.0	198.0	638.0	69.0	136.0	184.0	498.0	857.0	470.0	461.0	277.0	783.0	328.0	706.0	727.0	223.0	491.0	1032.0	426.0	498.0	448.0	715.0	325.0	839.0	43.0	75.0	62.0	234.0	161.0	310.0	412.0	527.0	163.0	289.0	535.0	387.0	285.0
d__Bacteria;p__Bacteroidota;c__Bacteroidia;o__Cytophagales;f__Spirosomaceae;g__Pseudarcicella	76.0	31.0	16.0	13.0	31.0	24.0	75.0	41.0	88.0	35.0	6.0	3.0	3.0	1.0	1.0	1.0	30.0	3.0	8.0	63.0	1.0	3.0	3.0	14.0	1.0	52.0	339.0	2.0	19.0	141.0	6.0	53.0	50.0	16.0	15.0	38.0	5.0	41.0	39.0	9.0	43.0	12.0	73.0	58.0	1.0	9.0	1.0	1.0	3.0
d__Bacteria;p__Planctomycetota;c__Planctomycetes;o__Pirellulales;f__Pirellulaceae;g__uncultured	5.0	1.0	1.0	1.0	1.0	8.0	1.0	1.0	2.0	6.0	119.0	37.0	161.0	146.0	30.0	12.0	12.0	33.0	29.0	16.0	25.0	15.0	44.0	10.0	21.0	13.0	11.0	43.0	16.0	6.0	1.0	1.0	1.0	1.0	3.0	1.0	1.0	1.0	1.0	1.0	1.0	2.0	24.0	1.0	34.0	13.0	35.0	3.0	17.0
d__Bacteria;p__Cyanobacteria;c__Cyanobacteriia;o__Synechococcales;f__Cyanobiaceae;g__Cyanobium_PCC-6307	60.0	48.0	107.0	388.0	409.0	214.0	111.0	140.0	986.0	741.0	2328.0	1691.0	715.0	383.0	362.0	70.0	147.0	511.0	254.0	640.0	350.0	365.0	454.0	399.0	538.0	222.0	140.0	95.0	248.0	73.0	28.0	42.0	48.0	96.0	32.0	308.0	3.0	20.0	11.0	34.0	36.0	9.0	116.0	461.0	394.0	544.0	517.0	471.0	231.0
d__Bacteria;p__Bacteroidota;c__Bacteroidia;o__Sphingobacteriales;f__NS11-12_marine_group;g__NS11-12_marine_group	87.0	36.0	74.0	114.0	54.0	131.0	91.0	182.0	107.0	39.0	124.0	43.0	51.0	45.0	130.0	3.0	116.0	15.0	96.0	134.0	102.0	84.0	89.0	115.0	76.0	41.0	83.0	21.0	35.0	43.0	33.0	74.0	126.0	212.0	129.0	298.0	18.0	39.0	3.0	23.0	12.0	51.0	50.0	96.0	72.0	75.0	57.0	60.0	46.0
d__Bacteria;p__Proteobacteria;c__Gammaproteobacteria;o__Burkholderiales;f__Methylophilaceae;g__Candidatus_Methylopumilus	160.0	110.0	104.0	176.0	311.0	352.0	264.0	446.0	541.0	496.0	820.0	526.0	246.0	252.0	852.0	31.0	308.0	131.0	466.0	259.0	775.0	1086.0	784.0	932.0	866.0	334.0	921.0	476.0	525.0	331.0	504.0	292.0	318.0	223.0	106.0	539.0	20.0	54.0	21.0	123.0	74.0	113.0	200.0	474.0	219.0	482.0	657.0	744.0	394.0
d__Bacteria;p__Proteobacteria;c__Gammaproteobacteria;o__Pseudomonadales;f__Moraxellaceae;g__Acinetobacter	1.0	1.0	1.0	1.0	1.0	1.0	1.0	1.0	1.0	1.0	1.0	1.0	1.0	210.0	1.0	1.0	1.0	1.0	1.0	1.0	1.0	1.0	1.0	1.0	1.0	1.0	1.0	1.0	1.0	1.0	1.0	1.0	1.0	4.0	4.0	13.0	1.0	1.0	6.0	41.0	1.0	138.0	744.0	74.0	1.0	3.0	3.0	3.0	1.0
d__Bacteria;p__Verrucomicrobiota;c__Verrucomicrobiae;o__Verrucomicrobiales;f__Rubritaleaceae;g__Luteolibacter	889.0	163.0	327.0	259.0	141.0	40.0	520.0	153.0	58.0	342.0	35.0	27.0	85.0	19.0	146.0	3.0	17.0	109.0	77.0	3.0	64.0	139.0	65.0	201.0	23.0	41.0	59.0	43.0	36.0	33.0	111.0	981.0	559.0	909.0	383.0	1103.0	1.0	52.0	18.0	28.0	51.0	59.0	180.0	343.0	82.0	13.0	76.0	36.0	27.0
d__Bacteria;p__Verrucomicrobiota;c__Verrucomicrobiae;o__Chthoniobacterales;f__Chthoniobacteraceae;g__Chthoniobacter	61.0	82.0	189.0	129.0	109.0	4.0	16.0	18.0	87.0	18.0	53.0	8.0	18.0	2.0	34.0	1.0	15.0	22.0	45.0	26.0	97.0	57.0	25.0	32.0	58.0	24.0	22.0	14.0	35.0	120.0	18.0	34.0	18.0	29.0	26.0	37.0	3.0	3.0	1.0	1.0	5.0	1.0	3.0	19.0	19.0	6.0	51.0	6.0	4.0
d__Bacteria;p__Actinobacteriota;c__Thermoleophilia;o__Gaiellales;f__uncultured;g__uncultured	5.0	1.0	9.0	32.0	25.0	18.0	21.0	18.0	88.0	11.0	57.0	90.0	185.0	130.0	73.0	13.0	11.0	67.0	45.0	59.0	47.0	39.0	32.0	30.0	32.0	16.0	31.0	38.0	143.0	79.0	167.0	1.0	5.0	3.0	1.0	10.0	1.0	1.0	1.0	1.0	1.0	16.0	94.0	17.0	11.0	8.0	26.0	19.0	8.0
d__Bacteria;p__Armatimonadota;c__Armatimonadia;o__Armatimonadales;f__Armatimonadaceae;g__Armatimonas	56.0	47.0	219.0	173.0	109.0	18.0	29.0	83.0	78.0	11.0	4.0	1.0	16.0	3.0	16.0	1.0	5.0	1.0	3.0	6.0	4.0	1.0	1.0	5.0	1.0	1.0	10.0	1.0	33.0	27.0	1.0	227.0	122.0	1720.0	732.0	935.0	1.0	12.0	17.0	83.0	41.0	20.0	115.0	312.0	1.0	9.0	14.0	20.0	10.0
d__Bacteria;p__Proteobacteria;c__Alphaproteobacteria;o__Rhizobiales;f__Rhizobiales_Incertae_Sedis;g__Nordella	1.0	1.0	1.0	1.0	1.0	1.0	1.0	1.0	1.0	1.0	1.0	1.0	1.0	1.0	1.0	1.0	1.0	5.0	3.0	6.0	6.0	1.0	1.0	1.0	1.0	1.0	1.0	1.0	7.0	1.0	1.0	1.0	1.0	1.0	1.0	1.0	1.0	1.0	1.0	1.0	1.0	1.0	1.0	1.0	1.0	1.0	1.0	1.0	1.0
d__Bacteria;p__Cyanobacteria;c__Cyanobacteriia;o__Chloroplast;f__Chloroplast;g__Chloroplast	6415.0	3011.0	2176.0	1441.0	1851.0	144.0	1199.0	339.0	1902.0	868.0	718.0	465.0	34.0	495.0	305.0	395.0	202.0	24.0	181.0	111.0	571.0	307.0	470.0	3251.0	987.0	55.0	284.0	37.0	134.0	302.0	189.0	1828.0	1304.0	718.0	971.0	1382.0	195.0	56.0	158.0	424.0	48.0	457.0	1400.0	591.0	470.0	1944.0	44.0	180.0	91.0
d__Bacteria;p__Bacteroidota;c__Bacteroidia;o__Sphingobacteriales;f__env.OPS_17;g__env.OPS_17	289.0	139.0	185.0	146.0	187.0	45.0	139.0	123.0	293.0	28.0	6.0	1.0	1.0	1.0	4.0	1.0	5.0	7.0	6.0	21.0	172.0	19.0	7.0	75.0	33.0	36.0	65.0	98.0	72.0	208.0	166.0	381.0	210.0	172.0	148.0	278.0	5.0	5.0	16.0	50.0	83.0	38.0	99.0	176.0	15.0	5.0	23.0	12.0	22.0
d__Bacteria;p__Actinobacteriota;c__Thermoleophilia;o__Solirubrobacterales;f__67-14;g__67-14	1.0	1.0	3.0	10.0	7.0	4.0	3.0	10.0	27.0	1.0	34.0	10.0	121.0	16.0	44.0	1.0	1.0	83.0	54.0	239.0	31.0	11.0	2.0	16.0	8.0	16.0	10.0	19.0	92.0	134.0	40.0	1.0	1.0	1.0	3.0	1.0	1.0	1.0	1.0	1.0	1.0	1.0	1.0	1.0	1.0	1.0	1.0	1.0	1.0
d__Bacteria;p__Proteobacteria;c__Gammaproteobacteria;o__Pseudomonadales;f__Pseudomonadaceae;g__Pseudomonas	8.0	34.0	8.0	7.0	1.0	456.0	26.0	49.0	3.0	6.0	1.0	1.0	3.0	1.0	1.0	109.0	6.0	1.0	1.0	4.0	1.0	1.0	1.0	1.0	1.0	5.0	11.0	40.0	1.0	6.0	1.0	1.0	5.0	1.0	1.0	1.0	1.0	17.0	2.0	18.0	1.0	1.0	1.0	1.0	1.0	1.0	20.0	2.0	28.0
d__Bacteria;p__Proteobacteria;c__Gammaproteobacteria;o__Xanthomonadales;f__Xanthomonadaceae;g__Arenimonas	189.0	61.0	402.0	71.0	84.0	115.0	308.0	368.0	22.0	294.0	27.0	5.0	20.0	31.0	24.0	611.0	155.0	301.0	67.0	34.0	8.0	26.0	7.0	25.0	9.0	90.0	73.0	94.0	41.0	34.0	1.0	99.0	64.0	106.0	52.0	141.0	13.0	235.0	72.0	125.0	8.0	8.0	29.0	9.0	17.0	53.0	18.0	15.0	6.0
d__Bacteria;p__Actinobacteriota;c__Actinobacteria;__;__;__	66.0	62.0	61.0	89.0	95.0	196.0	141.0	209.0	175.0	138.0	117.0	72.0	87.0	2643.0	145.0	512.0	38.0	51.0	53.0	34.0	51.0	52.0	63.0	79.0	54.0	125.0	73.0	219.0	49.0	65.0	62.0	54.0	72.0	75.0	35.0	114.0	9.0	84.0	17.0	50.0	20.0	76.0	123.0	116.0	35.0	58.0	87.0	84.0	59.0
d__Bacteria;p__Bacteroidota;c__Bacteroidia;o__Cytophagales;f__Microscillaceae;g__uncultured	3.0	1.0	1.0	1.0	1.0	5.0	1.0	5.0	7.0	23.0	184.0	32.0	18.0	55.0	57.0	3.0	117.0	3.0	30.0	122.0	90.0	5.0	74.0	13.0	18.0	3.0	49.0	13.0	14.0	31.0	1.0	1.0	1.0	1.0	1.0	1.0	1.0	1.0	1.0	1.0	1.0	1.0	1.0	1.0	13.0	27.0	13.0	5.0	3.0
d__Bacteria;p__Actinobacteriota;c__Acidimicrobiia;o__IMCC26256;f__IMCC26256;g__IMCC26256	10.0	9.0	7.0	9.0	20.0	29.0	29.0	19.0	44.0	6.0	250.0	78.0	194.0	99.0	73.0	5.0	3.0	19.0	7.0	66.0	41.0	35.0	68.0	32.0	45.0	45.0	23.0	24.0	35.0	37.0	114.0	1.0	7.0	5.0	1.0	1.0	1.0	1.0	1.0	1.0	1.0	4.0	19.0	6.0	6.0	13.0	16.0	7.0	7.0
d__Bacteria;p__Verrucomicrobiota;c__Verrucomicrobiae;o__Chthoniobacterales;f__Chthoniobacteraceae;g__LD29	60.0	31.0	59.0	58.0	102.0	70.0	52.0	113.0	551.0	81.0	249.0	50.0	92.0	130.0	125.0	3.0	180.0	145.0	254.0	212.0	135.0	170.0	77.0	97.0	147.0	50.0	108.0	47.0	155.0	55.0	37.0	26.0	30.0	16.0	5.0	27.0	1.0	3.0	10.0	19.0	25.0	92.0	307.0	50.0	143.0	31.0	171.0	52.0	104.0
d__Bacteria;p__Bacteroidota;c__Bacteroidia;o__Flavobacteriales;f__Cryomorphaceae;g__uncultured	133.0	53.0	111.0	29.0	110.0	307.0	209.0	211.0	17.0	60.0	20.0	17.0	5.0	1.0	16.0	1.0	88.0	1.0	5.0	7.0	1.0	5.0	5.0	3.0	1.0	6.0	6.0	3.0	1.0	1.0	3.0	39.0	17.0	85.0	6.0	73.0	34.0	51.0	64.0	71.0	3.0	47.0	89.0	20.0	13.0	23.0	26.0	59.0	27.0
d__Bacteria;p__Patescibacteria;c__Saccharimonadia;o__Saccharimonadales;f__Saccharimonadales;g__Saccharimonadales	3.0	1.0	1.0	8.0	21.0	9.0	13.0	15.0	39.0	64.0	44.0	15.0	16.0	66.0	56.0	122.0	15.0	13.0	36.0	66.0	269.0	169.0	150.0	113.0	265.0	78.0	112.0	249.0	266.0	82.0	110.0	4.0	16.0	3.0	1.0	6.0	1.0	1.0	1.0	4.0	3.0	1.0	3.0	13.0	46.0	64.0	46.0	13.0	35.0
d__Bacteria;p__Proteobacteria;c__Gammaproteobacteria;o__Burkholderiales;f__Nitrosomonadaceae;g__Ellin6067	1.0	1.0	1.0	1.0	1.0	1.0	1.0	1.0	1.0	1.0	12.0	1.0	8.0	1.0	4.0	1.0	1.0	11.0	3.0	1.0	10.0	11.0	3.0	12.0	11.0	1.0	1.0	2.0	7.0	1.0	1.0	1.0	1.0	1.0	1.0	1.0	1.0	1.0	1.0	1.0	1.0	1.0	1.0	1.0	1.0	1.0	1.0	1.0	1.0
d__Bacteria;p__Gemmatimonadota;c__Gemmatimonadetes;o__Gemmatimonadales;f__Gemmatimonadaceae;g__Gemmatimonas	143.0	82.0	289.0	179.0	145.0	37.0	49.0	103.0	246.0	27.0	64.0	35.0	126.0	36.0	83.0	1.0	5.0	8.0	25.0	89.0	45.0	39.0	23.0	45.0	41.0	4.0	14.0	3.0	58.0	184.0	72.0	163.0	62.0	287.0	49.0	249.0	1.0	13.0	3.0	19.0	15.0	19.0	46.0	50.0	7.0	14.0	38.0	40.0	24.0
d__Bacteria;p__Proteobacteria;c__Gammaproteobacteria;o__Burkholderiales;f__MWH-UniP1_aquatic_group;g__MWH-UniP1_aquatic_group	10.0	3.0	10.0	6.0	8.0	93.0	22.0	45.0	1.0	100.0	104.0	96.0	122.0	78.0	77.0	35.0	163.0	137.0	75.0	8.0	30.0	75.0	40.0	42.0	37.0	84.0	85.0	90.0	56.0	15.0	1.0	5.0	9.0	1.0	1.0	9.0	3.0	1.0	1.0	1.0	1.0	1.0	12.0	15.0	6.0	58.0	47.0	132.0	25.0
d__Bacteria;p__Cyanobacteria;c__Cyanobacteriia;o__Cyanobacteriales;f__Nostocaceae;g__Aphanizomenon_NIES81	1.0	1.0	1.0	1.0	1.0	1.0	26.0	1.0	1.0	1.0	1.0	1.0	1.0	1.0	1.0	1.0	1.0	1.0	28.0	1.0	3.0	1.0	1.0	6.0	2.0	1.0	1.0	1.0	1.0	1.0	1.0	1.0	1.0	1.0	1.0	1.0	1.0	1.0	1.0	12.0	1.0	1.0	1.0	1.0	1.0	1.0	1.0	27.0	1.0
d__Bacteria;p__Acidobacteriota;c__Vicinamibacteria;o__Vicinamibacterales;f__uncultured;g__uncultured	3.0	1.0	1.0	3.0	1.0	17.0	18.0	8.0	3.0	22.0	217.0	42.0	130.0	1183.0	110.0	263.0	12.0	29.0	16.0	3.0	61.0	59.0	72.0	46.0	84.0	66.0	35.0	27.0	54.0	78.0	11.0	1.0	1.0	1.0	1.0	1.0	4.0	3.0	1.0	3.0	1.0	1.0	3.0	1.0	14.0	1.0	77.0	17.0	35.0
d__Bacteria;p__Verrucomicrobiota;c__Verrucomicrobiae;o__uncultured;f__uncultured;g__uncultured	373.0	206.0	70.0	96.0	149.0	109.0	402.0	402.0	137.0	273.0	20.0	22.0	62.0	2.0	60.0	59.0	348.0	12.0	44.0	127.0	159.0	140.0	142.0	316.0	393.0	56.0	204.0	90.0	115.0	175.0	40.0	380.0	689.0	42.0	49.0	261.0	1.0	101.0	24.0	52.0	4.0	14.0	12.0	48.0	1.0	21.0	3.0	21.0	3.0
d__Bacteria;p__Proteobacteria;c__Gammaproteobacteria;o__Burkholderiales;f__Alcaligenaceae;g__GKS98_freshwater_group	32.0	31.0	24.0	13.0	24.0	35.0	38.0	62.0	36.0	67.0	34.0	19.0	36.0	23.0	31.0	7.0	9.0	3.0	7.0	5.0	12.0	14.0	40.0	11.0	5.0	25.0	28.0	9.0	9.0	10.0	8.0	65.0	52.0	61.0	29.0	93.0	1.0	9.0	5.0	16.0	4.0	44.0	161.0	113.0	6.0	19.0	59.0	26.0	24.0
d__Bacteria;p__Proteobacteria;c__Gammaproteobacteria;o__Burkholderiales;f__Comamonadaceae;g__Rhodoferax	75.0	95.0	206.0	31.0	61.0	18.0	11.0	35.0	24.0	1.0	19.0	3.0	70.0	2.0	68.0	1.0	1.0	1.0	5.0	1.0	11.0	4.0	3.0	1.0	1.0	1.0	1.0	1.0	24.0	57.0	48.0	45.0	56.0	62.0	6.0	52.0	4.0	4.0	4.0	16.0	10.0	3.0	7.0	17.0	6.0	1.0	5.0	3.0	94.0
d__Bacteria;p__Planctomycetota;c__Planctomycetes;o__Pirellulales;f__Pirellulaceae;g__Blastopirellula	1.0	1.0	1.0	1.0	1.0	5.0	1.0	1.0	1.0	28.0	48.0	22.0	95.0	26.0	52.0	1.0	13.0	11.0	12.0	20.0	19.0	10.0	20.0	5.0	17.0	1.0	6.0	1.0	53.0	6.0	1.0	1.0	1.0	1.0	1.0	1.0	1.0	1.0	1.0	1.0	1.0	1.0	1.0	1.0	10.0	3.0	18.0	7.0	4.0
d__Bacteria;p__Actinobacteriota;c__Actinobacteria;o__Frankiales;f__Sporichthyaceae;g__Candidatus_Planktophila	96.0	86.0	63.0	75.0	48.0	77.0	74.0	76.0	45.0	24.0	34.0	33.0	15.0	37.0	17.0	9.0	18.0	46.0	24.0	30.0	35.0	23.0	35.0	23.0	20.0	23.0	48.0	20.0	26.0	5.0	10.0	99.0	61.0	104.0	58.0	132.0	7.0	24.0	5.0	20.0	15.0	70.0	137.0	105.0	20.0	31.0	37.0	43.0	27.0
d__Bacteria;p__Bacteroidota;c__Bacteroidia;o__Chitinophagales;f__Saprospiraceae;__	1.0	1.0	1.0	1.0	1.0	1.0	1.0	1.0	1.0	1.0	1.0	1.0	1.0	1.0	1.0	1.0	1.0	1.0	1.0	1.0	1.0	1.0	1.0	1.0	1.0	1.0	1.0	1.0	1.0	1.0	1.0	8.0	1.0	10.0	13.0	44.0	1.0	1.0	1.0	1.0	1.0	1.0	2.0	3.0	1.0	1.0	1.0	1.0	1.0
d__Bacteria;p__Actinobacteriota;c__Actinobacteria;o__PeM15;f__PeM15;g__PeM15	25.0	36.0	102.0	15.0	28.0	14.0	19.0	10.0	15.0	19.0	13.0	13.0	21.0	152.0	5.0	1.0	1.0	7.0	5.0	5.0	2.0	10.0	5.0	8.0	4.0	1.0	3.0	1.0	16.0	1.0	2.0	8.0	8.0	25.0	5.0	16.0	1.0	1.0	3.0	5.0	1.0	3.0	12.0	13.0	2.0	1.0	9.0	11.0	3.0
d__Bacteria;p__Gemmatimonadota;c__Gemmatimonadetes;o__Gemmatimonadales;f__Gemmatimonadaceae;g__uncultured	16.0	1.0	3.0	1.0	18.0	97.0	86.0	73.0	3.0	102.0	388.0	223.0	312.0	71.0	277.0	3.0	54.0	226.0	165.0	12.0	245.0	220.0	165.0	166.0	274.0	74.0	145.0	65.0	93.0	3.0	11.0	1.0	1.0	1.0	1.0	1.0	1.0	1.0	3.0	1.0	1.0	1.0	9.0	1.0	58.0	207.0	207.0	218.0	67.0
d__Bacteria;p__Actinobacteriota;c__Actinobacteria;o__Actinomycetales;f__Actinomycetaceae;g__Actinomyces	1.0	1.0	1.0	1.0	1.0	1.0	1.0	1.0	1.0	1.0	1.0	1.0	1.0	1.0	1.0	12.0	1.0	1.0	1.0	1.0	1.0	1.0	1.0	1.0	1.0	1.0	1.0	1.0	1.0	1.0	1.0	1.0	1.0	1.0	1.0	1.0	1.0	1.0	1.0	1.0	1.0	1.0	1.0	1.0	1.0	1.0	1.0	1.0	1.0
d__Bacteria;p__Bacteroidota;c__Bacteroidia;o__Chitinophagales;f__Chitinophagaceae;g__Dinghuibacter	100.0	52.0	109.0	110.0	102.0	55.0	165.0	223.0	105.0	23.0	34.0	25.0	26.0	129.0	83.0	9.0	127.0	54.0	159.0	34.0	96.0	177.0	65.0	167.0	166.0	42.0	37.0	1.0	24.0	31.0	26.0	63.0	64.0	97.0	20.0	105.0	3.0	11.0	10.0	47.0	17.0	15.0	43.0	32.0	21.0	43.0	41.0	30.0	45.0
d__Bacteria;p__Proteobacteria;c__Gammaproteobacteria;o__Burkholderiales;f__Burkholderiaceae;__	3.0	1.0	25.0	26.0	15.0	1.0	1.0	1.0	28.0	5.0	1.0	1.0	11.0	1.0	3.0	1.0	1.0	1.0	1.0	1.0	1.0	1.0	3.0	1.0	4.0	1.0	3.0	1.0	3.0	1.0	1.0	9.0	1.0	19.0	4.0	20.0	1.0	1.0	1.0	3.0	3.0	1.0	1.0	4.0	1.0	1.0	3.0	3.0	4.0
d__Bacteria;p__Proteobacteria;c__Gammaproteobacteria;o__Burkholderiales;f__Burkholderiaceae;g__Polynucleobacter	115.0	132.0	143.0	171.0	135.0	588.0	234.0	279.0	327.0	477.0	323.0	235.0	202.0	122.0	243.0	73.0	211.0	204.0	313.0	280.0	168.0	309.0	180.0	312.0	164.0	179.0	282.0	187.0	205.0	172.0	87.0	85.0	128.0	97.0	89.0	133.0	18.0	47.0	11.0	40.0	10.0	51.0	98.0	148.0	68.0	142.0	231.0	251.0	122.0
d__Bacteria;p__Planctomycetota;c__Planctomycetes;o__Gemmatales;f__Gemmataceae;g__uncultured	386.0	211.0	716.0	662.0	532.0	67.0	86.0	80.0	722.0	146.0	199.0	51.0	95.0	36.0	193.0	1.0	13.0	3.0	31.0	88.0	134.0	47.0	10.0	20.0	42.0	62.0	105.0	100.0	117.0	212.0	848.0	197.0	79.0	423.0	101.0	294.0	16.0	12.0	31.0	212.0	32.0	76.0	586.0	603.0	20.0	12.0	84.0	32.0	55.0
d__Bacteria;p__Actinobacteriota;c__Thermoleophilia;o__Solirubrobacterales;f__Solirubrobacteraceae;g__Conexibacter	9.0	8.0	21.0	12.0	24.0	21.0	9.0	9.0	18.0	1.0	49.0	52.0	29.0	35.0	14.0	1.0	1.0	16.0	5.0	9.0	2.0	3.0	16.0	14.0	20.0	1.0	1.0	6.0	25.0	6.0	24.0	18.0	29.0	18.0	10.0	23.0	1.0	1.0	1.0	3.0	3.0	39.0	117.0	45.0	6.0	17.0	22.0	21.0	10.0
d__Bacteria;p__Chloroflexi;c__SL56_marine_group;o__SL56_marine_group;f__SL56_marine_group;g__SL56_marine_group	215.0	137.0	152.0	279.0	330.0	396.0	421.0	626.0	954.0	143.0	1130.0	480.0	2060.0	621.0	1705.0	73.0	91.0	1174.0	942.0	1307.0	911.0	611.0	579.0	910.0	941.0	306.0	746.0	686.0	1768.0	1523.0	1208.0	147.0	153.0	163.0	47.0	171.0	18.0	32.0	16.0	172.0	68.0	201.0	837.0	430.0	402.0	680.0	847.0	736.0	543.0
d__Bacteria;p__Bacteroidota;c__Bacteroidia;o__Sphingobacteriales;f__Sphingobacteriaceae;g__Solitalea	43.0	20.0	30.0	32.0	46.0	284.0	77.0	255.0	60.0	10.0	1.0	8.0	1.0	1.0	8.0	1.0	13.0	1.0	1.0	1.0	1.0	1.0	1.0	1.0	1.0	1.0	13.0	1.0	1.0	1.0	3.0	64.0	54.0	94.0	32.0	96.0	7.0	2.0	9.0	15.0	6.0	1.0	12.0	41.0	3.0	7.0	6.0	13.0	6.0
d__Bacteria;p__Acidobacteriota;c__Holophagae;o__Holophagales;f__Holophagaceae;g__marine_group	47.0	3.0	18.0	76.0	98.0	91.0	232.0	339.0	474.0	39.0	1160.0	982.0	501.0	359.0	906.0	155.0	393.0	355.0	690.0	574.0	1276.0	1289.0	746.0	1215.0	1038.0	199.0	429.0	305.0	662.0	894.0	427.0	17.0	9.0	11.0	1.0	28.0	11.0	9.0	11.0	63.0	18.0	207.0	281.0	49.0	403.0	1152.0	798.0	831.0	591.0
d__Bacteria;p__Cyanobacteria;c__Cyanobacteriia;o__Cyanobacteriales;f__Phormidiaceae;g__Planktothrix_NIVA-CYA_15	12.0	5.0	14.0	4.0	14.0	1.0	1.0	1.0	23.0	30.0	3.0	1.0	1.0	1.0	1.0	36.0	1679.0	3.0	28.0	15.0	10.0	6.0	1.0	1.0	1.0	19.0	125.0	16.0	3.0	10.0	11.0	3.0	1.0	19.0	1.0	1.0	1.0	1.0	1.0	1.0	3.0	1.0	1.0	1.0	1.0	1.0	1.0	1.0	1.0
d__Bacteria;p__Bacteroidota;c__Bacteroidia;o__Sphingobacteriales;f__Sphingobacteriaceae;g__Pedobacter	30.0	7.0	8.0	13.0	20.0	7.0	31.0	27.0	9.0	2.0	21.0	13.0	6.0	1.0	20.0	6.0	3.0	1.0	8.0	3.0	23.0	51.0	29.0	44.0	34.0	9.0	14.0	26.0	6.0	13.0	108.0	12.0	6.0	13.0	10.0	45.0	3.0	9.0	4.0	22.0	1.0	11.0	47.0	87.0	18.0	38.0	62.0	28.0	47.0
d__Bacteria;p__Verrucomicrobiota;c__Verrucomicrobiae;o__Opitutales;f__Opitutaceae;__	3.0	1.0	3.0	15.0	15.0	1.0	3.0	1.0	3.0	1.0	43.0	6.0	32.0	1.0	19.0	1.0	5.0	29.0	21.0	19.0	14.0	13.0	19.0	47.0	33.0	1.0	1.0	1.0	2.0	6.0	1.0	1.0	1.0	1.0	1.0	1.0	1.0	1.0	1.0	1.0	1.0	1.0	1.0	1.0	3.0	7.0	1.0	1.0	1.0
d__Bacteria;p__Cyanobacteria;c__Cyanobacteriia;o__Cyanobacteriales;f__Nostocaceae;g__Aphanizomenon_MDT14a	28.0	60.0	66.0	20.0	66.0	1.0	894.0	1.0	9.0	1.0	81.0	1.0	9.0	76.0	1.0	4.0	67.0	184.0	1180.0	7.0	63.0	248.0	199.0	182.0	89.0	14.0	83.0	57.0	22.0	4.0	14.0	15.0	14.0	5.0	1.0	3.0	1.0	1.0	1.0	1.0	1.0	1.0	1.0	1.0	32.0	9.0	1.0	436.0	1.0
d__Bacteria;p__Proteobacteria;c__Gammaproteobacteria;o__Burkholderiales;f__B1-7BS;g__B1-7BS	1.0	1.0	1.0	1.0	1.0	1.0	1.0	1.0	3.0	1.0	3.0	1.0	1.0	1.0	11.0	1.0	1.0	1.0	1.0	1.0	6.0	2.0	4.0	5.0	8.0	1.0	1.0	1.0	1.0	6.0	4.0	1.0	1.0	1.0	1.0	1.0	1.0	1.0	1.0	1.0	1.0	1.0	1.0	1.0	1.0	1.0	1.0	1.0	1.0
d__Bacteria;p__Proteobacteria;c__Alphaproteobacteria;o__Rhodobacterales;f__Rhodobacteraceae;__	21.0	30.0	113.0	19.0	10.0	3.0	10.0	2.0	7.0	20.0	1.0	1.0	3.0	4.0	1.0	3.0	11.0	4.0	1.0	5.0	1.0	1.0	1.0	1.0	1.0	6.0	3.0	3.0	7.0	8.0	3.0	8.0	7.0	12.0	2.0	22.0	1.0	12.0	6.0	9.0	1.0	16.0	34.0	22.0	5.0	50.0	3.0	9.0	11.0
d__Bacteria;p__Patescibacteria;c__Parcubacteria;o__Candidatus_Azambacteria;f__Candidatus_Azambacteria;g__Candidatus_Azambacteria	3.0	1.0	5.0	1.0	5.0	1.0	1.0	3.0	1.0	1.0	15.0	1.0	1.0	1.0	1.0	1.0	1.0	6.0	7.0	1.0	77.0	236.0	98.0	77.0	154.0	13.0	42.0	45.0	47.0	1.0	1.0	1.0	1.0	1.0	1.0	1.0	1.0	1.0	1.0	1.0	1.0	1.0	1.0	1.0	1.0	1.0	1.0	1.0	1.0
d__Bacteria;p__Bacteroidota;c__Bacteroidia;o__Chitinophagales;f__Chitinophagaceae;g__Ferruginibacter	7.0	1.0	1.0	1.0	3.0	8.0	12.0	4.0	1.0	30.0	33.0	4.0	14.0	1.0	30.0	1.0	1.0	11.0	12.0	1.0	16.0	3.0	2.0	9.0	6.0	4.0	26.0	17.0	6.0	1.0	1.0	7.0	7.0	4.0	6.0	7.0	1.0	3.0	1.0	6.0	4.0	2.0	2.0	3.0	18.0	5.0	42.0	16.0	16.0
d__Bacteria;p__Proteobacteria;c__Alphaproteobacteria;o__Sphingomonadales;f__Sphingomonadaceae;__	1.0	1.0	1.0	1.0	1.0	1.0	4.0	4.0	1.0	1.0	1.0	1.0	1.0	1.0	1.0	307.0	3.0	1.0	1.0	1.0	1.0	1.0	1.0	1.0	1.0	1.0	1.0	1.0	1.0	1.0	1.0	1.0	1.0	1.0	1.0	1.0	1.0	1.0	1.0	1.0	1.0	1.0	1.0	1.0	1.0	17.0	3.0	9.0	3.0
d__Bacteria;p__Proteobacteria;c__Alphaproteobacteria;o__Rhizobiales;f__Rhizobiales_Incertae_Sedis;g__uncultured	106.0	157.0	372.0	230.0	241.0	60.0	88.0	102.0	393.0	143.0	236.0	38.0	291.0	148.0	133.0	6.0	44.0	36.0	31.0	98.0	21.0	9.0	5.0	8.0	8.0	17.0	25.0	28.0	28.0	74.0	167.0	119.0	83.0	164.0	62.0	105.0	3.0	14.0	12.0	43.0	14.0	36.0	66.0	74.0	18.0	8.0	75.0	13.0	36.0
d__Bacteria;p__Nitrospirota;c__Nitrospiria;o__Nitrospirales;f__Nitrospiraceae;g__Nitrospira	5.0	9.0	3.0	7.0	5.0	21.0	9.0	19.0	1.0	13.0	230.0	39.0	322.0	12.0	334.0	13.0	7.0	191.0	92.0	1.0	290.0	227.0	309.0	181.0	271.0	231.0	186.0	130.0	165.0	79.0	22.0	1.0	1.0	3.0	1.0	1.0	1.0	3.0	1.0	3.0	1.0	1.0	1.0	4.0	29.0	4.0	143.0	16.0	16.0
d__Bacteria;p__Proteobacteria;c__Gammaproteobacteria;o__Burkholderiales;f__Nitrosomonadaceae;g__966-1	3.0	1.0	1.0	1.0	3.0	1.0	4.0	7.0	1.0	1.0	3.0	1.0	1.0	7.0	3.0	1.0	1.0	1.0	1.0	3.0	1.0	1.0	1.0	1.0	1.0	1.0	1.0	1.0	1.0	1.0	1.0	1.0	1.0	1.0	1.0	1.0	1.0	1.0	1.0	1.0	1.0	1.0	1.0	1.0	1.0	1.0	1.0	1.0	1.0
d__Bacteria;p__Chloroflexi;c__Chloroflexia;o__Chloroflexales;f__Roseiflexaceae;g__uncultured	12.0	11.0	8.0	13.0	5.0	7.0	4.0	2.0	7.0	5.0	7.0	1.0	4.0	1.0	12.0	1.0	1.0	16.0	6.0	1.0	3.0	6.0	6.0	15.0	4.0	1.0	1.0	9.0	1.0	3.0	5.0	2.0	22.0	10.0	4.0	12.0	1.0	1.0	1.0	3.0	1.0	1.0	1.0	1.0	1.0	1.0	5.0	4.0	3.0
d__Bacteria;p__Proteobacteria;c__Gammaproteobacteria;o__Oceanospirillales;f__Pseudohongiellaceae;g__BIyi10	10.0	19.0	34.0	94.0	53.0	24.0	24.0	27.0	52.0	44.0	44.0	12.0	95.0	31.0	91.0	5.0	14.0	5.0	22.0	90.0	10.0	23.0	36.0	36.0	29.0	23.0	30.0	1.0	34.0	61.0	10.0	3.0	7.0	39.0	11.0	92.0	1.0	1.0	1.0	10.0	2.0	1.0	11.0	18.0	3.0	3.0	13.0	7.0	19.0
d__Bacteria;p__Verrucomicrobiota;c__Verrucomicrobiae;o__Verrucomicrobiales;f__Rubritaleaceae;__	7.0	1.0	5.0	1.0	13.0	43.0	34.0	64.0	3.0	54.0	7.0	3.0	24.0	1.0	43.0	3.0	10.0	7.0	1.0	9.0	1.0	8.0	31.0	12.0	13.0	1.0	12.0	1.0	1.0	14.0	1.0	1.0	1.0	1.0	1.0	1.0	1.0	17.0	9.0	1.0	1.0	3.0	18.0	1.0	1.0	1.0	4.0	6.0	10.0
d__Bacteria;p__Proteobacteria;c__Alphaproteobacteria;o__Elsterales;f__uncultured;g__uncultured	1.0	1.0	1.0	1.0	1.0	1.0	1.0	1.0	1.0	1.0	28.0	1.0	12.0	13.0	10.0	1.0	1.0	4.0	5.0	9.0	21.0	24.0	19.0	9.0	7.0	1.0	3.0	15.0	14.0	26.0	3.0	1.0	1.0	1.0	1.0	1.0	1.0	1.0	1.0	1.0	1.0	1.0	1.0	1.0	1.0	1.0	1.0	1.0	1.0
d__Bacteria;p__Proteobacteria;c__Alphaproteobacteria;o__Rhizobiales;f__Beijerinckiaceae;__	38.0	41.0	88.0	72.0	62.0	131.0	100.0	101.0	53.0	161.0	138.0	77.0	59.0	20.0	55.0	5.0	8.0	21.0	19.0	4.0	38.0	99.0	114.0	102.0	94.0	40.0	67.0	79.0	44.0	10.0	10.0	131.0	115.0	104.0	42.0	210.0	9.0	10.0	7.0	24.0	1.0	48.0	101.0	120.0	22.0	27.0	92.0	36.0	57.0
d__Bacteria;p__Planctomycetota;c__OM190;o__OM190;f__OM190;g__OM190	24.0	11.0	15.0	26.0	27.0	145.0	37.0	34.0	1.0	309.0	399.0	149.0	1040.0	170.0	613.0	5.0	91.0	296.0	163.0	22.0	343.0	530.0	376.0	361.0	351.0	127.0	294.0	71.0	227.0	1.0	1.0	6.0	1.0	1.0	1.0	9.0	3.0	11.0	3.0	27.0	1.0	1.0	1.0	7.0	231.0	167.0	288.0	288.0	328.0
d__Bacteria;p__Bacteroidota;c__Bacteroidia;o__Flavobacteriales;f__Crocinitomicaceae;__	6.0	34.0	204.0	70.0	40.0	1.0	1.0	1.0	71.0	3.0	9.0	1.0	1.0	1.0	1.0	1.0	1.0	1.0	1.0	1.0	4.0	3.0	1.0	6.0	1.0	1.0	1.0	3.0	3.0	3.0	1.0	19.0	5.0	66.0	19.0	176.0	5.0	1.0	1.0	1.0	6.0	3.0	19.0	58.0	1.0	1.0	1.0	1.0	1.0
d__Bacteria;p__Chloroflexi;c__JG30-KF-CM66;o__JG30-KF-CM66;f__JG30-KF-CM66;g__JG30-KF-CM66	1.0	1.0	1.0	3.0	1.0	1.0	1.0	1.0	1.0	1.0	203.0	59.0	145.0	1.0	73.0	1.0	1.0	12.0	11.0	1.0	66.0	28.0	16.0	17.0	9.0	1.0	1.0	14.0	24.0	8.0	7.0	1.0	1.0	1.0	1.0	1.0	1.0	1.0	1.0	1.0	1.0	1.0	1.0	1.0	2.0	1.0	14.0	8.0	6.0
d__Bacteria;p__Verrucomicrobiota;c__Verrucomicrobiae;o__Pedosphaerales;f__Pedosphaeraceae;g__uncultured	6.0	1.0	10.0	4.0	5.0	1.0	5.0	5.0	4.0	1.0	52.0	13.0	29.0	28.0	36.0	5.0	21.0	37.0	51.0	6.0	56.0	22.0	53.0	35.0	59.0	37.0	25.0	14.0	41.0	6.0	1.0	3.0	1.0	9.0	1.0	5.0	1.0	1.0	1.0	1.0	3.0	2.0	1.0	1.0	8.0	4.0	16.0	1.0	2.0
d__Bacteria;p__Proteobacteria;c__Gammaproteobacteria;o__Alteromonadales;f__Alteromonadaceae;g__Rheinheimera	4.0	1.0	41.0	1.0	5.0	29.0	65.0	115.0	5.0	9.0	1.0	1.0	1.0	1.0	1.0	3.0	1.0	6.0	6.0	3.0	3.0	1.0	1.0	1.0	1.0	3.0	4.0	1.0	1.0	7.0	1.0	1.0	1.0	3.0	1.0	1.0	3.0	4.0	1.0	14.0	1.0	1.0	1.0	1.0	1.0	1.0	1.0	5.0	1.0
d__Bacteria;p__Bacteroidota;c__Bacteroidia;o__Sphingobacteriales;f__Sphingobacteriaceae;g__uncultured	1.0	1.0	7.0	1.0	7.0	7.0	8.0	23.0	14.0	5.0	4.0	5.0	1.0	1.0	3.0	1.0	2.0	1.0	9.0	7.0	3.0	4.0	1.0	6.0	3.0	1.0	4.0	1.0	5.0	1.0	1.0	43.0	96.0	45.0	31.0	57.0	1.0	18.0	16.0	24.0	11.0	7.0	13.0	44.0	3.0	24.0	1.0	8.0	6.0
d__Bacteria;p__Bacteroidota;c__Kapabacteria;o__Kapabacteriales;f__Kapabacteriales;g__Kapabacteriales	31.0	12.0	25.0	3.0	14.0	18.0	28.0	58.0	20.0	153.0	351.0	142.0	19.0	1.0	101.0	1.0	98.0	91.0	60.0	20.0	123.0	237.0	112.0	157.0	175.0	18.0	15.0	12.0	30.0	3.0	15.0	1.0	3.0	3.0	1.0	6.0	1.0	1.0	1.0	3.0	1.0	17.0	27.0	8.0	61.0	21.0	150.0	37.0	66.0
d__Bacteria;p__Proteobacteria;c__Alphaproteobacteria;o__Rhizobiales;f__Beijerinckiaceae;g__Methylorosula	1.0	1.0	1.0	1.0	1.0	1.0	1.0	1.0	1.0	1.0	1.0	1.0	1.0	1.0	1.0	1.0	1.0	1.0	1.0	1.0	1.0	1.0	1.0	1.0	1.0	1.0	1.0	1.0	1.0	1.0	1.0	1.0	1.0	1.0	1.0	1.0	1.0	1.0	1.0	1.0	1.0	1.0	1.0	1.0	1.0	1.0	1.0	9.0	1.0
d__Bacteria;p__Bacteroidota;c__Bacteroidia;o__Chitinophagales;f__Saprospiraceae;g__Candidatus_Aquirestis	29.0	34.0	80.0	42.0	35.0	32.0	29.0	57.0	10.0	163.0	40.0	13.0	12.0	8.0	42.0	1.0	26.0	3.0	17.0	6.0	29.0	27.0	34.0	18.0	31.0	12.0	38.0	33.0	11.0	4.0	1.0	47.0	19.0	76.0	27.0	66.0	1.0	1.0	1.0	17.0	1.0	1.0	13.0	37.0	29.0	13.0	28.0	19.0	18.0
d__Bacteria;p__Firmicutes;c__Bacilli;o__Lactobacillales;f__Streptococcaceae;g__Streptococcus	1.0	1.0	1.0	1.0	1.0	1.0	1.0	1.0	1.0	1.0	1.0	1.0	1.0	21.0	1.0	8.0	1.0	1.0	1.0	1.0	1.0	1.0	1.0	1.0	1.0	1.0	1.0	1.0	1.0	1.0	1.0	1.0	1.0	1.0	1.0	1.0	1.0	1.0	1.0	1.0	1.0	1.0	1.0	1.0	1.0	1.0	1.0	1.0	1.0
d__Bacteria;p__Proteobacteria;c__Gammaproteobacteria;o__Burkholderiales;f__Oxalobacteraceae;__	16.0	22.0	19.0	24.0	19.0	105.0	26.0	21.0	28.0	22.0	61.0	62.0	39.0	9.0	59.0	24.0	7.0	44.0	36.0	37.0	51.0	72.0	29.0	83.0	47.0	55.0	36.0	19.0	27.0	14.0	4.0	20.0	22.0	27.0	13.0	24.0	6.0	7.0	1.0	8.0	1.0	3.0	9.0	7.0	12.0	40.0	60.0	66.0	47.0
d__Bacteria;p__Proteobacteria;c__Gammaproteobacteria;o__Burkholderiales;__;__	1.0	1.0	1.0	5.0	1.0	3.0	3.0	3.0	40.0	1.0	15.0	3.0	24.0	1.0	9.0	1.0	3.0	3.0	9.0	7.0	5.0	1.0	3.0	5.0	1.0	6.0	3.0	1.0	9.0	7.0	21.0	3.0	1.0	22.0	1.0	1.0	1.0	1.0	1.0	3.0	1.0	1.0	1.0	10.0	1.0	3.0	1.0	1.0	3.0
d__Bacteria;p__Proteobacteria;c__Alphaproteobacteria;o__Acetobacterales;f__Acetobacteraceae;g__Roseomonas	3.0	1.0	1.0	3.0	1.0	46.0	22.0	32.0	3.0	63.0	100.0	43.0	100.0	90.0	62.0	1.0	17.0	47.0	81.0	238.0	22.0	39.0	58.0	87.0	42.0	1.0	5.0	1.0	3.0	31.0	1.0	1.0	1.0	1.0	1.0	1.0	1.0	1.0	1.0	1.0	1.0	1.0	1.0	1.0	32.0	32.0	22.0	77.0	27.0
d__Bacteria;p__Proteobacteria;c__Gammaproteobacteria;o__Burkholderiales;f__Gallionellaceae;__	1.0	1.0	1.0	1.0	1.0	1.0	1.0	1.0	1.0	1.0	1.0	1.0	1.0	1.0	1.0	1.0	1.0	1.0	1.0	1.0	1.0	1.0	1.0	1.0	1.0	1.0	1.0	1.0	1.0	4.0	45.0	1.0	1.0	1.0	1.0	1.0	1.0	1.0	1.0	1.0	1.0	1.0	1.0	1.0	1.0	1.0	1.0	1.0	1.0
d__Bacteria;p__MBNT15;c__MBNT15;o__MBNT15;f__MBNT15;g__MBNT15	1.0	1.0	1.0	3.0	1.0	1.0	3.0	6.0	3.0	4.0	3.0	3.0	12.0	3.0	12.0	1.0	17.0	10.0	3.0	6.0	5.0	14.0	8.0	4.0	1.0	27.0	21.0	20.0	16.0	1.0	1.0	1.0	1.0	1.0	1.0	1.0	1.0	1.0	1.0	1.0	1.0	1.0	1.0	1.0	1.0	1.0	1.0	1.0	1.0
d__Bacteria;p__Proteobacteria;c__Gammaproteobacteria;o__Burkholderiales;f__Comamonadaceae;g__Sphaerotilus	1.0	1.0	1.0	1.0	1.0	1.0	1.0	1.0	1.0	1.0	1.0	1.0	1.0	1.0	1.0	1.0	9.0	1.0	3.0	1.0	1.0	1.0	1.0	1.0	1.0	1.0	1.0	1.0	1.0	1.0	1.0	1.0	1.0	1.0	1.0	1.0	1.0	1.0	1.0	1.0	1.0	1.0	1.0	1.0	1.0	1.0	1.0	1.0	1.0
d__Bacteria;p__Actinobacteriota;c__Actinobacteria;o__Micrococcales;f__Microbacteriaceae;g__Candidatus_Limnoluna	43.0	44.0	19.0	22.0	22.0	63.0	221.0	49.0	1.0	180.0	23.0	15.0	15.0	1.0	15.0	12.0	9.0	10.0	1.0	1.0	3.0	6.0	12.0	8.0	6.0	37.0	118.0	117.0	6.0	1.0	3.0	20.0	20.0	13.0	15.0	37.0	8.0	10.0	9.0	7.0	1.0	7.0	13.0	41.0	1.0	4.0	6.0	4.0	4.0
d__Bacteria;p__Verrucomicrobiota;c__Verrucomicrobiae;o__Opitutales;f__Opitutaceae;g__Lacunisphaera	35.0	5.0	11.0	19.0	28.0	21.0	29.0	54.0	26.0	1.0	26.0	9.0	14.0	24.0	25.0	1.0	1.0	1.0	12.0	1.0	72.0	42.0	12.0	12.0	32.0	9.0	17.0	1.0	45.0	34.0	99.0	6.0	3.0	9.0	3.0	27.0	3.0	1.0	3.0	6.0	1.0	15.0	36.0	45.0	8.0	7.0	16.0	14.0	4.0
d__Bacteria;p__Proteobacteria;c__Gammaproteobacteria;o__Burkholderiales;f__Comamonadaceae;g__Hydrogenophaga	1.0	1.0	1.0	1.0	1.0	1.0	1.0	1.0	1.0	1.0	1.0	1.0	1.0	1.0	1.0	1.0	1.0	1.0	1.0	1.0	1.0	1.0	1.0	1.0	1.0	1.0	1.0	1.0	1.0	1.0	1.0	1.0	1.0	1.0	1.0	1.0	1.0	31.0	1.0	4.0	1.0	1.0	1.0	1.0	1.0	1.0	1.0	1.0	1.0
d__Bacteria;p__Cyanobacteria;c__Cyanobacteriia;o__Pseudanabaenales;f__Pseudanabaenaceae;g__Pseudanabaena_PCC-7429	3.0	4.0	26.0	36.0	33.0	1.0	1.0	1.0	24.0	1.0	1.0	1.0	1.0	1.0	3.0	1.0	1.0	30.0	267.0	11.0	1.0	3.0	1.0	1.0	1.0	1.0	1.0	1.0	1.0	3.0	7.0	7.0	1.0	6.0	1.0	3.0	1.0	1.0	1.0	1.0	5.0	1.0	1.0	1.0	9.0	7.0	1.0	17.0	13.0
d__Bacteria;p__Proteobacteria;c__Gammaproteobacteria;o__Burkholderiales;f__Comamonadaceae;g__Polaromonas	47.0	63.0	34.0	33.0	29.0	20.0	4.0	20.0	3.0	21.0	4.0	4.0	5.0	1.0	9.0	3.0	1.0	5.0	1.0	1.0	1.0	2.0	1.0	1.0	3.0	6.0	1.0	10.0	2.0	1.0	6.0	40.0	65.0	28.0	18.0	60.0	3.0	7.0	3.0	18.0	2.0	7.0	32.0	32.0	1.0	2.0	4.0	10.0	1.0
d__Bacteria;p__Proteobacteria;c__Alphaproteobacteria;o__Sphingomonadales;f__Sphingomonadaceae;g__Porphyrobacter	1.0	1.0	1.0	1.0	1.0	1.0	1.0	6.0	1.0	1.0	1.0	1.0	1.0	1.0	1.0	1.0	1.0	1.0	1.0	1.0	1.0	1.0	1.0	1.0	1.0	1.0	1.0	20.0	1.0	1.0	1.0	1.0	1.0	1.0	1.0	1.0	1.0	1.0	1.0	1.0	1.0	1.0	1.0	1.0	1.0	1.0	1.0	1.0	1.0
d__Bacteria;p__Proteobacteria;c__Alphaproteobacteria;o__Rhizobiales;f__Beijerinckiaceae;g__alphaI_cluster	2.0	1.0	3.0	51.0	37.0	4.0	6.0	9.0	234.0	1.0	33.0	3.0	74.0	1.0	101.0	1.0	1.0	1.0	11.0	97.0	38.0	7.0	4.0	10.0	9.0	4.0	2.0	2.0	16.0	67.0	34.0	1.0	1.0	15.0	1.0	2.0	1.0	1.0	1.0	5.0	10.0	1.0	10.0	27.0	3.0	1.0	4.0	1.0	12.0
d__Bacteria;p__Acidobacteriota;c__Blastocatellia;o__Blastocatellales;f__Blastocatellaceae;__	1.0	1.0	1.0	1.0	1.0	5.0	1.0	1.0	1.0	8.0	19.0	14.0	4.0	1.0	9.0	1.0	12.0	16.0	10.0	1.0	38.0	131.0	41.0	37.0	51.0	55.0	28.0	66.0	3.0	1.0	1.0	1.0	3.0	1.0	1.0	1.0	1.0	1.0	1.0	1.0	1.0	1.0	1.0	1.0	3.0	19.0	5.0	1.0	6.0
d__Bacteria;p__Actinobacteriota;c__Actinobacteria;o__Corynebacteriales;f__Mycobacteriaceae;g__Mycobacterium	7.0	13.0	18.0	33.0	18.0	9.0	9.0	3.0	85.0	11.0	24.0	13.0	81.0	33.0	14.0	4.0	1.0	29.0	18.0	113.0	22.0	4.0	3.0	1.0	3.0	8.0	8.0	4.0	33.0	34.0	58.0	3.0	3.0	1.0	2.0	3.0	1.0	1.0	1.0	1.0	1.0	16.0	15.0	1.0	1.0	1.0	2.0	1.0	3.0
d__Bacteria;p__Chloroflexi;c__KD4-96;o__KD4-96;f__KD4-96;g__KD4-96	1.0	1.0	1.0	1.0	3.0	15.0	7.0	1.0	1.0	15.0	106.0	22.0	183.0	22.0	46.0	1.0	18.0	48.0	25.0	75.0	30.0	33.0	18.0	21.0	27.0	24.0	24.0	53.0	139.0	29.0	16.0	1.0	1.0	1.0	1.0	1.0	1.0	1.0	1.0	1.0	1.0	1.0	1.0	1.0	1.0	1.0	18.0	1.0	1.0
d__Bacteria;p__Cyanobacteria;c__Cyanobacteriia;o__Cyanobacteriales;f__Microcystaceae;g__Microcystis_PCC-7914	1.0	1.0	1.0	1.0	1.0	1.0	1.0	21.0	4.0	1.0	76.0	3.0	1.0	1.0	1.0	5.0	20.0	950.0	5012.0	41.0	1531.0	1045.0	679.0	817.0	665.0	13.0	39.0	61.0	24.0	32.0	1.0	1.0	1.0	1.0	1.0	1.0	1.0	1.0	1.0	1.0	1.0	1.0	1.0	3.0	31.0	1.0	1.0	1.0	1.0
d__Bacteria;p__Proteobacteria;c__Alphaproteobacteria;o__Caulobacterales;f__Caulobacteraceae;g__Brevundimonas	54.0	34.0	75.0	18.0	8.0	18.0	11.0	18.0	3.0	18.0	1.0	1.0	1.0	1.0	4.0	11.0	5.0	1.0	1.0	3.0	1.0	1.0	1.0	1.0	1.0	1.0	2.0	1.0	1.0	1.0	1.0	4.0	1.0	18.0	2.0	8.0	1.0	6.0	3.0	1.0	3.0	1.0	1.0	1.0	1.0	1.0	1.0	1.0	1.0
d__Bacteria;p__Proteobacteria;c__Gammaproteobacteria;o__Oceanospirillales;f__Pseudohongiellaceae;g__Pseudohongiella	1.0	3.0	10.0	1.0	5.0	1.0	16.0	11.0	1.0	16.0	6.0	3.0	11.0	2.0	9.0	1.0	1.0	3.0	6.0	1.0	12.0	13.0	15.0	7.0	7.0	1.0	6.0	1.0	18.0	1.0	3.0	1.0	1.0	1.0	1.0	1.0	1.0	1.0	1.0	1.0	1.0	1.0	1.0	1.0	1.0	1.0	1.0	1.0	1.0
d__Bacteria;p__Bacteroidota;c__Bacteroidia;o__Cytophagales;f__Spirosomaceae;g__Lacihabitans	1.0	1.0	1.0	1.0	1.0	1.0	5.0	4.0	1.0	39.0	1.0	1.0	1.0	1.0	1.0	1.0	1.0	1.0	1.0	1.0	1.0	1.0	1.0	1.0	1.0	3.0	5.0	3.0	1.0	3.0	1.0	9.0	7.0	1.0	1.0	5.0	1.0	7.0	1.0	1.0	3.0	1.0	1.0	1.0	1.0	1.0	1.0	1.0	1.0
d__Bacteria;p__Proteobacteria;c__Gammaproteobacteria;o__Steroidobacterales;f__Steroidobacteraceae;__	1.0	1.0	1.0	1.0	1.0	1.0	1.0	1.0	1.0	1.0	3.0	1.0	1.0	1.0	2.0	1.0	1.0	1.0	1.0	1.0	1.0	1.0	1.0	1.0	1.0	1.0	1.0	1.0	1.0	1.0	9.0	1.0	1.0	1.0	1.0	1.0	1.0	1.0	1.0	1.0	1.0	1.0	1.0	1.0	1.0	1.0	1.0	1.0	1.0
d__Bacteria;p__Proteobacteria;c__Gammaproteobacteria;o__Burkholderiales;f__Nitrosomonadaceae;g__GOUTA6	1.0	1.0	4.0	6.0	5.0	3.0	3.0	1.0	12.0	1.0	30.0	1.0	35.0	1.0	48.0	1.0	1.0	11.0	18.0	1.0	34.0	7.0	7.0	28.0	9.0	7.0	8.0	1.0	19.0	6.0	45.0	1.0	1.0	1.0	1.0	1.0	1.0	1.0	1.0	1.0	1.0	1.0	1.0	1.0	1.0	1.0	1.0	1.0	4.0
d__Bacteria;p__Proteobacteria;c__Gammaproteobacteria;o__Burkholderiales;f__Chitinibacteraceae;g__Deefgea	1.0	1.0	1.0	1.0	1.0	419.0	56.0	304.0	1.0	187.0	1.0	1.0	1.0	1.0	1.0	1.0	7.0	1.0	1.0	1.0	1.0	1.0	1.0	1.0	1.0	1.0	4.0	30.0	1.0	3.0	1.0	1.0	1.0	1.0	1.0	1.0	1.0	1.0	1.0	1.0	1.0	1.0	1.0	1.0	1.0	1.0	1.0	1.0	1.0
d__Bacteria;p__Verrucomicrobiota;c__Verrucomicrobiae;o__Verrucomicrobiales;f__Verrucomicrobiaceae;g__Prosthecobacter	1.0	1.0	1.0	1.0	1.0	1.0	1.0	1.0	1.0	8.0	1.0	1.0	1.0	1.0	1.0	1.0	2.0	1.0	1.0	1.0	1.0	1.0	1.0	1.0	1.0	1.0	3.0	1.0	1.0	1.0	1.0	3.0	7.0	12.0	3.0	10.0	1.0	1.0	1.0	5.0	1.0	1.0	3.0	15.0	1.0	1.0	1.0	1.0	1.0
d__Bacteria;p__Proteobacteria;c__Alphaproteobacteria;__;__;__	1.0	1.0	1.0	1.0	1.0	1.0	1.0	1.0	1.0	1.0	11.0	1.0	9.0	1.0	15.0	1.0	6.0	17.0	8.0	1.0	34.0	28.0	29.0	22.0	32.0	1.0	7.0	1.0	1.0	1.0	1.0	1.0	1.0	1.0	1.0	1.0	1.0	1.0	1.0	1.0	1.0	1.0	1.0	1.0	1.0	1.0	1.0	1.0	1.0
d__Bacteria;p__Proteobacteria;c__Alphaproteobacteria;o__Reyranellales;f__Reyranellaceae;g__Reyranella	7.0	3.0	11.0	22.0	13.0	14.0	7.0	7.0	35.0	117.0	74.0	15.0	158.0	97.0	104.0	6.0	7.0	24.0	20.0	20.0	45.0	47.0	27.0	34.0	50.0	14.0	9.0	45.0	19.0	36.0	27.0	1.0	4.0	3.0	1.0	1.0	1.0	1.0	1.0	2.0	1.0	1.0	4.0	5.0	2.0	1.0	15.0	1.0	8.0
d__Bacteria;p__Bacteroidota;c__Bacteroidia;o__Cytophagales;f__Microscillaceae;__	1.0	1.0	1.0	1.0	1.0	1.0	1.0	1.0	1.0	1.0	1.0	1.0	1.0	1.0	1.0	1.0	1.0	12.0	76.0	1.0	17.0	5.0	4.0	13.0	5.0	1.0	1.0	1.0	1.0	1.0	1.0	1.0	1.0	1.0	1.0	1.0	1.0	1.0	1.0	1.0	1.0	1.0	1.0	1.0	1.0	1.0	1.0	1.0	1.0
d__Bacteria;p__Verrucomicrobiota;c__Verrucomicrobiae;o__Opitutales;f__Opitutaceae;g__Cephaloticoccus	2.0	11.0	23.0	2.0	4.0	1.0	1.0	2.0	1.0	15.0	5.0	1.0	1.0	3.0	9.0	1.0	10.0	3.0	2.0	5.0	6.0	7.0	2.0	3.0	16.0	2.0	5.0	1.0	5.0	1.0	1.0	115.0	59.0	67.0	43.0	75.0	1.0	1.0	1.0	1.0	1.0	1.0	1.0	5.0	1.0	1.0	1.0	1.0	2.0
d__Bacteria;p__Proteobacteria;c__Gammaproteobacteria;o__Burkholderiales;f__Nitrosomonadaceae;g__Nitrosospira	1.0	1.0	1.0	1.0	1.0	1.0	3.0	1.0	1.0	1.0	1.0	1.0	1.0	1.0	5.0	1.0	1.0	1.0	1.0	1.0	1.0	1.0	1.0	1.0	1.0	1.0	1.0	1.0	1.0	1.0	6.0	1.0	1.0	1.0	1.0	1.0	1.0	1.0	1.0	1.0	1.0	1.0	1.0	1.0	1.0	1.0	1.0	1.0	1.0
d__Bacteria;p__Deinococcota;c__Deinococci;o__Deinococcales;f__Deinococcaceae;g__Deinococcus	1.0	1.0	1.0	1.0	1.0	1.0	1.0	1.0	1.0	1.0	1.0	1.0	1.0	1.0	1.0	1.0	1.0	1.0	1.0	24.0	1.0	1.0	1.0	1.0	1.0	1.0	1.0	1.0	1.0	1.0	1.0	1.0	1.0	1.0	1.0	1.0	1.0	1.0	1.0	8.0	5.0	1.0	5.0	1.0	3.0	1.0	1.0	1.0	1.0
d__Bacteria;p__Proteobacteria;c__Gammaproteobacteria;__;__;__	6.0	1.0	12.0	19.0	2.0	12.0	6.0	2.0	1.0	85.0	27.0	3.0	6.0	1.0	15.0	18.0	92.0	42.0	14.0	9.0	34.0	30.0	35.0	20.0	18.0	3.0	4.0	3.0	4.0	5.0	1.0	6.0	1.0	38.0	2.0	13.0	1.0	1.0	1.0	3.0	5.0	1.0	7.0	2.0	1.0	2.0	1.0	1.0	1.0
d__Bacteria;p__Proteobacteria;c__Alphaproteobacteria;o__Rickettsiales;f__Mitochondria;g__Mitochondria	34.0	1.0	1.0	1.0	1.0	1.0	3.0	1.0	19.0	5.0	5.0	3.0	1.0	1.0	1.0	1.0	1.0	1.0	1.0	1.0	1.0	1.0	3.0	1.0	1.0	1.0	1.0	1.0	1.0	1.0	1.0	5.0	1.0	16.0	2.0	27.0	5.0	1.0	1.0	4.0	1.0	1.0	1.0	7.0	1.0	1.0	1.0	3.0	1.0
d__Bacteria;p__Acidobacteriota;c__Acidobacteriae;o__Solibacterales;f__Solibacteraceae;g__Candidatus_Solibacter	10.0	1.0	13.0	15.0	19.0	3.0	12.0	8.0	20.0	1.0	21.0	1.0	47.0	1.0	28.0	1.0	1.0	1.0	3.0	5.0	16.0	19.0	1.0	6.0	9.0	1.0	15.0	1.0	24.0	53.0	6.0	1.0	1.0	1.0	1.0	1.0	1.0	1.0	1.0	1.0	1.0	1.0	1.0	1.0	1.0	1.0	1.0	1.0	1.0
d__Bacteria;p__Proteobacteria;c__Alphaproteobacteria;o__Rhodospirillales;f__Rhodospirillaceae;g__uncultured	1.0	1.0	1.0	1.0	1.0	1.0	4.0	1.0	1.0	1.0	6.0	9.0	4.0	1.0	10.0	1.0	4.0	1.0	3.0	3.0	8.0	1.0	2.0	3.0	4.0	4.0	3.0	4.0	4.0	2.0	2.0	1.0	1.0	1.0	1.0	1.0	1.0	1.0	1.0	1.0	1.0	1.0	1.0	1.0	1.0	1.0	1.0	1.0	1.0
d__Bacteria;p__Proteobacteria;c__Alphaproteobacteria;o__SAR11_clade;f__Clade_III;g__Clade_III	16.0	5.0	13.0	25.0	26.0	92.0	62.0	74.0	91.0	72.0	240.0	119.0	12.0	1.0	48.0	1.0	40.0	36.0	63.0	43.0	181.0	246.0	446.0	112.0	86.0	9.0	21.0	28.0	13.0	7.0	37.0	15.0	20.0	6.0	1.0	23.0	3.0	3.0	3.0	13.0	3.0	21.0	36.0	23.0	63.0	86.0	76.0	66.0	56.0
d__Bacteria;p__Bdellovibrionota;c__Oligoflexia;o__Oligoflexales;f__uncultured;g__uncultured	1.0	1.0	1.0	1.0	1.0	1.0	1.0	1.0	1.0	1.0	1.0	1.0	9.0	5.0	11.0	1.0	1.0	1.0	1.0	1.0	1.0	1.0	1.0	1.0	1.0	1.0	1.0	1.0	1.0	1.0	1.0	1.0	1.0	1.0	1.0	1.0	1.0	1.0	1.0	1.0	1.0	1.0	1.0	1.0	1.0	1.0	1.0	1.0	1.0
d__Bacteria;p__Planctomycetota;c__Planctomycetes;o__Planctomycetales;f__Rubinisphaeraceae;g__uncultured	9.0	9.0	40.0	9.0	5.0	4.0	1.0	1.0	22.0	25.0	1.0	1.0	3.0	1.0	4.0	1.0	49.0	21.0	62.0	286.0	14.0	6.0	7.0	12.0	14.0	4.0	5.0	1.0	8.0	17.0	1.0	211.0	76.0	58.0	105.0	87.0	1.0	1.0	1.0	3.0	1.0	5.0	5.0	17.0	1.0	1.0	1.0	1.0	9.0
d__Bacteria;p__Chloroflexi;c__Anaerolineae;o__Caldilineales;f__Caldilineaceae;g__uncultured	1.0	1.0	1.0	1.0	1.0	1.0	1.0	1.0	1.0	1.0	1.0	1.0	1.0	1.0	1.0	1.0	1.0	1.0	1.0	1.0	1.0	1.0	1.0	1.0	1.0	1.0	1.0	1.0	1.0	1.0	1.0	1.0	1.0	1.0	1.0	1.0	1.0	1.0	1.0	1.0	1.0	1.0	1.0	1.0	1.0	1.0	1.0	1.0	1.0
d__Bacteria;p__Proteobacteria;c__Gammaproteobacteria;o__JG36-TzT-191;f__JG36-TzT-191;g__JG36-TzT-191	1.0	1.0	4.0	1.0	4.0	5.0	4.0	32.0	14.0	6.0	41.0	10.0	20.0	10.0	14.0	1.0	45.0	37.0	51.0	34.0	17.0	18.0	21.0	21.0	17.0	3.0	6.0	3.0	6.0	5.0	1.0	1.0	1.0	1.0	1.0	1.0	1.0	1.0	1.0	3.0	1.0	3.0	6.0	1.0	4.0	3.0	8.0	10.0	9.0
d__Bacteria;p__Verrucomicrobiota;c__Chlamydiae;o__Chlamydiales;f__Simkaniaceae;__	1.0	1.0	1.0	1.0	1.0	1.0	1.0	1.0	1.0	1.0	1.0	1.0	1.0	1.0	1.0	1.0	1.0	1.0	1.0	1.0	1.0	1.0	1.0	1.0	1.0	1.0	1.0	1.0	1.0	1.0	1.0	1.0	1.0	1.0	1.0	1.0	1.0	1.0	1.0	1.0	1.0	1.0	1.0	1.0	1.0	1.0	1.0	1.0	1.0
d__Bacteria;p__Verrucomicrobiota;c__Verrucomicrobiae;o__Methylacidiphilales;f__Methylacidiphilaceae;g__uncultured	10.0	6.0	1.0	14.0	7.0	8.0	9.0	21.0	84.0	1.0	7.0	1.0	10.0	1.0	19.0	1.0	2.0	11.0	46.0	124.0	50.0	16.0	1.0	16.0	13.0	6.0	43.0	1.0	51.0	60.0	262.0	28.0	19.0	13.0	8.0	18.0	3.0	1.0	1.0	8.0	3.0	16.0	94.0	34.0	23.0	14.0	33.0	24.0	19.0
d__Bacteria;p__Proteobacteria;c__Gammaproteobacteria;o__Burkholderiales;f__Rhodocyclaceae;__	1.0	1.0	1.0	1.0	1.0	1.0	1.0	1.0	53.0	1.0	1.0	1.0	1.0	1.0	1.0	1.0	1.0	1.0	1.0	1.0	3.0	1.0	1.0	1.0	1.0	1.0	1.0	1.0	6.0	20.0	1.0	1.0	1.0	1.0	1.0	1.0	1.0	1.0	1.0	1.0	1.0	1.0	1.0	1.0	1.0	1.0	1.0	1.0	1.0
d__Bacteria;p__Cyanobacteria;c__Cyanobacteriia;o__Oxyphotobacteria_Incertae_Sedis;f__Unknown_Family;g__Unknown_Family	1.0	1.0	1.0	1.0	1.0	1.0	1.0	1.0	1.0	1.0	1.0	1.0	1.0	1.0	1.0	1.0	35.0	1.0	1.0	1.0	1.0	1.0	1.0	1.0	1.0	1.0	1.0	1.0	1.0	1.0	1.0	1.0	1.0	1.0	1.0	1.0	1.0	1.0	1.0	1.0	1.0	1.0	1.0	1.0	1.0	1.0	1.0	1.0	1.0
d__Bacteria;p__Proteobacteria;c__Gammaproteobacteria;o__Cellvibrionales;f__Spongiibacteraceae;g__BD1-7_clade	51.0	20.0	51.0	36.0	27.0	9.0	3.0	3.0	23.0	16.0	9.0	1.0	5.0	1.0	10.0	1.0	3.0	15.0	4.0	8.0	12.0	6.0	9.0	19.0	17.0	18.0	23.0	25.0	52.0	12.0	6.0	42.0	29.0	82.0	44.0	101.0	1.0	5.0	1.0	7.0	3.0	1.0	3.0	6.0	10.0	7.0	30.0	9.0	8.0
d__Bacteria;p__Proteobacteria;c__Alphaproteobacteria;o__Sneathiellales;f__Sneathiellaceae;g__uncultured	1.0	1.0	1.0	1.0	1.0	1.0	1.0	1.0	1.0	1.0	16.0	1.0	64.0	9.0	21.0	1.0	1.0	1.0	6.0	2.0	11.0	3.0	8.0	3.0	4.0	4.0	7.0	1.0	1.0	1.0	1.0	1.0	1.0	1.0	1.0	1.0	1.0	1.0	1.0	1.0	1.0	1.0	1.0	1.0	1.0	1.0	1.0	1.0	1.0
d__Bacteria;p__Actinobacteriota;c__Actinobacteria;o__Micrococcales;f__Microbacteriaceae;g__Rhodoluna	3.0	1.0	2.0	1.0	1.0	2.0	11.0	1.0	3.0	4.0	1.0	1.0	1.0	1.0	1.0	1.0	6.0	3.0	4.0	1.0	1.0	1.0	1.0	1.0	1.0	1.0	7.0	40.0	6.0	1.0	3.0	3.0	3.0	8.0	1.0	9.0	1.0	3.0	1.0	1.0	1.0	1.0	2.0	15.0	1.0	1.0	3.0	1.0	1.0
d__Bacteria;p__Planctomycetota;c__Planctomycetes;o__Isosphaerales;f__Isosphaeraceae;g__uncultured	97.0	260.0	314.0	125.0	96.0	3.0	1.0	6.0	45.0	10.0	1.0	1.0	3.0	1.0	3.0	1.0	1.0	1.0	1.0	1.0	1.0	1.0	4.0	1.0	1.0	4.0	6.0	1.0	1.0	9.0	42.0	204.0	139.0	390.0	315.0	176.0	1.0	1.0	3.0	1.0	5.0	63.0	78.0	132.0	1.0	1.0	1.0	1.0	1.0
d__Bacteria;p__Planctomycetota;c__Planctomycetes;o__Pirellulales;f__Pirellulaceae;g__Pirellula	4.0	1.0	4.0	7.0	4.0	1.0	1.0	3.0	1.0	3.0	18.0	6.0	26.0	1.0	11.0	1.0	1.0	5.0	6.0	5.0	8.0	1.0	3.0	5.0	3.0	1.0	2.0	8.0	8.0	3.0	1.0	5.0	1.0	29.0	16.0	14.0	1.0	1.0	1.0	1.0	1.0	1.0	1.0	1.0	1.0	1.0	1.0	1.0	1.0
d__Bacteria;p__Bacteroidota;c__Bacteroidia;o__Sphingobacteriales;f__LiUU-11-161;g__LiUU-11-161	3.0	2.0	24.0	9.0	4.0	1.0	1.0	1.0	1.0	1.0	1.0	1.0	1.0	1.0	1.0	1.0	1.0	1.0	1.0	1.0	1.0	1.0	1.0	1.0	1.0	1.0	1.0	1.0	1.0	1.0	1.0	9.0	13.0	1.0	2.0	1.0	1.0	1.0	1.0	1.0	1.0	1.0	1.0	1.0	1.0	1.0	1.0	1.0	1.0
d__Bacteria;p__Proteobacteria;c__Alphaproteobacteria;o__Zavarziniales;f__uncultured;g__uncultured	1.0	1.0	1.0	1.0	1.0	1.0	1.0	1.0	1.0	1.0	2.0	1.0	4.0	7.0	12.0	1.0	1.0	1.0	1.0	1.0	1.0	3.0	3.0	1.0	6.0	1.0	1.0	1.0	1.0	1.0	1.0	1.0	1.0	1.0	1.0	1.0	1.0	1.0	1.0	1.0	1.0	1.0	1.0	1.0	1.0	1.0	1.0	1.0	1.0
d__Bacteria;p__Verrucomicrobiota;c__Verrucomicrobiae;o__Verrucomicrobiales;f__Verrucomicrobiaceae;g__uncultured	15.0	8.0	5.0	4.0	2.0	5.0	21.0	16.0	1.0	219.0	1.0	1.0	4.0	1.0	1.0	2.0	5.0	1.0	1.0	1.0	1.0	1.0	3.0	1.0	1.0	14.0	8.0	6.0	1.0	3.0	1.0	31.0	19.0	28.0	60.0	65.0	1.0	4.0	1.0	1.0	1.0	5.0	14.0	8.0	1.0	1.0	1.0	1.0	1.0
d__Bacteria;p__Patescibacteria;c__Parcubacteria;__;__;__	1.0	1.0	1.0	1.0	1.0	1.0	1.0	1.0	1.0	1.0	1.0	1.0	1.0	1.0	1.0	1.0	1.0	1.0	10.0	1.0	60.0	8.0	1.0	10.0	7.0	11.0	11.0	9.0	3.0	1.0	1.0	1.0	1.0	1.0	1.0	1.0	1.0	1.0	1.0	1.0	1.0	1.0	1.0	1.0	1.0	1.0	1.0	1.0	1.0
d__Bacteria;p__Chloroflexi;c__Anaerolineae;o__RBG-13-54-9;f__RBG-13-54-9;g__RBG-13-54-9	1.0	1.0	10.0	7.0	1.0	1.0	1.0	2.0	6.0	1.0	13.0	3.0	25.0	13.0	23.0	1.0	1.0	1.0	4.0	20.0	6.0	1.0	1.0	1.0	3.0	1.0	5.0	10.0	3.0	1.0	4.0	3.0	1.0	4.0	1.0	1.0	1.0	1.0	1.0	1.0	1.0	1.0	1.0	1.0	3.0	1.0	14.0	1.0	7.0
d__Bacteria;p__Proteobacteria;c__Gammaproteobacteria;o__Burkholderiales;f__Methylophilaceae;g__Methylotenera	10.0	56.0	53.0	26.0	30.0	44.0	6.0	30.0	24.0	8.0	4.0	4.0	5.0	1.0	5.0	1.0	3.0	5.0	4.0	1.0	1.0	1.0	1.0	1.0	1.0	3.0	19.0	10.0	1.0	1.0	1.0	10.0	2.0	7.0	5.0	21.0	1.0	3.0	3.0	1.0	3.0	1.0	1.0	1.0	1.0	1.0	1.0	1.0	1.0
d__Bacteria;p__Chloroflexi;c__Anaerolineae;o__Anaerolineales;f__Anaerolineaceae;g__uncultured	1.0	1.0	1.0	1.0	1.0	1.0	1.0	1.0	2.0	1.0	1.0	1.0	1.0	1.0	1.0	1.0	1.0	1.0	1.0	1.0	1.0	1.0	1.0	1.0	1.0	5.0	5.0	1.0	3.0	17.0	240.0	1.0	1.0	1.0	1.0	1.0	1.0	1.0	1.0	1.0	1.0	1.0	1.0	1.0	1.0	1.0	1.0	1.0	1.0
d__Bacteria;p__SAR324_clade(Marine_group_B);c__SAR324_clade(Marine_group_B);o__SAR324_clade(Marine_group_B);f__SAR324_clade(Marine_group_B);g__SAR324_clade(Marine_group_B)	1.0	1.0	1.0	1.0	1.0	1.0	1.0	1.0	1.0	1.0	3.0	4.0	40.0	121.0	27.0	1.0	1.0	1.0	1.0	1.0	3.0	1.0	1.0	1.0	1.0	2.0	1.0	20.0	1.0	11.0	1.0	1.0	1.0	1.0	1.0	1.0	1.0	1.0	1.0	1.0	1.0	1.0	1.0	1.0	1.0	1.0	1.0	3.0	4.0
d__Bacteria;p__Acidobacteriota;c__Vicinamibacteria;o__Vicinamibacterales;__;__	1.0	1.0	1.0	1.0	1.0	1.0	1.0	1.0	1.0	1.0	44.0	34.0	91.0	52.0	86.0	1.0	1.0	3.0	6.0	34.0	1.0	11.0	5.0	6.0	1.0	1.0	1.0	3.0	9.0	1.0	1.0	1.0	1.0	1.0	1.0	1.0	1.0	1.0	1.0	1.0	1.0	1.0	1.0	1.0	2.0	3.0	3.0	9.0	2.0
d__Bacteria;p__Actinobacteriota;c__Actinobacteria;o__Frankiales;f__Sporichthyaceae;g__Sporichthya	18.0	11.0	29.0	15.0	10.0	8.0	13.0	14.0	59.0	29.0	28.0	1.0	37.0	19.0	17.0	1.0	10.0	14.0	3.0	32.0	14.0	5.0	9.0	7.0	1.0	12.0	10.0	21.0	12.0	9.0	12.0	1.0	1.0	4.0	1.0	1.0	1.0	1.0	1.0	1.0	1.0	1.0	5.0	6.0	1.0	1.0	1.0	6.0	6.0
d__Bacteria;p__Bacteroidota;c__Bacteroidia;o__Sphingobacteriales;f__AKYH767;g__AKYH767	1.0	1.0	1.0	3.0	3.0	13.0	6.0	8.0	15.0	23.0	32.0	10.0	17.0	1.0	40.0	1.0	9.0	26.0	51.0	22.0	71.0	22.0	38.0	30.0	32.0	3.0	14.0	20.0	4.0	50.0	1.0	1.0	1.0	1.0	1.0	1.0	1.0	1.0	1.0	1.0	1.0	1.0	1.0	1.0	13.0	25.0	24.0	98.0	17.0
d__Bacteria;p__Patescibacteria;c__Parcubacteria;o__Candidatus_Zambryskibacteria;f__Candidatus_Zambryskibacteria;g__Candidatus_Zambryskibacteria	1.0	1.0	1.0	1.0	1.0	1.0	1.0	1.0	1.0	1.0	1.0	3.0	1.0	1.0	1.0	1.0	1.0	3.0	1.0	1.0	82.0	145.0	45.0	54.0	128.0	5.0	19.0	3.0	14.0	1.0	1.0	1.0	1.0	1.0	1.0	1.0	1.0	1.0	1.0	1.0	1.0	1.0	1.0	1.0	1.0	1.0	1.0	1.0	1.0
d__Bacteria;p__Proteobacteria;c__Alphaproteobacteria;o__Rhizobiales;f__Xanthobacteraceae;g__Rhodoplanes	1.0	1.0	1.0	1.0	1.0	3.0	1.0	1.0	1.0	4.0	61.0	9.0	18.0	13.0	12.0	1.0	1.0	37.0	21.0	1.0	38.0	33.0	14.0	15.0	13.0	10.0	18.0	38.0	25.0	1.0	1.0	1.0	1.0	1.0	1.0	1.0	1.0	1.0	1.0	1.0	1.0	1.0	1.0	1.0	4.0	1.0	6.0	3.0	1.0
d__Bacteria;p__Proteobacteria;c__Alphaproteobacteria;o__Sphingomonadales;f__Sphingomonadaceae;g__Novosphingobium	1.0	1.0	1.0	1.0	1.0	1.0	1.0	1.0	1.0	1.0	1.0	1.0	1.0	1.0	1.0	1.0	1.0	1.0	1.0	1.0	1.0	1.0	1.0	1.0	1.0	1.0	1.0	1.0	1.0	1.0	1.0	1.0	1.0	5.0	1.0	5.0	1.0	4.0	1.0	1.0	1.0	1.0	1.0	1.0	1.0	1.0	3.0	1.0	1.0
d__Bacteria;p__Actinobacteriota;c__Actinobacteria;o__Propionibacteriales;f__Propionibacteriaceae;g__Cutibacterium	1.0	1.0	1.0	1.0	1.0	1.0	1.0	1.0	1.0	1.0	1.0	1.0	1.0	414.0	1.0	147.0	1.0	1.0	1.0	1.0	1.0	1.0	1.0	1.0	1.0	4.0	1.0	92.0	7.0	1.0	1.0	1.0	1.0	1.0	1.0	1.0	1.0	1.0	1.0	1.0	1.0	1.0	1.0	1.0	1.0	1.0	1.0	1.0	1.0
d__Bacteria;p__Actinobacteriota;c__Actinobacteria;o__Frankiales;f__Sporichthyaceae;__	7.0	16.0	7.0	19.0	10.0	29.0	36.0	8.0	23.0	49.0	5.0	7.0	7.0	12.0	17.0	5.0	16.0	6.0	11.0	24.0	24.0	1.0	1.0	1.0	9.0	24.0	31.0	42.0	25.0	38.0	115.0	17.0	19.0	23.0	6.0	10.0	1.0	3.0	5.0	6.0	1.0	6.0	3.0	18.0	1.0	1.0	1.0	2.0	4.0
d__Bacteria;p__Proteobacteria;c__Alphaproteobacteria;o__Defluviicoccales;f__uncultured;g__uncultured	1.0	1.0	1.0	1.0	3.0	1.0	1.0	1.0	1.0	1.0	3.0	1.0	1.0	1.0	8.0	1.0	1.0	1.0	1.0	1.0	1.0	3.0	1.0	1.0	3.0	1.0	1.0	1.0	4.0	4.0	1.0	1.0	1.0	1.0	1.0	1.0	1.0	1.0	1.0	1.0	1.0	1.0	1.0	1.0	1.0	1.0	1.0	1.0	1.0
d__Bacteria;p__Verrucomicrobiota;c__Verrucomicrobiae;o__Pedosphaerales;f__Pedosphaeraceae;g__DEV114	1.0	1.0	1.0	1.0	1.0	1.0	1.0	1.0	1.0	1.0	83.0	20.0	4.0	1.0	17.0	1.0	1.0	1.0	7.0	18.0	4.0	5.0	3.0	4.0	4.0	1.0	5.0	1.0	1.0	1.0	1.0	1.0	1.0	1.0	1.0	1.0	1.0	1.0	1.0	1.0	1.0	1.0	1.0	1.0	3.0	1.0	1.0	1.0	10.0
d__Bacteria;p__Proteobacteria;c__Alphaproteobacteria;o__Rhizobiales;__;__	1.0	1.0	1.0	1.0	1.0	1.0	1.0	1.0	1.0	2.0	8.0	1.0	5.0	1.0	2.0	1.0	4.0	1.0	1.0	1.0	1.0	1.0	1.0	5.0	1.0	1.0	4.0	1.0	1.0	1.0	1.0	1.0	1.0	1.0	1.0	1.0	1.0	1.0	1.0	1.0	1.0	1.0	1.0	1.0	1.0	1.0	1.0	1.0	1.0
d__Bacteria;p__Proteobacteria;c__Alphaproteobacteria;o__Micropepsales;f__Micropepsaceae;g__uncultured	1.0	1.0	3.0	6.0	5.0	7.0	6.0	5.0	4.0	8.0	25.0	7.0	23.0	10.0	33.0	1.0	13.0	10.0	6.0	1.0	12.0	15.0	5.0	5.0	15.0	2.0	7.0	11.0	6.0	4.0	12.0	1.0	1.0	1.0	1.0	1.0	1.0	1.0	1.0	2.0	1.0	1.0	1.0	1.0	1.0	1.0	8.0	3.0	2.0
d__Bacteria;p__Proteobacteria;c__Gammaproteobacteria;o__Aeromonadales;f__Aeromonadaceae;g__Aeromonas	1.0	2.0	1.0	1.0	1.0	18.0	26.0	7.0	1.0	1.0	1.0	1.0	1.0	5.0	1.0	5.0	1.0	3.0	1.0	1.0	3.0	3.0	1.0	1.0	1.0	1.0	4.0	6.0	1.0	1.0	1.0	1.0	1.0	1.0	1.0	1.0	1.0	26.0	1.0	1.0	1.0	1.0	1.0	1.0	1.0	1.0	1.0	1.0	1.0
d__Bacteria;p__Actinobacteriota;c__Actinobacteria;o__Micrococcales;f__Microbacteriaceae;__	1.0	1.0	1.0	1.0	1.0	1.0	1.0	1.0	1.0	1.0	1.0	1.0	1.0	1.0	1.0	1.0	1.0	1.0	3.0	1.0	1.0	1.0	1.0	1.0	1.0	1.0	11.0	1.0	3.0	7.0	1.0	2.0	1.0	1.0	1.0	1.0	1.0	3.0	1.0	1.0	4.0	6.0	3.0	2.0	3.0	1.0	1.0	1.0	1.0
d__Bacteria;p__Proteobacteria;c__Gammaproteobacteria;o__Ga0077536;f__Ga0077536;g__Ga0077536	1.0	1.0	1.0	1.0	4.0	3.0	6.0	4.0	1.0	6.0	20.0	4.0	19.0	1.0	11.0	1.0	3.0	12.0	2.0	1.0	15.0	6.0	25.0	14.0	12.0	7.0	1.0	13.0	8.0	1.0	1.0	1.0	1.0	1.0	1.0	1.0	1.0	1.0	1.0	1.0	1.0	1.0	1.0	3.0	2.0	1.0	11.0	6.0	11.0
d__Bacteria;p__Proteobacteria;c__Gammaproteobacteria;o__Burkholderiales;f__Alcaligenaceae;__	1.0	4.0	1.0	7.0	3.0	1.0	1.0	1.0	9.0	1.0	1.0	1.0	1.0	1.0	1.0	1.0	1.0	1.0	3.0	3.0	1.0	1.0	1.0	1.0	1.0	1.0	1.0	1.0	3.0	1.0	1.0	1.0	1.0	1.0	1.0	1.0	1.0	1.0	1.0	1.0	1.0	1.0	1.0	1.0	1.0	1.0	1.0	1.0	1.0
d__Bacteria;p__Patescibacteria;c__Gracilibacteria;o__Absconditabacteriales_(SR1);f__Absconditabacteriales_(SR1);g__Absconditabacteriales_(SR1)	1.0	1.0	1.0	1.0	1.0	1.0	1.0	1.0	1.0	1.0	1.0	1.0	1.0	1.0	1.0	1.0	1.0	1.0	1.0	1.0	1.0	1.0	1.0	1.0	1.0	1.0	1.0	1.0	1.0	1.0	1.0	1.0	1.0	1.0	1.0	1.0	1.0	1.0	1.0	1.0	1.0	1.0	1.0	1.0	1.0	1.0	1.0	1.0	1.0
d__Bacteria;p__Cyanobacteria;c__Sericytochromatia;o__Sericytochromatia;f__Sericytochromatia;g__Sericytochromatia	1.0	1.0	1.0	1.0	1.0	1.0	1.0	1.0	1.0	1.0	1.0	1.0	1.0	1.0	1.0	1.0	1.0	1.0	1.0	1.0	1.0	1.0	1.0	1.0	1.0	1.0	1.0	1.0	1.0	1.0	1.0	1.0	1.0	1.0	1.0	1.0	1.0	1.0	1.0	1.0	1.0	1.0	1.0	1.0	1.0	4.0	1.0	5.0	1.0
d__Bacteria;p__Proteobacteria;c__Gammaproteobacteria;o__Burkholderiales;f__Chromobacteriaceae;g__Vogesella	1.0	1.0	1.0	1.0	1.0	17.0	1.0	1.0	1.0	1.0	1.0	1.0	1.0	1.0	1.0	1.0	1.0	1.0	1.0	1.0	1.0	1.0	1.0	1.0	1.0	1.0	1.0	1.0	1.0	1.0	1.0	1.0	1.0	1.0	1.0	1.0	1.0	1.0	1.0	1.0	1.0	1.0	1.0	1.0	1.0	1.0	1.0	3.0	1.0
d__Bacteria;p__Bdellovibrionota;c__Bdellovibrionia;o__Bacteriovoracales;f__Bacteriovoracaceae;g__Peredibacter	1.0	1.0	1.0	1.0	1.0	1.0	1.0	1.0	1.0	1.0	1.0	1.0	1.0	1.0	1.0	1.0	1.0	1.0	1.0	1.0	1.0	1.0	1.0	1.0	1.0	1.0	1.0	1.0	1.0	1.0	1.0	9.0	1.0	40.0	7.0	38.0	1.0	1.0	1.0	1.0	1.0	1.0	1.0	1.0	1.0	1.0	1.0	1.0	1.0
d__Bacteria;p__Proteobacteria;c__Gammaproteobacteria;o__Burkholderiales;f__Burkholderiaceae;g__Burkholderia-Caballeronia-Paraburkholderia	1.0	1.0	1.0	1.0	1.0	1.0	1.0	1.0	1.0	1.0	1.0	1.0	1.0	599.0	1.0	190.0	1.0	1.0	1.0	1.0	1.0	1.0	1.0	1.0	1.0	44.0	1.0	499.0	19.0	32.0	1.0	1.0	1.0	1.0	1.0	1.0	1.0	1.0	1.0	1.0	1.0	1.0	1.0	1.0	1.0	1.0	1.0	1.0	1.0
d__Bacteria;p__Proteobacteria;c__Alphaproteobacteria;o__Caulobacterales;f__Caulobacteraceae;g__Phenylobacterium	10.0	5.0	6.0	13.0	3.0	1.0	1.0	3.0	6.0	1.0	1.0	1.0	1.0	1.0	3.0	1.0	1.0	49.0	60.0	3.0	14.0	2.0	1.0	9.0	1.0	1.0	1.0	1.0	4.0	4.0	13.0	2.0	1.0	3.0	1.0	3.0	1.0	1.0	1.0	1.0	1.0	1.0	4.0	1.0	1.0	1.0	1.0	1.0	1.0
d__Bacteria;p__Bacteroidota;c__Bacteroidia;__;__;__	1.0	1.0	1.0	1.0	1.0	1.0	1.0	1.0	1.0	1.0	1.0	1.0	1.0	1.0	1.0	1.0	1.0	1.0	1.0	1.0	1.0	1.0	1.0	1.0	1.0	1.0	1.0	1.0	1.0	1.0	1.0	1.0	1.0	1.0	1.0	1.0	1.0	1.0	1.0	1.0	1.0	1.0	1.0	1.0	3.0	1.0	3.0	1.0	1.0
d__Bacteria;p__Bacteroidota;c__Bacteroidia;o__Chitinophagales;f__Chitinophagaceae;__	1.0	1.0	1.0	1.0	1.0	1.0	1.0	1.0	1.0	1.0	1.0	1.0	1.0	1.0	1.0	1.0	1.0	1.0	1.0	1.0	1.0	1.0	1.0	1.0	1.0	1.0	1.0	1.0	1.0	1.0	1.0	1.0	1.0	1.0	1.0	1.0	1.0	1.0	1.0	1.0	1.0	1.0	1.0	1.0	1.0	1.0	1.0	1.0	1.0
d__Bacteria;p__Armatimonadota;c__Fimbriimonadia;o__Fimbriimonadales;f__Fimbriimonadaceae;g__Fimbriimonadaceae	1.0	1.0	1.0	1.0	1.0	1.0	1.0	1.0	1.0	1.0	1.0	1.0	1.0	16.0	1.0	1.0	1.0	1.0	1.0	1.0	1.0	1.0	1.0	1.0	1.0	3.0	1.0	12.0	1.0	1.0	1.0	1.0	1.0	1.0	1.0	1.0	1.0	1.0	1.0	1.0	1.0	1.0	1.0	1.0	1.0	1.0	1.0	1.0	1.0
d__Bacteria;p__Verrucomicrobiota;c__Verrucomicrobiae;o__Opitutales;f__Opitutaceae;g__IMCC26134	1.0	1.0	1.0	1.0	1.0	1.0	1.0	1.0	1.0	1.0	1.0	1.0	1.0	1.0	1.0	1.0	1.0	1.0	1.0	1.0	1.0	1.0	1.0	1.0	1.0	1.0	1.0	1.0	1.0	1.0	1.0	1.0	1.0	1.0	1.0	1.0	1.0	1.0	1.0	1.0	1.0	1.0	1.0	1.0	1.0	1.0	1.0	1.0	1.0
d__Bacteria;p__Bacteroidota;c__Bacteroidia;o__Chitinophagales;f__Saprospiraceae;g__uncultured	6.0	4.0	65.0	13.0	12.0	1.0	1.0	1.0	4.0	1.0	1.0	1.0	1.0	1.0	1.0	1.0	1.0	1.0	1.0	1.0	1.0	1.0	1.0	1.0	1.0	1.0	1.0	1.0	1.0	1.0	1.0	82.0	5.0	17.0	2.0	7.0	1.0	1.0	1.0	1.0	1.0	1.0	1.0	14.0	1.0	1.0	1.0	1.0	1.0
d__Bacteria;p__Actinobacteriota;c__Acidimicrobiia;o__Microtrichales;f__uncultured;g__uncultured	24.0	35.0	27.0	28.0	31.0	66.0	42.0	62.0	34.0	58.0	28.0	13.0	35.0	11.0	28.0	8.0	14.0	1.0	3.0	25.0	1.0	3.0	10.0	5.0	3.0	20.0	8.0	1.0	7.0	7.0	20.0	13.0	26.0	26.0	14.0	37.0	1.0	3.0	3.0	8.0	1.0	5.0	31.0	37.0	1.0	8.0	20.0	15.0	13.0
d__Bacteria;p__Patescibacteria;c__Berkelbacteria;o__Berkelbacteria;f__Berkelbacteria;g__Berkelbacteria	1.0	1.0	1.0	1.0	1.0	1.0	1.0	1.0	1.0	1.0	1.0	1.0	1.0	1.0	1.0	11.0	1.0	1.0	1.0	1.0	1.0	1.0	1.0	1.0	1.0	1.0	1.0	1.0	1.0	1.0	1.0	1.0	1.0	1.0	1.0	1.0	1.0	1.0	1.0	1.0	1.0	1.0	1.0	1.0	1.0	1.0	1.0	1.0	1.0
d__Bacteria;p__Bacteroidota;c__Bacteroidia;o__Flavobacteriales;f__NS9_marine_group;g__NS9_marine_group	16.0	4.0	6.0	1.0	1.0	1.0	1.0	1.0	1.0	1.0	1.0	1.0	1.0	1.0	1.0	1.0	1.0	1.0	1.0	1.0	1.0	1.0	1.0	1.0	1.0	1.0	1.0	1.0	1.0	1.0	1.0	9.0	12.0	84.0	9.0	13.0	1.0	1.0	1.0	1.0	1.0	1.0	8.0	5.0	1.0	1.0	1.0	3.0	1.0
d__Bacteria;p__Chloroflexi;c__Chloroflexia;o__Thermomicrobiales;f__JG30-KF-CM45;g__JG30-KF-CM45	1.0	1.0	1.0	1.0	1.0	1.0	1.0	1.0	1.0	2.0	14.0	3.0	6.0	1.0	1.0	1.0	1.0	1.0	3.0	1.0	3.0	3.0	1.0	1.0	4.0	1.0	1.0	1.0	4.0	1.0	1.0	1.0	1.0	1.0	1.0	1.0	1.0	1.0	1.0	1.0	1.0	1.0	1.0	1.0	1.0	1.0	1.0	1.0	1.0
d__Bacteria;p__Bacteroidota;c__Bacteroidia;o__Chitinophagales;f__uncultured;g__uncultured	1.0	1.0	1.0	1.0	1.0	1.0	1.0	1.0	1.0	1.0	1.0	1.0	1.0	1.0	1.0	1.0	1.0	1.0	1.0	1.0	1.0	1.0	1.0	1.0	1.0	1.0	1.0	1.0	1.0	1.0	1.0	1.0	1.0	1.0	1.0	1.0	1.0	1.0	1.0	1.0	1.0	1.0	1.0	1.0	1.0	1.0	1.0	1.0	1.0
d__Bacteria;p__Proteobacteria;c__Gammaproteobacteria;o__Acidiferrobacterales;f__Acidiferrobacteraceae;g__uncultured	10.0	1.0	3.0	3.0	8.0	3.0	1.0	4.0	1.0	1.0	50.0	20.0	27.0	1.0	39.0	3.0	1.0	16.0	4.0	1.0	26.0	43.0	64.0	24.0	43.0	16.0	33.0	78.0	11.0	1.0	1.0	1.0	1.0	1.0	1.0	1.0	1.0	1.0	1.0	1.0	1.0	1.0	3.0	1.0	1.0	4.0	3.0	1.0	2.0
d__Bacteria;p__Proteobacteria;c__Alphaproteobacteria;o__Acetobacterales;f__Acetobacteraceae;g__uncultured	1.0	3.0	3.0	14.0	1.0	6.0	3.0	1.0	4.0	8.0	20.0	6.0	40.0	30.0	28.0	1.0	1.0	7.0	24.0	12.0	10.0	7.0	14.0	6.0	11.0	1.0	3.0	1.0	6.0	10.0	1.0	1.0	1.0	1.0	1.0	1.0	1.0	1.0	1.0	2.0	1.0	1.0	1.0	1.0	2.0	3.0	9.0	1.0	2.0
d__Bacteria;p__Bacteroidota;c__Bacteroidia;o__Cytophagales;f__Spirosomaceae;g__Flectobacillus	1.0	1.0	1.0	1.0	1.0	1.0	1.0	1.0	1.0	1.0	1.0	1.0	1.0	1.0	1.0	1.0	1.0	1.0	1.0	1.0	1.0	1.0	1.0	1.0	1.0	1.0	1.0	1.0	1.0	1.0	1.0	1.0	1.0	1.0	1.0	1.0	1.0	1.0	1.0	1.0	1.0	1.0	1.0	1.0	1.0	1.0	1.0	1.0	1.0
d__Bacteria;p__Proteobacteria;c__Alphaproteobacteria;o__Rhodobacterales;f__Rhodobacteraceae;g__Pseudorhodobacter	1.0	1.0	1.0	1.0	1.0	1.0	1.0	1.0	1.0	1.0	1.0	1.0	1.0	1.0	1.0	1.0	1.0	1.0	1.0	1.0	1.0	1.0	1.0	1.0	1.0	1.0	1.0	1.0	1.0	1.0	1.0	1.0	1.0	1.0	1.0	1.0	1.0	1.0	1.0	1.0	1.0	1.0	1.0	1.0	1.0	1.0	1.0	1.0	1.0
d__Bacteria;p__Bacteroidota;c__Bacteroidia;o__Chitinophagales;f__Chitinophagaceae;g__uncultured	1.0	1.0	1.0	1.0	3.0	1.0	1.0	1.0	1.0	1.0	1.0	6.0	1.0	1.0	3.0	1.0	86.0	25.0	77.0	35.0	25.0	48.0	27.0	82.0	36.0	3.0	4.0	1.0	5.0	1.0	1.0	1.0	1.0	1.0	1.0	1.0	1.0	1.0	1.0	1.0	1.0	1.0	1.0	1.0	5.0	1.0	1.0	1.0	1.0
d__Bacteria;p__Proteobacteria;c__Gammaproteobacteria;o__Burkholderiales;f__Sutterellaceae;g__uncultured	1.0	1.0	1.0	1.0	1.0	3.0	8.0	2.0	3.0	4.0	3.0	1.0	6.0	1.0	6.0	3.0	6.0	3.0	1.0	1.0	1.0	21.0	1.0	1.0	1.0	29.0	3.0	16.0	3.0	1.0	1.0	1.0	1.0	1.0	1.0	1.0	1.0	1.0	1.0	1.0	1.0	1.0	1.0	1.0	1.0	1.0	1.0	1.0	1.0
d__Bacteria;p__Proteobacteria;c__Gammaproteobacteria;o__Burkholderiales;f__Comamonadaceae;g__Inhella	1.0	1.0	1.0	1.0	1.0	1.0	5.0	9.0	1.0	3.0	1.0	1.0	1.0	1.0	1.0	1.0	1.0	4.0	1.0	5.0	1.0	1.0	1.0	1.0	1.0	1.0	1.0	1.0	1.0	6.0	1.0	1.0	1.0	1.0	1.0	1.0	1.0	1.0	1.0	1.0	1.0	1.0	1.0	1.0	1.0	1.0	1.0	1.0	1.0
d__Bacteria;p__Firmicutes;__;__;__;__	1.0	1.0	1.0	1.0	1.0	1.0	1.0	1.0	1.0	1.0	12.0	1.0	39.0	3.0	11.0	1.0	1.0	1.0	1.0	8.0	1.0	1.0	1.0	1.0	1.0	1.0	1.0	1.0	1.0	1.0	1.0	1.0	1.0	1.0	1.0	1.0	1.0	1.0	1.0	1.0	1.0	1.0	1.0	1.0	1.0	1.0	1.0	1.0	1.0
d__Bacteria;p__Planctomycetota;c__Planctomycetes;o__Pirellulales;f__Pirellulaceae;g__Rhodopirellula	1.0	1.0	1.0	1.0	1.0	1.0	1.0	1.0	1.0	1.0	1.0	1.0	1.0	1.0	1.0	1.0	1.0	1.0	1.0	1.0	1.0	1.0	1.0	1.0	1.0	1.0	1.0	1.0	1.0	1.0	1.0	8.0	1.0	13.0	1.0	1.0	1.0	1.0	1.0	1.0	1.0	1.0	1.0	4.0	1.0	1.0	1.0	1.0	1.0
d__Archaea;p__Crenarchaeota;c__Nitrososphaeria;o__Nitrosopumilales;f__Nitrosopumilaceae;g__Nitrosarchaeum	1.0	4.0	1.0	1.0	3.0	1.0	1.0	2.0	1.0	1.0	1.0	5.0	1.0	30.0	2.0	1.0	1.0	1.0	1.0	1.0	3.0	33.0	9.0	4.0	7.0	9.0	12.0	10.0	11.0	1.0	1.0	1.0	3.0	1.0	1.0	3.0	1.0	1.0	1.0	1.0	1.0	1.0	1.0	1.0	1.0	4.0	4.0	17.0	4.0
d__Bacteria;p__Proteobacteria;c__Alphaproteobacteria;o__Rhizobiales;f__Hyphomicrobiaceae;g__Pedomicrobium	1.0	1.0	1.0	1.0	1.0	1.0	1.0	1.0	1.0	1.0	6.0	11.0	11.0	8.0	9.0	1.0	3.0	1.0	3.0	1.0	3.0	7.0	2.0	1.0	3.0	1.0	4.0	1.0	1.0	1.0	1.0	1.0	1.0	1.0	1.0	1.0	1.0	1.0	1.0	1.0	1.0	1.0	1.0	1.0	1.0	1.0	1.0	1.0	1.0
d__Bacteria;p__Cyanobacteria;c__Cyanobacteriia;o__Cyanobacteriales;f__Nostocaceae;__	1.0	1.0	1.0	1.0	1.0	1.0	1.0	1.0	1.0	1.0	1.0	1.0	1.0	1.0	1.0	1.0	1.0	1.0	1.0	1.0	1.0	1.0	1.0	1.0	1.0	1.0	1.0	1.0	1.0	1.0	1.0	1.0	1.0	1.0	1.0	1.0	1.0	1.0	1.0	1.0	1.0	1.0	1.0	1.0	1.0	1.0	1.0	1.0	1.0
d__Bacteria;p__Proteobacteria;c__Gammaproteobacteria;o__Steroidobacterales;f__Steroidobacteraceae;g__uncultured	1.0	1.0	1.0	1.0	1.0	6.0	19.0	19.0	3.0	15.0	1.0	3.0	4.0	1.0	3.0	5.0	4.0	12.0	1.0	1.0	1.0	10.0	1.0	3.0	1.0	32.0	9.0	22.0	6.0	1.0	1.0	1.0	1.0	1.0	1.0	1.0	1.0	1.0	1.0	1.0	1.0	1.0	1.0	1.0	1.0	1.0	1.0	1.0	1.0
d__Bacteria;p__Proteobacteria;c__Alphaproteobacteria;o__Rhizobiales;f__Hyphomicrobiaceae;g__Hyphomicrobium	1.0	1.0	1.0	1.0	3.0	3.0	1.0	1.0	1.0	1.0	1.0	3.0	9.0	19.0	17.0	1.0	1.0	1.0	4.0	1.0	7.0	6.0	9.0	4.0	2.0	3.0	4.0	1.0	4.0	1.0	5.0	1.0	1.0	1.0	1.0	1.0	1.0	1.0	1.0	1.0	1.0	1.0	1.0	1.0	1.0	1.0	2.0	1.0	1.0
d__Bacteria;p__Acidobacteriota;c__Blastocatellia;o__11-24;f__11-24;g__11-24	1.0	1.0	8.0	1.0	3.0	1.0	1.0	1.0	52.0	5.0	1.0	1.0	3.0	1.0	1.0	1.0	1.0	1.0	3.0	10.0	1.0	1.0	1.0	1.0	1.0	1.0	3.0	1.0	1.0	1.0	1.0	1.0	1.0	1.0	1.0	1.0	1.0	1.0	1.0	1.0	1.0	1.0	1.0	1.0	1.0	1.0	1.0	1.0	1.0
d__Bacteria;p__Bdellovibrionota;c__Bdellovibrionia;o__Bdellovibrionales;f__Bdellovibrionaceae;g__OM27_clade	1.0	1.0	1.0	1.0	1.0	1.0	1.0	1.0	1.0	1.0	15.0	11.0	4.0	1.0	1.0	1.0	1.0	8.0	8.0	3.0	28.0	13.0	15.0	9.0	13.0	3.0	4.0	3.0	7.0	1.0	1.0	1.0	1.0	1.0	1.0	1.0	1.0	1.0	1.0	1.0	1.0	1.0	1.0	1.0	5.0	4.0	3.0	4.0	5.0
d__Bacteria;p__Bdellovibrionota;c__Oligoflexia;o__0319-6G20;f__0319-6G20;g__0319-6G20	1.0	1.0	1.0	1.0	1.0	1.0	1.0	1.0	1.0	28.0	14.0	1.0	44.0	10.0	46.0	1.0	3.0	15.0	5.0	1.0	8.0	2.0	15.0	6.0	9.0	6.0	1.0	1.0	3.0	1.0	1.0	1.0	1.0	1.0	1.0	1.0	1.0	1.0	1.0	1.0	1.0	1.0	1.0	1.0	1.0	1.0	1.0	1.0	1.0
d__Bacteria;p__Proteobacteria;c__Gammaproteobacteria;o__Burkholderiales;f__Nitrosomonadaceae;g__uncultured	1.0	1.0	1.0	1.0	1.0	1.0	1.0	1.0	2.0	1.0	1.0	1.0	1.0	1.0	7.0	1.0	1.0	1.0	1.0	1.0	1.0	1.0	1.0	1.0	1.0	5.0	1.0	1.0	1.0	1.0	1.0	1.0	1.0	1.0	1.0	1.0	1.0	1.0	1.0	1.0	1.0	1.0	1.0	1.0	1.0	1.0	1.0	1.0	1.0
d__Bacteria;p__Bacteroidota;c__Bacteroidia;o__Cytophagales;f__Spirosomaceae;g__Emticicia	1.0	1.0	1.0	1.0	1.0	1.0	1.0	1.0	1.0	1.0	1.0	1.0	1.0	1.0	1.0	1.0	1.0	1.0	1.0	1.0	1.0	1.0	1.0	1.0	1.0	1.0	1.0	1.0	1.0	1.0	1.0	4.0	1.0	1.0	5.0	1.0	1.0	1.0	1.0	1.0	1.0	1.0	1.0	1.0	1.0	1.0	1.0	1.0	1.0
d__Bacteria;p__Actinobacteriota;c__MB-A2-108;o__MB-A2-108;f__MB-A2-108;g__MB-A2-108	1.0	1.0	1.0	1.0	1.0	1.0	1.0	1.0	3.0	1.0	3.0	1.0	1.0	1.0	3.0	1.0	5.0	2.0	1.0	1.0	15.0	6.0	1.0	3.0	1.0	8.0	7.0	4.0	17.0	20.0	4.0	1.0	1.0	1.0	1.0	1.0	1.0	1.0	1.0	1.0	1.0	1.0	1.0	1.0	1.0	1.0	1.0	1.0	1.0
d__Bacteria;p__Desulfobacterota;c__Desulfuromonadia;o__Bradymonadales;f__Bradymonadales;g__Bradymonadales	1.0	1.0	1.0	1.0	1.0	1.0	1.0	1.0	1.0	1.0	1.0	1.0	1.0	1.0	1.0	1.0	1.0	1.0	1.0	1.0	1.0	1.0	1.0	1.0	1.0	1.0	1.0	1.0	1.0	1.0	1.0	1.0	1.0	1.0	1.0	1.0	1.0	1.0	1.0	1.0	1.0	1.0	1.0	1.0	1.0	1.0	1.0	1.0	1.0
d__Bacteria;p__Proteobacteria;c__Gammaproteobacteria;o__Cellvibrionales;f__Cellvibrionaceae;g__Cellvibrio	1.0	1.0	1.0	1.0	1.0	1.0	1.0	9.0	1.0	1.0	1.0	1.0	1.0	1.0	1.0	1.0	1.0	1.0	1.0	1.0	1.0	1.0	1.0	1.0	1.0	1.0	8.0	9.0	1.0	1.0	1.0	1.0	1.0	1.0	1.0	1.0	1.0	1.0	1.0	1.0	1.0	1.0	1.0	1.0	1.0	1.0	1.0	1.0	1.0
d__Bacteria;p__Actinobacteriota;c__Actinobacteria;o__Micrococcales;f__Microbacteriaceae;g__Aurantimicrobium	1.0	1.0	1.0	1.0	1.0	1.0	1.0	1.0	1.0	1.0	1.0	1.0	1.0	1.0	1.0	1.0	1.0	1.0	1.0	1.0	1.0	1.0	1.0	1.0	1.0	1.0	1.0	1.0	1.0	1.0	1.0	1.0	1.0	1.0	1.0	1.0	1.0	1.0	1.0	1.0	1.0	1.0	1.0	1.0	1.0	1.0	1.0	1.0	1.0
d__Bacteria;p__Proteobacteria;c__Gammaproteobacteria;o__Burkholderiales;f__Comamonadaceae;g__Curvibacter	1.0	1.0	1.0	1.0	1.0	1.0	1.0	1.0	1.0	1.0	1.0	1.0	1.0	1.0	1.0	1.0	3.0	1.0	1.0	1.0	6.0	1.0	1.0	4.0	2.0	1.0	1.0	1.0	1.0	1.0	1.0	1.0	1.0	1.0	1.0	1.0	1.0	1.0	1.0	1.0	1.0	1.0	1.0	1.0	1.0	1.0	1.0	1.0	1.0
d__Bacteria;p__Bacteroidota;c__Bacteroidia;o__Cytophagales;f__Microscillaceae;g__OLB12	1.0	3.0	6.0	2.0	5.0	1.0	1.0	1.0	3.0	1.0	1.0	1.0	1.0	1.0	1.0	1.0	1.0	1.0	1.0	1.0	1.0	5.0	1.0	1.0	1.0	1.0	1.0	8.0	1.0	1.0	2.0	1.0	1.0	1.0	1.0	1.0	1.0	1.0	1.0	1.0	1.0	1.0	1.0	1.0	1.0	1.0	1.0	1.0	1.0
d__Bacteria;p__Hydrogenedentes;c__Hydrogenedentia;o__Hydrogenedentiales;f__Hydrogenedensaceae;g__Hydrogenedensaceae	1.0	1.0	1.0	1.0	1.0	1.0	1.0	1.0	1.0	1.0	1.0	1.0	1.0	1.0	1.0	1.0	1.0	1.0	1.0	1.0	1.0	1.0	1.0	1.0	1.0	1.0	1.0	1.0	1.0	1.0	1.0	1.0	1.0	1.0	1.0	1.0	1.0	1.0	1.0	1.0	1.0	1.0	1.0	1.0	1.0	1.0	2.0	4.0	1.0
d__Bacteria;p__Proteobacteria;c__Alphaproteobacteria;o__Caulobacterales;f__Caulobacteraceae;g__Caulobacter	1.0	1.0	1.0	1.0	1.0	1.0	1.0	1.0	1.0	1.0	1.0	1.0	1.0	1.0	1.0	1.0	1.0	1.0	1.0	1.0	1.0	1.0	1.0	1.0	1.0	1.0	1.0	1.0	1.0	1.0	1.0	15.0	18.0	9.0	4.0	13.0	1.0	1.0	1.0	1.0	1.0	1.0	1.0	3.0	1.0	1.0	1.0	1.0	1.0
d__Bacteria;p__Bacteroidota;c__Rhodothermia;o__Balneolales;f__Balneolaceae;g__CK06-06-Mud-MAS4B-21	1.0	1.0	1.0	1.0	1.0	1.0	3.0	3.0	1.0	53.0	1.0	1.0	1.0	1.0	1.0	1.0	12.0	1.0	1.0	1.0	1.0	1.0	1.0	1.0	1.0	1.0	8.0	1.0	1.0	1.0	1.0	1.0	1.0	1.0	1.0	1.0	1.0	1.0	1.0	1.0	1.0	1.0	1.0	1.0	1.0	1.0	1.0	1.0	1.0
d__Bacteria;p__Acidobacteriota;c__Holophagae;o__Subgroup_7;f__Subgroup_7;g__Subgroup_7	1.0	1.0	1.0	1.0	1.0	1.0	3.0	4.0	1.0	3.0	1.0	1.0	1.0	1.0	3.0	5.0	3.0	3.0	1.0	1.0	1.0	4.0	1.0	1.0	1.0	1.0	2.0	10.0	3.0	4.0	1.0	1.0	1.0	1.0	1.0	1.0	1.0	1.0	1.0	1.0	1.0	1.0	1.0	1.0	1.0	1.0	1.0	1.0	1.0
d__Bacteria;p__Bdellovibrionota;c__Oligoflexia;o__Silvanigrellales;f__Silvanigrellaceae;g__uncultured	1.0	1.0	1.0	1.0	1.0	1.0	1.0	1.0	1.0	1.0	1.0	1.0	1.0	1.0	1.0	1.0	1.0	2.0	22.0	1.0	1.0	1.0	1.0	1.0	1.0	1.0	1.0	1.0	1.0	1.0	1.0	1.0	1.0	1.0	1.0	1.0	1.0	1.0	1.0	1.0	1.0	1.0	1.0	1.0	9.0	20.0	1.0	3.0	1.0
d__Bacteria;p__Proteobacteria;c__Alphaproteobacteria;o__Rhizobiales;f__KF-JG30-B3;g__KF-JG30-B3	1.0	1.0	1.0	1.0	1.0	1.0	3.0	1.0	1.0	1.0	2.0	1.0	2.0	1.0	6.0	1.0	1.0	3.0	1.0	1.0	3.0	1.0	5.0	1.0	4.0	5.0	3.0	1.0	1.0	1.0	1.0	1.0	1.0	1.0	1.0	1.0	1.0	1.0	1.0	1.0	1.0	1.0	1.0	1.0	1.0	1.0	1.0	1.0	1.0
d__Bacteria;p__Planctomycetota;c__Planctomycetes;o__Isosphaerales;f__Isosphaeraceae;__	1.0	1.0	1.0	1.0	1.0	1.0	1.0	1.0	1.0	4.0	1.0	1.0	1.0	1.0	1.0	1.0	5.0	1.0	2.0	4.0	3.0	12.0	15.0	11.0	10.0	1.0	1.0	1.0	2.0	1.0	1.0	1.0	1.0	1.0	1.0	1.0	1.0	1.0	1.0	1.0	1.0	1.0	1.0	1.0	1.0	1.0	1.0	1.0	1.0
d__Bacteria;p__Actinobacteriota;c__Acidimicrobiia;o__Microtrichales;f__Ilumatobacteraceae;__	1.0	1.0	1.0	1.0	1.0	1.0	1.0	1.0	1.0	1.0	3.0	1.0	1.0	1.0	1.0	4.0	7.0	3.0	3.0	3.0	6.0	3.0	5.0	7.0	5.0	1.0	1.0	1.0	1.0	1.0	1.0	1.0	1.0	1.0	1.0	1.0	1.0	1.0	1.0	1.0	1.0	1.0	1.0	1.0	1.0	1.0	1.0	1.0	1.0
d__Bacteria;p__Cyanobacteria;c__Cyanobacteriia;o__Cyanobacteriales;f__Microcystaceae;g__Synechocystis_PCC-6803	1.0	1.0	1.0	1.0	1.0	1.0	1.0	1.0	1.0	1.0	1.0	1.0	1.0	1.0	1.0	1.0	1.0	1.0	1.0	46.0	1.0	1.0	1.0	1.0	1.0	1.0	1.0	1.0	1.0	1.0	1.0	1.0	1.0	1.0	1.0	1.0	1.0	1.0	1.0	1.0	1.0	1.0	1.0	1.0	1.0	1.0	1.0	1.0	1.0
d__Bacteria;p__Proteobacteria;c__Alphaproteobacteria;o__Rhizobiales;f__Methyloligellaceae;g__Methyloligellaceae	1.0	1.0	1.0	2.0	1.0	3.0	1.0	3.0	1.0	1.0	1.0	3.0	10.0	1.0	1.0	1.0	1.0	1.0	1.0	3.0	4.0	3.0	1.0	1.0	1.0	1.0	1.0	3.0	3.0	1.0	1.0	1.0	1.0	1.0	1.0	1.0	1.0	1.0	1.0	1.0	1.0	1.0	1.0	1.0	1.0	1.0	1.0	1.0	1.0
d__Bacteria;p__Patescibacteria;c__WWE3;o__WWE3;f__WWE3;g__WWE3	1.0	1.0	1.0	1.0	1.0	1.0	1.0	1.0	1.0	1.0	1.0	1.0	1.0	21.0	1.0	3.0	1.0	1.0	1.0	1.0	1.0	1.0	1.0	1.0	1.0	1.0	1.0	1.0	1.0	1.0	1.0	1.0	1.0	1.0	1.0	1.0	1.0	1.0	1.0	1.0	1.0	1.0	1.0	1.0	1.0	1.0	1.0	1.0	1.0
d__Bacteria;__;__;__;__;__	80.0	5.0	1.0	1.0	1.0	1.0	1.0	1.0	1.0	1.0	1.0	1.0	1.0	1.0	1.0	1.0	1.0	1.0	1.0	1.0	1.0	1.0	1.0	1.0	1.0	1.0	1.0	1.0	1.0	1.0	1.0	1.0	1.0	1.0	1.0	1.0	1.0	1.0	1.0	1.0	1.0	1.0	1.0	1.0	1.0	1.0	1.0	1.0	1.0
d__Bacteria;p__Proteobacteria;c__Gammaproteobacteria;o__Burkholderiales;f__Neisseriaceae;g__uncultured	1.0	1.0	1.0	1.0	1.0	1.0	1.0	1.0	1.0	1.0	1.0	1.0	1.0	9.0	1.0	1.0	1.0	1.0	1.0	1.0	1.0	1.0	1.0	1.0	1.0	1.0	1.0	3.0	1.0	1.0	1.0	1.0	1.0	1.0	1.0	1.0	1.0	1.0	1.0	1.0	1.0	1.0	1.0	1.0	1.0	1.0	1.0	1.0	1.0
d__Bacteria;p__Proteobacteria;c__Gammaproteobacteria;o__Enterobacterales;f__Enterobacteriaceae;g__Escherichia-Shigella	1.0	1.0	1.0	1.0	1.0	1.0	1.0	1.0	1.0	1.0	1.0	1.0	1.0	7.0	1.0	5.0	1.0	1.0	1.0	1.0	1.0	1.0	1.0	1.0	1.0	1.0	1.0	1.0	1.0	1.0	1.0	1.0	1.0	1.0	1.0	1.0	1.0	1.0	1.0	1.0	1.0	1.0	1.0	1.0	1.0	1.0	1.0	1.0	1.0
d__Bacteria;p__Cyanobacteria;c__Cyanobacteriia;o__Leptolyngbyales;f__Leptolyngbyaceae;g__uncultured	1.0	1.0	4.0	1.0	6.0	1.0	1.0	1.0	9.0	1.0	1.0	1.0	1.0	1.0	1.0	1.0	1.0	1.0	1.0	1.0	1.0	1.0	1.0	1.0	1.0	1.0	1.0	1.0	1.0	1.0	1.0	1.0	1.0	1.0	1.0	1.0	1.0	1.0	1.0	1.0	1.0	1.0	1.0	1.0	1.0	1.0	1.0	1.0	1.0
d__Bacteria;p__Cyanobacteria;c__Cyanobacteriia;o__Cyanobacteriales;f__Nostocaceae;g__Dolichospermum_NIES41	1.0	1.0	1.0	1.0	1.0	1.0	1.0	1.0	1.0	1.0	1.0	1.0	1.0	1.0	1.0	1.0	10.0	1.0	5.0	3.0	1.0	4.0	1.0	1.0	1.0	1.0	1.0	6.0	1.0	1.0	1.0	1.0	1.0	1.0	1.0	1.0	1.0	1.0	1.0	1.0	1.0	1.0	1.0	1.0	1.0	1.0	1.0	1.0	1.0
d__Bacteria;p__Chloroflexi;c__TK10;o__TK10;f__TK10;g__TK10	1.0	1.0	1.0	4.0	3.0	1.0	1.0	1.0	225.0	1.0	72.0	1.0	134.0	14.0	105.0	1.0	1.0	28.0	38.0	273.0	150.0	28.0	18.0	26.0	36.0	14.0	15.0	1.0	39.0	133.0	102.0	1.0	1.0	1.0	1.0	1.0	1.0	1.0	1.0	1.0	1.0	3.0	14.0	1.0	12.0	1.0	95.0	8.0	11.0
d__Bacteria;p__Verrucomicrobiota;c__Chlamydiae;o__Chlamydiales;f__Simkaniaceae;g__Candidatus_Renichlamydia	1.0	1.0	1.0	1.0	1.0	1.0	1.0	1.0	1.0	1.0	1.0	1.0	1.0	1.0	1.0	1.0	1.0	1.0	1.0	1.0	2.0	4.0	2.0	1.0	4.0	3.0	1.0	1.0	1.0	1.0	1.0	1.0	1.0	1.0	1.0	1.0	1.0	1.0	1.0	1.0	1.0	1.0	1.0	1.0	1.0	1.0	1.0	1.0	1.0
d__Bacteria;p__Proteobacteria;c__Gammaproteobacteria;o__Alteromonadales;f__Shewanellaceae;g__Shewanella	3.0	4.0	1.0	1.0	1.0	7.0	1.0	1.0	1.0	1.0	1.0	1.0	1.0	42.0	1.0	1.0	1.0	1.0	1.0	1.0	1.0	1.0	1.0	1.0	1.0	4.0	1.0	1.0	1.0	1.0	1.0	1.0	1.0	1.0	1.0	1.0	1.0	1.0	1.0	1.0	1.0	1.0	1.0	1.0	1.0	1.0	1.0	1.0	1.0
d__Bacteria;p__Proteobacteria;c__Alphaproteobacteria;o__Rhizobiales;f__Xanthobacteraceae;__	1.0	1.0	1.0	1.0	1.0	1.0	1.0	1.0	1.0	1.0	5.0	1.0	1.0	1.0	1.0	1.0	3.0	1.0	1.0	1.0	8.0	1.0	9.0	1.0	5.0	1.0	1.0	1.0	1.0	1.0	1.0	1.0	1.0	1.0	1.0	1.0	1.0	1.0	1.0	1.0	1.0	1.0	1.0	1.0	1.0	1.0	1.0	1.0	1.0
d__Bacteria;p__Actinobacteriota;c__Actinobacteria;o__Micrococcales;f__Microbacteriaceae;g__MWH-Ta3	2.0	4.0	2.0	13.0	7.0	5.0	3.0	14.0	2.0	9.0	3.0	1.0	1.0	1.0	3.0	1.0	1.0	1.0	3.0	1.0	1.0	1.0	1.0	3.0	1.0	2.0	1.0	1.0	1.0	12.0	7.0	1.0	1.0	9.0	1.0	1.0	1.0	1.0	1.0	1.0	1.0	1.0	1.0	1.0	1.0	1.0	1.0	1.0	1.0
d__Bacteria;p__Margulisbacteria;c__Margulisbacteria;o__Margulisbacteria;f__Margulisbacteria;g__Margulisbacteria	1.0	1.0	1.0	1.0	1.0	1.0	1.0	1.0	1.0	3.0	4.0	1.0	1.0	1.0	1.0	1.0	1.0	1.0	1.0	1.0	4.0	2.0	3.0	2.0	2.0	1.0	4.0	1.0	5.0	1.0	1.0	1.0	1.0	1.0	1.0	1.0	1.0	1.0	1.0	1.0	1.0	1.0	1.0	1.0	1.0	1.0	1.0	1.0	1.0
d__Bacteria;p__Planctomycetota;c__Planctomycetes;o__Planctomycetales;f__Schlesneriaceae;g__Schlesneria	1.0	1.0	1.0	1.0	1.0	1.0	1.0	1.0	1.0	1.0	1.0	1.0	3.0	1.0	1.0	1.0	1.0	1.0	1.0	1.0	1.0	1.0	1.0	1.0	1.0	9.0	1.0	1.0	1.0	1.0	1.0	1.0	1.0	1.0	1.0	1.0	1.0	1.0	1.0	1.0	1.0	1.0	1.0	1.0	1.0	1.0	1.0	1.0	1.0
d__Bacteria;p__Proteobacteria;c__Alphaproteobacteria;o__Sphingomonadales;f__Sphingomonadaceae;g__uncultured	1.0	1.0	1.0	1.0	1.0	1.0	1.0	1.0	1.0	1.0	1.0	1.0	1.0	1.0	1.0	1.0	1.0	1.0	1.0	1.0	1.0	1.0	1.0	1.0	1.0	1.0	1.0	1.0	1.0	1.0	1.0	1.0	1.0	1.0	1.0	1.0	1.0	1.0	1.0	1.0	1.0	1.0	1.0	1.0	1.0	1.0	1.0	1.0	1.0
d__Bacteria;p__Proteobacteria;c__Alphaproteobacteria;o__Rhizobiales;f__Beijerinckiaceae;g__Methylobacterium-Methylorubrum	1.0	1.0	1.0	1.0	1.0	1.0	1.0	1.0	1.0	1.0	1.0	1.0	1.0	6.0	1.0	1.0	1.0	1.0	1.0	1.0	1.0	1.0	1.0	1.0	1.0	1.0	1.0	1.0	6.0	1.0	1.0	1.0	1.0	1.0	1.0	1.0	1.0	1.0	1.0	1.0	1.0	1.0	1.0	1.0	1.0	1.0	1.0	1.0	1.0
d__Bacteria;p__Firmicutes;c__Bacilli;o__Staphylococcales;f__Staphylococcaceae;g__Staphylococcus	1.0	1.0	1.0	1.0	1.0	1.0	1.0	1.0	1.0	1.0	1.0	1.0	1.0	44.0	1.0	6.0	1.0	1.0	1.0	1.0	1.0	1.0	1.0	1.0	1.0	1.0	1.0	8.0	1.0	1.0	1.0	1.0	1.0	1.0	1.0	1.0	1.0	1.0	1.0	1.0	1.0	1.0	1.0	1.0	1.0	1.0	1.0	1.0	1.0
d__Bacteria;p__Proteobacteria;c__Gammaproteobacteria;o__Burkholderiales;f__Burkholderiaceae;g__Lautropia	1.0	1.0	1.0	1.0	1.0	1.0	1.0	1.0	1.0	21.0	1.0	1.0	1.0	1.0	1.0	1.0	1.0	1.0	1.0	1.0	1.0	1.0	1.0	1.0	1.0	1.0	1.0	1.0	1.0	1.0	1.0	1.0	1.0	1.0	1.0	1.0	1.0	1.0	1.0	1.0	1.0	1.0	1.0	1.0	1.0	1.0	1.0	1.0	1.0
d__Bacteria;p__NB1-j;c__NB1-j;o__NB1-j;f__NB1-j;g__NB1-j	1.0	1.0	1.0	1.0	1.0	1.0	1.0	1.0	1.0	1.0	1.0	1.0	3.0	1.0	1.0	1.0	1.0	1.0	1.0	1.0	1.0	2.0	3.0	1.0	1.0	1.0	1.0	6.0	1.0	1.0	1.0	1.0	1.0	1.0	1.0	1.0	1.0	1.0	1.0	1.0	1.0	1.0	1.0	1.0	1.0	1.0	1.0	1.0	1.0
d__Bacteria;p__Proteobacteria;c__Gammaproteobacteria;o__Legionellales;f__Legionellaceae;g__Legionella	1.0	1.0	1.0	1.0	1.0	1.0	1.0	1.0	1.0	1.0	1.0	1.0	1.0	54.0	1.0	4.0	1.0	1.0	1.0	1.0	1.0	1.0	1.0	1.0	1.0	1.0	1.0	1.0	1.0	1.0	1.0	1.0	1.0	1.0	1.0	1.0	1.0	1.0	1.0	1.0	1.0	1.0	1.0	1.0	1.0	1.0	1.0	1.0	1.0
d__Bacteria;p__Proteobacteria;c__Gammaproteobacteria;o__211ds20;f__211ds20;g__211ds20	1.0	1.0	1.0	1.0	1.0	1.0	1.0	1.0	1.0	1.0	3.0	1.0	4.0	3.0	6.0	1.0	2.0	1.0	1.0	1.0	6.0	1.0	1.0	2.0	1.0	5.0	3.0	1.0	6.0	1.0	1.0	1.0	1.0	1.0	1.0	1.0	1.0	1.0	1.0	1.0	1.0	1.0	1.0	1.0	1.0	1.0	1.0	1.0	1.0
d__Bacteria;p__Cyanobacteria;c__Cyanobacteriia;o__Cyanobacteriales;f__Nostocaceae;g__Cuspidothrix_LMECYA_163	1.0	1.0	1.0	1.0	1.0	1.0	1.0	1.0	1.0	1.0	1.0	1.0	1.0	1.0	1.0	1.0	13.0	1.0	1.0	1.0	1.0	1.0	1.0	1.0	1.0	1.0	1.0	1.0	1.0	1.0	1.0	1.0	1.0	1.0	1.0	1.0	1.0	1.0	1.0	1.0	1.0	1.0	1.0	1.0	1.0	1.0	1.0	1.0	1.0
d__Bacteria;p__Patescibacteria;c__Saccharimonadia;o__Saccharimonadales;__;__	1.0	1.0	1.0	1.0	1.0	1.0	1.0	1.0	1.0	1.0	2.0	1.0	1.0	55.0	1.0	59.0	1.0	1.0	1.0	1.0	1.0	1.0	1.0	1.0	1.0	9.0	1.0	19.0	1.0	1.0	1.0	1.0	1.0	1.0	1.0	1.0	1.0	1.0	1.0	1.0	1.0	1.0	1.0	1.0	1.0	1.0	1.0	1.0	1.0
d__Bacteria;p__Myxococcota;c__Polyangia;o__Polyangiales;f__Sandaracinaceae;g__Sandaracinus	1.0	1.0	1.0	11.0	1.0	1.0	1.0	1.0	3.0	1.0	1.0	1.0	1.0	1.0	1.0	1.0	1.0	1.0	1.0	1.0	1.0	1.0	1.0	1.0	1.0	1.0	1.0	1.0	1.0	1.0	1.0	1.0	1.0	1.0	1.0	1.0	1.0	1.0	1.0	1.0	1.0	1.0	1.0	1.0	1.0	1.0	1.0	1.0	1.0
d__Bacteria;p__Acidobacteriota;c__Vicinamibacteria;o__Subgroup_17;f__Subgroup_17;g__Subgroup_17	1.0	1.0	1.0	1.0	1.0	1.0	1.0	1.0	1.0	1.0	1.0	1.0	1.0	1.0	1.0	1.0	1.0	1.0	1.0	1.0	1.0	1.0	1.0	1.0	1.0	1.0	1.0	1.0	1.0	1.0	1.0	1.0	1.0	1.0	1.0	1.0	1.0	1.0	1.0	1.0	1.0	1.0	1.0	1.0	1.0	1.0	1.0	1.0	1.0
d__Bacteria;p__Actinobacteriota;c__Thermoleophilia;o__Gaiellales;__;__	1.0	1.0	1.0	1.0	1.0	1.0	1.0	1.0	4.0	1.0	1.0	3.0	1.0	1.0	1.0	1.0	3.0	1.0	1.0	1.0	1.0	1.0	1.0	1.0	1.0	1.0	3.0	1.0	2.0	1.0	1.0	1.0	1.0	1.0	1.0	1.0	1.0	1.0	1.0	1.0	1.0	1.0	1.0	1.0	1.0	1.0	1.0	1.0	1.0
d__Bacteria;p__Armatimonadota;c__uncultured;o__uncultured;f__uncultured;g__uncultured	1.0	1.0	1.0	1.0	1.0	1.0	1.0	1.0	1.0	1.0	4.0	3.0	1.0	1.0	1.0	1.0	1.0	1.0	4.0	1.0	3.0	3.0	6.0	2.0	2.0	1.0	1.0	1.0	2.0	1.0	1.0	1.0	1.0	1.0	1.0	1.0	1.0	1.0	1.0	1.0	1.0	1.0	1.0	1.0	1.0	1.0	1.0	1.0	1.0
d__Bacteria;p__Proteobacteria;c__Alphaproteobacteria;o__Rhodospirillales;f__Magnetospiraceae;g__uncultured	1.0	1.0	1.0	1.0	1.0	1.0	1.0	1.0	3.0	1.0	4.0	1.0	6.0	1.0	13.0	1.0	1.0	1.0	1.0	4.0	3.0	1.0	1.0	3.0	1.0	1.0	3.0	1.0	1.0	1.0	1.0	1.0	1.0	1.0	1.0	1.0	1.0	1.0	1.0	1.0	1.0	1.0	1.0	1.0	1.0	1.0	1.0	1.0	1.0
d__Bacteria;p__Bacteroidota;c__Bacteroidia;o__Sphingobacteriales;__;__	1.0	1.0	1.0	1.0	1.0	1.0	1.0	1.0	1.0	1.0	1.0	1.0	1.0	1.0	1.0	1.0	1.0	1.0	1.0	1.0	1.0	1.0	1.0	1.0	1.0	1.0	1.0	1.0	1.0	1.0	1.0	1.0	1.0	1.0	8.0	15.0	1.0	1.0	1.0	1.0	1.0	1.0	1.0	1.0	1.0	1.0	1.0	1.0	1.0
d__Bacteria;p__Proteobacteria;c__Alphaproteobacteria;o__Rhodospirillales;f__uncultured;g__uncultured	1.0	1.0	1.0	1.0	1.0	1.0	1.0	1.0	1.0	1.0	5.0	3.0	15.0	1.0	5.0	1.0	1.0	1.0	1.0	1.0	4.0	1.0	1.0	4.0	3.0	1.0	4.0	1.0	1.0	1.0	1.0	1.0	1.0	1.0	1.0	1.0	1.0	1.0	1.0	1.0	1.0	1.0	1.0	1.0	1.0	1.0	1.0	1.0	1.0
d__Bacteria;p__Proteobacteria;c__Gammaproteobacteria;o__Burkholderiales;f__SC-I-84;g__SC-I-84	1.0	1.0	1.0	1.0	1.0	1.0	1.0	1.0	1.0	1.0	1.0	1.0	3.0	1.0	1.0	1.0	1.0	3.0	1.0	1.0	1.0	7.0	3.0	1.0	1.0	3.0	5.0	3.0	1.0	1.0	1.0	1.0	1.0	1.0	1.0	1.0	1.0	1.0	1.0	1.0	1.0	1.0	1.0	1.0	1.0	1.0	1.0	1.0	1.0
d__Bacteria;p__Bacteroidota;c__Bacteroidia;o__Flavobacteriales;f__Flavobacteriaceae;g__Hoppeia	1.0	1.0	1.0	1.0	1.0	1.0	3.0	3.0	1.0	1.0	1.0	1.0	1.0	1.0	3.0	1.0	1.0	1.0	1.0	1.0	1.0	1.0	1.0	1.0	1.0	1.0	9.0	9.0	1.0	1.0	1.0	1.0	1.0	1.0	1.0	1.0	1.0	1.0	1.0	1.0	1.0	1.0	1.0	1.0	1.0	1.0	1.0	1.0	1.0
d__Bacteria;p__Proteobacteria;c__Gammaproteobacteria;o__Gammaproteobacteria_Incertae_Sedis;f__Unknown_Family;g__Acidibacter	1.0	1.0	1.0	1.0	1.0	1.0	1.0	1.0	1.0	1.0	1.0	1.0	1.0	1.0	3.0	1.0	1.0	3.0	3.0	1.0	5.0	1.0	1.0	1.0	1.0	1.0	1.0	1.0	1.0	1.0	1.0	1.0	1.0	1.0	1.0	1.0	1.0	1.0	1.0	1.0	1.0	1.0	1.0	1.0	4.0	1.0	6.0	1.0	3.0
d__Bacteria;p__Verrucomicrobiota;c__Chlamydiae;o__Chlamydiales;f__Simkaniaceae;g__uncultured	1.0	1.0	1.0	1.0	1.0	1.0	1.0	1.0	1.0	1.0	1.0	1.0	1.0	1.0	4.0	1.0	1.0	1.0	1.0	1.0	1.0	2.0	1.0	1.0	8.0	1.0	1.0	1.0	1.0	1.0	1.0	1.0	1.0	1.0	1.0	1.0	1.0	1.0	1.0	1.0	1.0	1.0	1.0	1.0	1.0	1.0	1.0	1.0	1.0
d__Bacteria;p__Desulfobacterota;c__Desulfuromonadia;__;__;__	1.0	1.0	1.0	1.0	1.0	1.0	1.0	9.0	1.0	3.0	1.0	1.0	1.0	1.0	6.0	1.0	1.0	4.0	1.0	1.0	1.0	2.0	1.0	1.0	1.0	3.0	4.0	10.0	1.0	1.0	1.0	1.0	1.0	1.0	1.0	1.0	1.0	1.0	1.0	1.0	1.0	1.0	1.0	1.0	1.0	1.0	1.0	1.0	1.0
d__Bacteria;p__Proteobacteria;c__Alphaproteobacteria;o__Rhizobiales;f__Beijerinckiaceae;g__FukuN57	1.0	1.0	1.0	1.0	1.0	1.0	1.0	1.0	1.0	3.0	4.0	1.0	3.0	1.0	1.0	1.0	6.0	5.0	5.0	3.0	9.0	7.0	3.0	1.0	3.0	4.0	1.0	1.0	3.0	1.0	3.0	1.0	1.0	1.0	1.0	1.0	1.0	1.0	1.0	1.0	1.0	1.0	1.0	1.0	1.0	1.0	1.0	1.0	1.0
d__Bacteria;p__Cyanobacteria;c__Cyanobacteriia;o__Cyanobacteriales;f__Phormidiaceae;g__Tychonema_CCAP_1459-11B	1.0	1.0	1.0	1.0	1.0	1.0	1.0	1.0	1.0	1.0	1.0	1.0	1.0	1.0	1.0	1.0	1.0	1.0	1.0	1.0	1.0	1.0	1.0	1.0	1.0	1.0	1.0	1.0	1.0	1.0	1.0	1.0	1.0	1.0	1.0	1.0	1.0	1.0	1.0	1.0	1.0	1.0	1.0	1.0	1.0	1.0	1.0	1.0	1.0
d__Bacteria;p__Proteobacteria;c__Gammaproteobacteria;o__Burkholderiales;f__Oxalobacteraceae;g__Massilia	1.0	10.0	10.0	1.0	3.0	1.0	1.0	1.0	1.0	1.0	1.0	1.0	1.0	1.0	1.0	1.0	1.0	1.0	1.0	1.0	1.0	1.0	1.0	1.0	1.0	1.0	1.0	1.0	1.0	1.0	1.0	1.0	1.0	1.0	1.0	1.0	1.0	1.0	1.0	1.0	1.0	1.0	1.0	1.0	1.0	1.0	1.0	1.0	1.0
d__Bacteria;p__Acidobacteriota;c__Acidobacteriae;o__Acidobacteriae;f__Acidobacteriae;g__Paludibaculum	1.0	1.0	1.0	1.0	1.0	1.0	1.0	1.0	4.0	4.0	6.0	1.0	3.0	5.0	9.0	1.0	1.0	5.0	1.0	10.0	12.0	5.0	1.0	4.0	5.0	1.0	4.0	1.0	3.0	6.0	1.0	1.0	1.0	1.0	1.0	1.0	1.0	1.0	1.0	1.0	1.0	1.0	1.0	1.0	1.0	1.0	1.0	1.0	1.0
d__Bacteria;p__Actinobacteriota;c__Actinobacteria;o__Corynebacteriales;f__Corynebacteriaceae;g__Lawsonella	1.0	1.0	1.0	1.0	1.0	1.0	1.0	1.0	1.0	1.0	1.0	1.0	1.0	23.0	1.0	1.0	1.0	1.0	1.0	1.0	1.0	1.0	1.0	1.0	1.0	1.0	1.0	1.0	1.0	1.0	1.0	1.0	1.0	1.0	1.0	1.0	1.0	1.0	1.0	1.0	1.0	1.0	1.0	1.0	1.0	1.0	1.0	1.0	1.0
d__Bacteria;p__Proteobacteria;c__Gammaproteobacteria;o__JTB23;f__JTB23;g__JTB23	1.0	1.0	1.0	1.0	1.0	1.0	1.0	1.0	1.0	1.0	1.0	3.0	1.0	1.0	1.0	1.0	1.0	1.0	1.0	1.0	1.0	1.0	1.0	1.0	9.0	3.0	1.0	1.0	1.0	1.0	1.0	1.0	1.0	1.0	1.0	1.0	1.0	1.0	1.0	1.0	1.0	1.0	1.0	1.0	1.0	1.0	1.0	1.0	1.0
d__Bacteria;p__Proteobacteria;c__Alphaproteobacteria;o__Reyranellales;f__Reyranellaceae;g__uncultured	1.0	1.0	1.0	1.0	1.0	1.0	1.0	1.0	1.0	1.0	4.0	1.0	1.0	1.0	10.0	1.0	1.0	1.0	1.0	1.0	1.0	1.0	1.0	1.0	1.0	1.0	1.0	1.0	1.0	1.0	1.0	1.0	1.0	1.0	1.0	1.0	1.0	1.0	1.0	1.0	1.0	1.0	1.0	1.0	1.0	1.0	1.0	1.0	1.0
d__Bacteria;p__Actinobacteriota;c__Actinobacteria;o__Corynebacteriales;f__Corynebacteriaceae;g__Corynebacterium	1.0	1.0	1.0	1.0	1.0	1.0	1.0	1.0	1.0	1.0	1.0	1.0	1.0	21.0	1.0	1.0	1.0	1.0	1.0	1.0	1.0	1.0	1.0	1.0	1.0	1.0	1.0	1.0	1.0	1.0	1.0	1.0	1.0	1.0	1.0	1.0	1.0	1.0	1.0	1.0	1.0	1.0	1.0	1.0	1.0	1.0	1.0	1.0	1.0
d__Bacteria;p__Cyanobacteria;c__Cyanobacteriia;o__Oxyphotobacteria_Incertae_Sedis;f__Unknown_Family;__	1.0	1.0	1.0	1.0	1.0	1.0	1.0	1.0	1.0	1.0	1.0	1.0	1.0	1.0	1.0	1.0	11.0	1.0	1.0	1.0	1.0	1.0	1.0	1.0	1.0	1.0	1.0	1.0	1.0	1.0	1.0	1.0	1.0	1.0	1.0	1.0	1.0	1.0	1.0	1.0	1.0	1.0	1.0	1.0	1.0	1.0	1.0	1.0	1.0
d__Bacteria;p__Proteobacteria;c__Gammaproteobacteria;o__Salinisphaerales;f__Solimonadaceae;g__Nevskia	1.0	1.0	1.0	1.0	1.0	1.0	1.0	1.0	1.0	1.0	1.0	1.0	1.0	39.0	1.0	2.0	1.0	1.0	1.0	1.0	1.0	1.0	1.0	1.0	1.0	3.0	3.0	12.0	1.0	1.0	1.0	1.0	1.0	1.0	1.0	1.0	1.0	1.0	1.0	1.0	1.0	1.0	1.0	1.0	1.0	1.0	1.0	1.0	1.0
d__Bacteria;p__Proteobacteria;c__Gammaproteobacteria;o__Burkholderiales;f__Methylophilaceae;__	1.0	1.0	1.0	1.0	1.0	1.0	1.0	1.0	1.0	1.0	1.0	1.0	1.0	1.0	1.0	1.0	1.0	1.0	1.0	1.0	1.0	1.0	1.0	1.0	1.0	1.0	9.0	4.0	1.0	1.0	1.0	1.0	1.0	1.0	1.0	1.0	1.0	1.0	1.0	1.0	1.0	1.0	1.0	1.0	1.0	1.0	1.0	1.0	1.0
d__Bacteria;p__Bacteroidota;c__Bacteroidia;o__Chitinophagales;f__37-13;g__37-13	1.0	1.0	1.0	1.0	1.0	1.0	1.0	1.0	1.0	1.0	1.0	1.0	1.0	1.0	1.0	1.0	1.0	1.0	1.0	1.0	1.0	1.0	1.0	1.0	1.0	1.0	1.0	1.0	1.0	1.0	1.0	1.0	1.0	1.0	1.0	1.0	1.0	1.0	1.0	1.0	1.0	1.0	1.0	1.0	1.0	1.0	1.0	1.0	1.0
d__Bacteria;p__Proteobacteria;c__Gammaproteobacteria;o__Methylococcales;f__Methylomonadaceae;g__Methylobacter	1.0	1.0	1.0	1.0	1.0	1.0	1.0	1.0	1.0	1.0	1.0	1.0	1.0	1.0	1.0	1.0	1.0	1.0	1.0	1.0	1.0	1.0	1.0	1.0	1.0	1.0	1.0	1.0	1.0	1.0	1.0	1.0	1.0	1.0	1.0	1.0	1.0	1.0	1.0	1.0	1.0	1.0	1.0	1.0	1.0	1.0	1.0	1.0	1.0
d__Bacteria;p__Bacteroidota;c__Bacteroidia;o__Cytophagales;f__Cyclobacteriaceae;g__Marinoscillum	1.0	1.0	1.0	1.0	1.0	1.0	1.0	1.0	1.0	1.0	1.0	1.0	1.0	1.0	1.0	1.0	1.0	1.0	1.0	1.0	1.0	1.0	1.0	1.0	1.0	1.0	1.0	1.0	1.0	1.0	1.0	1.0	1.0	4.0	8.0	1.0	1.0	1.0	1.0	1.0	1.0	1.0	1.0	1.0	1.0	1.0	1.0	1.0	1.0
d__Bacteria;p__Proteobacteria;c__Alphaproteobacteria;o__Caulobacterales;f__Hyphomonadaceae;g__Hirschia	1.0	1.0	2.0	1.0	5.0	1.0	1.0	3.0	1.0	1.0	1.0	1.0	1.0	1.0	1.0	1.0	1.0	4.0	1.0	1.0	1.0	1.0	1.0	1.0	1.0	1.0	1.0	1.0	1.0	1.0	1.0	1.0	1.0	1.0	1.0	1.0	1.0	1.0	1.0	1.0	1.0	1.0	1.0	1.0	1.0	1.0	1.0	1.0	1.0
d__Bacteria;p__Proteobacteria;c__Gammaproteobacteria;o__Cellvibrionales;f__Halieaceae;g__OM60(NOR5)_clade	1.0	1.0	1.0	1.0	1.0	1.0	6.0	1.0	1.0	1.0	1.0	1.0	1.0	1.0	1.0	1.0	1.0	1.0	1.0	1.0	1.0	1.0	1.0	1.0	1.0	3.0	4.0	1.0	1.0	1.0	1.0	1.0	1.0	1.0	1.0	1.0	1.0	1.0	1.0	1.0	1.0	1.0	1.0	1.0	1.0	1.0	1.0	1.0	1.0
d__Bacteria;p__Chloroflexi;c__Anaerolineae;o__Anaerolineales;f__Anaerolineaceae;__	1.0	1.0	1.0	1.0	1.0	1.0	1.0	1.0	1.0	1.0	1.0	1.0	1.0	1.0	1.0	1.0	1.0	1.0	1.0	1.0	1.0	1.0	1.0	1.0	1.0	1.0	1.0	11.0	1.0	1.0	1.0	1.0	1.0	1.0	1.0	1.0	1.0	1.0	1.0	1.0	1.0	1.0	1.0	1.0	1.0	1.0	1.0	1.0	1.0
d__Bacteria;p__Proteobacteria;c__Alphaproteobacteria;o__Sphingomonadales;f__Sphingomonadaceae;g__Polymorphobacter	1.0	1.0	1.0	1.0	1.0	1.0	1.0	1.0	1.0	1.0	1.0	1.0	1.0	1.0	1.0	1.0	1.0	1.0	1.0	1.0	1.0	1.0	1.0	1.0	1.0	1.0	1.0	1.0	1.0	1.0	1.0	1.0	1.0	1.0	1.0	1.0	1.0	1.0	1.0	1.0	1.0	1.0	1.0	1.0	1.0	1.0	1.0	1.0	1.0
d__Bacteria;p__Proteobacteria;c__Alphaproteobacteria;o__Acetobacterales;f__Acetobacteraceae;__	1.0	1.0	1.0	1.0	1.0	1.0	1.0	1.0	1.0	1.0	1.0	1.0	1.0	1.0	1.0	1.0	1.0	1.0	1.0	1.0	1.0	1.0	4.0	4.0	1.0	3.0	1.0	1.0	3.0	1.0	1.0	1.0	1.0	1.0	1.0	1.0	1.0	1.0	1.0	1.0	1.0	1.0	1.0	1.0	1.0	1.0	1.0	1.0	1.0
d__Bacteria;p__Sumerlaeota;c__Sumerlaeia;o__Sumerlaeales;f__Sumerlaeaceae;g__Sumerlaea	1.0	1.0	1.0	1.0	1.0	1.0	1.0	1.0	1.0	1.0	1.0	1.0	1.0	1.0	1.0	1.0	1.0	1.0	1.0	1.0	1.0	1.0	1.0	1.0	1.0	1.0	1.0	12.0	1.0	1.0	1.0	1.0	1.0	1.0	1.0	1.0	1.0	1.0	1.0	1.0	1.0	1.0	1.0	1.0	1.0	1.0	1.0	1.0	1.0
d__Bacteria;p__Proteobacteria;c__Gammaproteobacteria;o__Burkholderiales;f__Burkholderiaceae;g__Limnobacter	1.0	1.0	1.0	1.0	1.0	1.0	1.0	1.0	1.0	4.0	17.0	3.0	7.0	3.0	1.0	1.0	1.0	1.0	1.0	5.0	1.0	1.0	2.0	1.0	1.0	1.0	1.0	1.0	1.0	1.0	1.0	1.0	1.0	1.0	1.0	1.0	1.0	1.0	1.0	1.0	1.0	1.0	1.0	1.0	1.0	1.0	1.0	1.0	1.0
d__Bacteria;p__Proteobacteria;c__Gammaproteobacteria;o__Burkholderiales;f__Comamonadaceae;g__Malikia	1.0	1.0	1.0	1.0	1.0	1.0	1.0	1.0	1.0	1.0	1.0	1.0	1.0	1.0	1.0	1.0	1.0	1.0	1.0	1.0	1.0	1.0	1.0	1.0	1.0	1.0	1.0	1.0	1.0	1.0	1.0	1.0	1.0	1.0	1.0	1.0	1.0	1.0	1.0	1.0	1.0	1.0	1.0	1.0	1.0	1.0	1.0	1.0	1.0
d__Bacteria;p__Proteobacteria;c__Alphaproteobacteria;o__Rhizobiales;f__Devosiaceae;g__Devosia	1.0	1.0	1.0	1.0	1.0	1.0	1.0	1.0	1.0	4.0	1.0	1.0	1.0	1.0	1.0	1.0	1.0	1.0	1.0	1.0	1.0	1.0	1.0	1.0	2.0	1.0	13.0	3.0	4.0	3.0	1.0	1.0	1.0	1.0	1.0	1.0	1.0	1.0	1.0	1.0	1.0	1.0	1.0	1.0	1.0	1.0	1.0	1.0	1.0
d__Bacteria;p__Proteobacteria;c__Gammaproteobacteria;o__Gammaproteobacteria_Incertae_Sedis;f__Unknown_Family;g__uncultured	1.0	1.0	1.0	1.0	1.0	1.0	1.0	1.0	1.0	1.0	1.0	1.0	1.0	1.0	1.0	1.0	6.0	1.0	1.0	1.0	1.0	3.0	1.0	1.0	1.0	2.0	6.0	1.0	1.0	1.0	1.0	1.0	1.0	1.0	1.0	1.0	1.0	1.0	1.0	1.0	1.0	1.0	1.0	1.0	1.0	1.0	1.0	1.0	1.0
d__Bacteria;p__Actinobacteriota;c__Acidimicrobiia;o__Microtrichales;f__Microtrichaceae;g__IMCC26207	1.0	1.0	1.0	1.0	1.0	1.0	1.0	1.0	11.0	1.0	1.0	1.0	1.0	1.0	1.0	1.0	1.0	1.0	1.0	1.0	1.0	1.0	1.0	1.0	1.0	1.0	1.0	1.0	1.0	1.0	1.0	1.0	1.0	1.0	1.0	1.0	1.0	1.0	1.0	1.0	1.0	1.0	1.0	1.0	1.0	1.0	1.0	1.0	1.0
d__Bacteria;p__Chloroflexi;c__OLB14;o__OLB14;f__OLB14;g__OLB14	1.0	1.0	1.0	1.0	1.0	1.0	1.0	1.0	1.0	1.0	1.0	1.0	4.0	1.0	1.0	1.0	1.0	1.0	1.0	1.0	2.0	1.0	2.0	1.0	3.0	1.0	1.0	5.0	1.0	1.0	1.0	1.0	1.0	1.0	1.0	1.0	1.0	1.0	1.0	1.0	1.0	1.0	1.0	1.0	1.0	1.0	1.0	1.0	1.0
d__Bacteria;p__Proteobacteria;c__Alphaproteobacteria;o__Kiloniellales;f__Fodinicurvataceae;g__uncultured	1.0	1.0	1.0	1.0	1.0	1.0	1.0	1.0	1.0	1.0	4.0	3.0	1.0	1.0	1.0	1.0	1.0	1.0	1.0	1.0	1.0	1.0	1.0	1.0	1.0	3.0	4.0	1.0	1.0	1.0	1.0	1.0	1.0	1.0	1.0	1.0	1.0	1.0	1.0	1.0	1.0	1.0	1.0	1.0	1.0	1.0	1.0	1.0	1.0
d__Bacteria;p__Proteobacteria;c__Gammaproteobacteria;o__Xanthomonadales;f__Xanthomonadaceae;g__Silanimonas	1.0	1.0	1.0	1.0	1.0	1.0	10.0	1.0	1.0	1.0	1.0	1.0	1.0	1.0	1.0	1.0	1.0	10.0	5.0	1.0	1.0	1.0	1.0	1.0	1.0	1.0	1.0	1.0	1.0	1.0	1.0	1.0	1.0	1.0	1.0	1.0	1.0	1.0	1.0	1.0	1.0	1.0	1.0	1.0	1.0	1.0	1.0	1.0	1.0
d__Bacteria;p__Actinobacteriota;c__Actinobacteria;o__Nitriliruptorales;f__Nitriliruptoraceae;g__Nitriliruptor	1.0	1.0	1.0	1.0	1.0	3.0	1.0	1.0	1.0	1.0	4.0	1.0	1.0	1.0	1.0	1.0	1.0	1.0	1.0	1.0	3.0	3.0	1.0	1.0	2.0	1.0	1.0	1.0	1.0	1.0	1.0	1.0	1.0	1.0	1.0	1.0	1.0	1.0	1.0	1.0	1.0	1.0	1.0	1.0	1.0	1.0	1.0	1.0	1.0
[truncated: 88 more columns]
