# Supplementary material for: Seasonal Dynamics of Lake Winnipeg’s Microbial Communities Reveal Aerobic Anoxygenic Phototrophic Populations Coincide with Sunlight Availability
Source: Microorganisms. 2022 Aug 23;10(9):1690. doi: 10.3390/microorganisms10091690 (PMC9501198; doi:10.3390/microorganisms10091690)
Supplement: Supplementary file 1 [file microorganisms-10-01690-s001.zip › level7-feature-table.biom.tsv]

# Constructed from biom file
#OTU ID	2016-Sp-S6	2016-Sp-S7	2016-Sp-S8	2016-Sp-S9	2016-Sp-S10	2016-Sp-S1	2016-Sp-S2	2016-Sp-S3	2016-Sp-S4	2016-Sp-S5	2016-Sm-S6	2016-Sm-S7	2016-Sm-S8	2016-Sm-S9	2016-Sm-S10	2016-Sm-S1	2016-Sm-S2	2016-Sm-S3	2016-Sm-S4	2016-Sm-S5	2016-Fa-S6	2016-Fa-S7	2016-Fa-S8	2016-Fa-S9	2016-Fa-S10	2016-Fa-S1	2016-Fa-S2	2016-Fa-S3	2016-Fa-S4	2016-Fa-S5	2017-Wi-S6	2017-Sp-S6	2017-Sp-S7	2017-Sp-S8	2017-Sp-S9	2017-Sp-S10	2017-Sp-S1	2017-Sp-S1-sed	2017-Sp-S2	2017-Sp-S2-sed	2017-Sp-S3	2017-Sp-S3-sed	2017-Sp-S4	2017-Sp-S4-sed	2017-Sm-S6	2017-Sm-S7	2017-Sm-S8	2017-Sm-S9	2017-Sm-S10
d__Bacteria;p__Bacteroidota;c__Bacteroidia;o__Flavobacteriales;f__Flavobacteriaceae;g__Flavobacterium;__	476.0	100.0	351.0	79.0	87.0	36.0	124.0	140.0	17.0	13.0	3.0	1.0	3.0	3.0	6.0	31.0	1.0	10.0	24.0	1.0	5.0	1.0	1.0	11.0	2.0	30.0	23.0	36.0	3.0	8.0	6.0	95.0	86.0	105.0	18.0	52.0	26.0	49.0	23.0	1111.0	58.0	89.0	402.0	12.0	3.0	1.0	3.0	12.0	26.0
d__Bacteria;p__Bacteroidota;c__Bacteroidia;o__Cytophagales;f__Cyclobacteriaceae;g__Algoriphagus;s__uncultured_Hongiella	388.0	278.0	306.0	319.0	331.0	88.0	257.0	289.0	193.0	241.0	57.0	25.0	20.0	14.0	52.0	7.0	250.0	17.0	40.0	47.0	34.0	35.0	15.0	38.0	25.0	33.0	144.0	4.0	26.0	74.0	35.0	317.0	261.0	241.0	125.0	268.0	16.0	30.0	11.0	30.0	69.0	69.0	119.0	215.0	12.0	30.0	22.0	29.0	23.0
d__Bacteria;p__Actinobacteriota;c__Actinobacteria;o__Frankiales;f__Sporichthyaceae;g__Sporichthyaceae;s__metagenome	757.0	699.0	524.0	495.0	564.0	464.0	471.0	699.0	342.0	673.0	91.0	68.0	83.0	25.0	97.0	13.0	239.0	195.0	187.0	227.0	59.0	64.0	30.0	112.0	36.0	273.0	357.0	156.0	110.0	69.0	30.0	665.0	710.0	769.0	429.0	900.0	43.0	248.0	36.0	148.0	169.0	136.0	313.0	766.0	36.0	64.0	98.0	95.0	107.0
d__Bacteria;p__Actinobacteriota;c__Acidimicrobiia;o__Microtrichales;f__Ilumatobacteraceae;g__CL500-29_marine_group;__	596.0	476.0	226.0	314.0	316.0	776.0	545.0	518.0	671.0	505.0	1335.0	1069.0	502.0	3418.0	708.0	2874.0	370.0	535.0	565.0	626.0	1159.0	1685.0	1423.0	1860.0	1719.0	643.0	477.0	724.0	586.0	581.0	340.0	361.0	530.0	414.0	116.0	528.0	21.0	86.0	33.0	140.0	91.0	320.0	861.0	502.0	312.0	1157.0	546.0	563.0	361.0
d__Bacteria;p__Verrucomicrobiota;c__Verrucomicrobiae;o__Chthoniobacterales;f__Terrimicrobiaceae;g__Terrimicrobium;__	729.0	303.0	474.0	246.0	243.0	14.0	648.0	50.0	500.0	189.0	57.0	1.0	16.0	1.0	31.0	69.0	16.0	17.0	55.0	62.0	137.0	51.0	32.0	588.0	88.0	23.0	61.0	89.0	48.0	95.0	136.0	672.0	300.0	785.0	78.0	468.0	9.0	11.0	10.0	78.0	139.0	354.0	394.0	356.0	6.0	61.0	1.0	1.0	9.0
d__Bacteria;p__Proteobacteria;c__Gammaproteobacteria;o__Burkholderiales;f__TRA3-20;g__TRA3-20;__	24.0	17.0	28.0	82.0	59.0	24.0	64.0	54.0	127.0	44.0	310.0	89.0	248.0	113.0	369.0	16.0	20.0	48.0	47.0	56.0	102.0	52.0	100.0	74.0	51.0	34.0	26.0	7.0	83.0	93.0	137.0	37.0	11.0	34.0	8.0	69.0	1.0	1.0	1.0	4.0	3.0	23.0	26.0	48.0	6.0	17.0	31.0	15.0	26.0
d__Bacteria;p__Actinobacteriota;c__Actinobacteria;o__Frankiales;f__Sporichthyaceae;g__hgcI_clade;s__Candidatus_Nanopelagicus	412.0	313.0	267.0	559.0	468.0	959.0	870.0	1362.0	1566.0	1104.0	1418.0	645.0	239.0	613.0	1565.0	102.0	883.0	404.0	1270.0	1013.0	1676.0	1761.0	1554.0	2067.0	1685.0	955.0	1784.0	1134.0	1723.0	1442.0	1899.0	550.0	543.0	602.0	242.0	582.0	72.0	139.0	53.0	382.0	177.0	553.0	1351.0	954.0	575.0	1073.0	1228.0	1238.0	841.0
d__Bacteria;p__Planctomycetota;c__Phycisphaerae;o__Phycisphaerales;f__Phycisphaeraceae;g__CL500-3;s__uncultured_bacterium	125.0	176.0	599.0	369.0	279.0	9.0	9.0	30.0	403.0	53.0	298.0	48.0	143.0	68.0	125.0	1.0	117.0	200.0	186.0	286.0	112.0	69.0	87.0	82.0	93.0	24.0	23.0	21.0	44.0	114.0	724.0	378.0	141.0	732.0	204.0	499.0	3.0	1.0	1.0	59.0	39.0	136.0	735.0	120.0	179.0	97.0	181.0	193.0	90.0
d__Bacteria;p__Proteobacteria;c__Alphaproteobacteria;o__Sphingomonadales;f__Sphingomonadaceae;g__Blastomonas;__	10.0	2.0	4.0	4.0	1.0	3.0	1.0	4.0	3.0	21.0	1.0	1.0	1.0	1.0	1.0	1.0	6.0	9.0	4.0	1.0	3.0	4.0	1.0	9.0	1.0	6.0	17.0	1.0	2.0	3.0	1.0	2.0	4.0	4.0	1.0	3.0	3.0	7.0	9.0	3.0	1.0	1.0	1.0	5.0	1.0	15.0	1.0	6.0	1.0
d__Bacteria;p__Verrucomicrobiota;c__Verrucomicrobiae;o__Chthoniobacterales;f__Terrimicrobiaceae;g__FukuN18_freshwater_group;s__metagenome	1.0	1.0	1.0	1.0	1.0	1.0	1.0	1.0	1.0	1.0	1.0	1.0	1.0	1.0	2.0	1.0	1.0	1.0	1.0	1.0	1.0	1.0	1.0	1.0	1.0	1.0	1.0	1.0	1.0	11.0	1.0	3.0	1.0	1.0	1.0	3.0	1.0	1.0	1.0	3.0	1.0	3.0	1.0	1.0	9.0	1.0	7.0	1.0	6.0
d__Bacteria;p__Verrucomicrobiota;c__Verrucomicrobiae;o__Pedosphaerales;f__Pedosphaeraceae;g__SH3-11;__	1.0	1.0	1.0	1.0	1.0	1.0	1.0	4.0	1.0	7.0	9.0	2.0	2.0	1.0	1.0	1.0	1.0	21.0	11.0	9.0	9.0	9.0	2.0	13.0	6.0	1.0	1.0	22.0	2.0	1.0	1.0	1.0	1.0	1.0	1.0	1.0	1.0	1.0	1.0	1.0	1.0	1.0	1.0	1.0	5.0	6.0	1.0	1.0	1.0
d__Bacteria;p__Planctomycetota;c__Planctomycetes;o__Planctomycetales;f__uncultured;g__uncultured;__	1.0	1.0	1.0	1.0	1.0	1.0	1.0	1.0	3.0	14.0	307.0	56.0	537.0	14.0	117.0	1.0	45.0	127.0	73.0	100.0	39.0	30.0	57.0	24.0	48.0	4.0	13.0	1.0	39.0	1.0	1.0	1.0	1.0	1.0	1.0	1.0	1.0	1.0	1.0	1.0	1.0	1.0	1.0	1.0	40.0	12.0	32.0	71.0	14.0
d__Bacteria;p__Bacteroidota;c__Bacteroidia;o__Chitinophagales;f__Chitinophagaceae;g__Sediminibacterium;__	405.0	173.0	149.0	175.0	221.0	209.0	242.0	562.0	338.0	131.0	80.0	77.0	18.0	67.0	118.0	24.0	97.0	35.0	216.0	136.0	123.0	68.0	95.0	498.0	106.0	53.0	124.0	30.0	78.0	155.0	210.0	174.0	247.0	101.0	72.0	205.0	28.0	101.0	48.0	143.0	113.0	124.0	306.0	260.0	74.0	202.0	101.0	349.0	139.0
d__Bacteria;p__Bacteroidota;c__Bacteroidia;o__Flavobacteriales;f__Crocinitomicaceae;g__Fluviicola;__	113.0	84.0	150.0	106.0	85.0	46.0	106.0	38.0	167.0	106.0	10.0	12.0	1.0	1.0	4.0	1.0	40.0	3.0	3.0	1.0	43.0	15.0	8.0	35.0	5.0	8.0	6.0	6.0	6.0	68.0	35.0	134.0	40.0	55.0	36.0	81.0	3.0	7.0	5.0	17.0	7.0	23.0	48.0	46.0	6.0	13.0	1.0	8.0	1.0
d__Bacteria;p__Acidobacteriota;c__Vicinamibacteria;o__Vicinamibacterales;f__Vicinamibacteraceae;g__Vicinamibacteraceae;s__uncultured_prokaryote	1.0	1.0	1.0	3.0	7.0	25.0	9.0	5.0	25.0	13.0	378.0	73.0	221.0	456.0	182.0	16.0	14.0	25.0	35.0	12.0	91.0	55.0	173.0	80.0	111.0	26.0	48.0	51.0	71.0	5.0	42.0	1.0	1.0	1.0	1.0	1.0	1.0	2.0	1.0	1.0	1.0	1.0	10.0	3.0	106.0	23.0	284.0	50.0	131.0
d__Bacteria;p__Actinobacteriota;c__Acidimicrobiia;o__Microtrichales;f__Ilumatobacteraceae;g__CL500-29_marine_group;s__bacterium_enrichment	174.0	158.0	142.0	231.0	198.0	632.0	243.0	418.0	456.0	787.0	127.0	98.0	151.0	88.0	188.0	143.0	157.0	34.0	49.0	240.0	48.0	22.0	21.0	74.0	20.0	451.0	305.0	430.0	99.0	232.0	182.0	194.0	214.0	400.0	90.0	375.0	31.0	268.0	28.0	81.0	78.0	39.0	213.0	397.0	47.0	168.0	156.0	196.0	124.0
d__Bacteria;p__Actinobacteriota;c__Actinobacteria;o__Micrococcales;f__Microbacteriaceae;g__Candidatus_Planktoluna;s__uncultured_bacterium	46.0	52.0	11.0	10.0	12.0	5.0	189.0	40.0	3.0	13.0	1.0	1.0	3.0	1.0	1.0	28.0	8.0	2.0	1.0	1.0	1.0	1.0	1.0	1.0	1.0	30.0	34.0	127.0	1.0	1.0	1.0	67.0	62.0	32.0	30.0	63.0	1.0	9.0	6.0	12.0	4.0	121.0	120.0	53.0	1.0	1.0	1.0	1.0	1.0
d__Bacteria;p__Proteobacteria;c__Gammaproteobacteria;o__Burkholderiales;f__Comamonadaceae;__;__	421.0	528.0	761.0	743.0	651.0	735.0	522.0	790.0	1437.0	591.0	528.0	235.0	443.0	198.0	638.0	69.0	136.0	184.0	498.0	857.0	470.0	461.0	277.0	783.0	328.0	706.0	727.0	223.0	491.0	1032.0	426.0	498.0	448.0	715.0	325.0	839.0	43.0	75.0	62.0	234.0	161.0	310.0	412.0	527.0	163.0	289.0	535.0	387.0	285.0
d__Bacteria;p__Bacteroidota;c__Bacteroidia;o__Cytophagales;f__Spirosomaceae;g__Pseudarcicella;__	76.0	31.0	16.0	13.0	31.0	24.0	75.0	41.0	88.0	35.0	6.0	3.0	3.0	1.0	1.0	1.0	30.0	3.0	8.0	63.0	1.0	3.0	3.0	14.0	1.0	52.0	339.0	2.0	19.0	141.0	6.0	53.0	50.0	16.0	15.0	38.0	5.0	41.0	39.0	9.0	43.0	12.0	73.0	58.0	1.0	9.0	1.0	1.0	3.0
d__Bacteria;p__Planctomycetota;c__Planctomycetes;o__Pirellulales;f__Pirellulaceae;g__uncultured;s__marine_metagenome	1.0	1.0	1.0	1.0	1.0	5.0	1.0	1.0	2.0	3.0	5.0	7.0	53.0	13.0	9.0	8.0	3.0	4.0	3.0	13.0	3.0	5.0	3.0	8.0	7.0	1.0	5.0	12.0	13.0	3.0	1.0	1.0	1.0	1.0	1.0	1.0	1.0	1.0	1.0	1.0	1.0	1.0	1.0	1.0	1.0	1.0	1.0	1.0	5.0
d__Bacteria;p__Cyanobacteria;c__Cyanobacteriia;o__Synechococcales;f__Cyanobiaceae;g__Cyanobium_PCC-6307;s__Synechococcus_rubescens	15.0	13.0	39.0	214.0	193.0	59.0	20.0	45.0	305.0	143.0	116.0	18.0	82.0	56.0	57.0	5.0	3.0	2.0	5.0	6.0	9.0	19.0	20.0	22.0	28.0	7.0	1.0	26.0	23.0	12.0	18.0	32.0	26.0	42.0	20.0	243.0	3.0	10.0	3.0	12.0	12.0	3.0	94.0	342.0	16.0	8.0	93.0	76.0	28.0
d__Bacteria;p__Bacteroidota;c__Bacteroidia;o__Sphingobacteriales;f__NS11-12_marine_group;g__NS11-12_marine_group;s__uncultured_Flexibacteraceae	34.0	18.0	38.0	46.0	20.0	120.0	86.0	153.0	102.0	39.0	102.0	37.0	38.0	38.0	113.0	1.0	88.0	12.0	55.0	57.0	72.0	59.0	68.0	80.0	49.0	31.0	67.0	11.0	30.0	41.0	12.0	48.0	82.0	117.0	121.0	221.0	18.0	39.0	3.0	16.0	12.0	38.0	44.0	72.0	55.0	58.0	45.0	50.0	36.0
d__Bacteria;p__Proteobacteria;c__Gammaproteobacteria;o__Burkholderiales;f__Methylophilaceae;g__Candidatus_Methylopumilus;__	160.0	110.0	104.0	176.0	311.0	352.0	264.0	446.0	541.0	496.0	820.0	526.0	246.0	252.0	852.0	31.0	308.0	131.0	466.0	259.0	775.0	1086.0	784.0	932.0	866.0	334.0	921.0	476.0	525.0	331.0	504.0	292.0	318.0	223.0	106.0	539.0	20.0	54.0	21.0	123.0	74.0	113.0	200.0	474.0	219.0	482.0	657.0	744.0	394.0
d__Bacteria;p__Proteobacteria;c__Gammaproteobacteria;o__Pseudomonadales;f__Moraxellaceae;g__Acinetobacter;__	1.0	1.0	1.0	1.0	1.0	1.0	1.0	1.0	1.0	1.0	1.0	1.0	1.0	210.0	1.0	1.0	1.0	1.0	1.0	1.0	1.0	1.0	1.0	1.0	1.0	1.0	1.0	1.0	1.0	1.0	1.0	1.0	1.0	4.0	4.0	13.0	1.0	1.0	6.0	41.0	1.0	138.0	744.0	74.0	1.0	3.0	3.0	3.0	1.0
d__Bacteria;p__Actinobacteriota;c__Actinobacteria;o__Frankiales;f__Sporichthyaceae;g__hgcI_clade;s__Candidatus_Planktophila	122.0	82.0	60.0	86.0	66.0	123.0	78.0	86.0	146.0	95.0	38.0	20.0	47.0	10.0	40.0	3.0	67.0	38.0	49.0	71.0	19.0	21.0	20.0	65.0	24.0	141.0	120.0	72.0	25.0	68.0	28.0	69.0	109.0	67.0	63.0	94.0	8.0	41.0	1.0	22.0	23.0	34.0	57.0	119.0	20.0	34.0	44.0	60.0	29.0
d__Bacteria;p__Verrucomicrobiota;c__Verrucomicrobiae;o__Verrucomicrobiales;f__Rubritaleaceae;g__Luteolibacter;s__uncultured_Verrucomicrobiales	156.0	1.0	35.0	11.0	3.0	1.0	432.0	15.0	1.0	280.0	10.0	1.0	6.0	1.0	11.0	1.0	3.0	101.0	69.0	3.0	19.0	96.0	1.0	201.0	4.0	28.0	13.0	2.0	5.0	6.0	1.0	1.0	4.0	1.0	1.0	1.0	1.0	19.0	6.0	5.0	1.0	1.0	29.0	8.0	71.0	1.0	3.0	3.0	1.0
d__Bacteria;p__Bacteroidota;c__Bacteroidia;o__Flavobacteriales;f__Flavobacteriaceae;g__Flavobacterium;s__Antarctic_bacterium	1.0	1.0	1.0	1.0	1.0	6.0	27.0	51.0	2.0	9.0	1.0	1.0	1.0	1.0	1.0	1.0	1.0	1.0	1.0	1.0	1.0	1.0	1.0	1.0	1.0	1.0	1.0	1.0	1.0	1.0	1.0	6.0	5.0	14.0	12.0	12.0	10.0	18.0	11.0	9.0	27.0	1.0	1.0	8.0	1.0	1.0	3.0	1.0	1.0
d__Bacteria;p__Verrucomicrobiota;c__Verrucomicrobiae;o__Chthoniobacterales;f__Chthoniobacteraceae;g__Chthoniobacter;s__uncultured_bacterium	61.0	82.0	189.0	129.0	109.0	4.0	16.0	16.0	73.0	16.0	3.0	3.0	15.0	1.0	19.0	1.0	15.0	17.0	29.0	22.0	29.0	40.0	1.0	22.0	31.0	14.0	13.0	1.0	14.0	113.0	12.0	34.0	18.0	29.0	26.0	37.0	3.0	3.0	1.0	1.0	5.0	1.0	3.0	19.0	1.0	1.0	1.0	1.0	3.0
d__Bacteria;p__Actinobacteriota;c__Thermoleophilia;o__Gaiellales;f__uncultured;g__uncultured;s__metagenome	5.0	1.0	9.0	32.0	25.0	18.0	21.0	18.0	88.0	11.0	56.0	90.0	185.0	80.0	73.0	6.0	11.0	67.0	45.0	59.0	45.0	36.0	32.0	30.0	30.0	16.0	31.0	38.0	143.0	79.0	167.0	1.0	5.0	3.0	1.0	10.0	1.0	1.0	1.0	1.0	1.0	16.0	94.0	17.0	11.0	8.0	26.0	19.0	8.0
d__Bacteria;p__Planctomycetota;c__Phycisphaerae;o__Phycisphaerales;f__Phycisphaeraceae;g__CL500-3;s__uncultured_Crater	115.0	74.0	149.0	225.0	198.0	8.0	3.0	20.0	568.0	1.0	3.0	1.0	8.0	57.0	21.0	1.0	1.0	1.0	3.0	9.0	5.0	1.0	1.0	1.0	1.0	1.0	3.0	1.0	26.0	249.0	664.0	78.0	23.0	78.0	22.0	68.0	1.0	1.0	3.0	25.0	43.0	104.0	327.0	41.0	7.0	1.0	14.0	5.0	1.0
d__Bacteria;p__Armatimonadota;c__Armatimonadia;o__Armatimonadales;f__Armatimonadaceae;g__Armatimonas;s__uncultured_Crater	56.0	47.0	219.0	173.0	109.0	18.0	29.0	83.0	78.0	11.0	4.0	1.0	16.0	3.0	16.0	1.0	5.0	1.0	3.0	6.0	4.0	1.0	1.0	5.0	1.0	1.0	10.0	1.0	33.0	27.0	1.0	227.0	122.0	1720.0	732.0	935.0	1.0	12.0	17.0	83.0	41.0	20.0	115.0	312.0	1.0	9.0	14.0	20.0	10.0
d__Bacteria;p__Proteobacteria;c__Alphaproteobacteria;o__Rhizobiales;f__Rhizobiales_Incertae_Sedis;g__Nordella;s__metagenome	1.0	1.0	1.0	1.0	1.0	1.0	1.0	1.0	1.0	1.0	1.0	1.0	1.0	1.0	1.0	1.0	1.0	5.0	3.0	6.0	6.0	1.0	1.0	1.0	1.0	1.0	1.0	1.0	7.0	1.0	1.0	1.0	1.0	1.0	1.0	1.0	1.0	1.0	1.0	1.0	1.0	1.0	1.0	1.0	1.0	1.0	1.0	1.0	1.0
d__Bacteria;p__Cyanobacteria;c__Cyanobacteriia;o__Chloroplast;f__Chloroplast;g__Chloroplast;s__Aulacoseira_granulata	4520.0	650.0	475.0	20.0	54.0	1.0	21.0	255.0	43.0	49.0	216.0	5.0	1.0	1.0	29.0	1.0	3.0	15.0	104.0	24.0	484.0	187.0	128.0	3087.0	723.0	3.0	14.0	11.0	19.0	83.0	28.0	18.0	4.0	11.0	1.0	1.0	1.0	6.0	1.0	1.0	17.0	213.0	298.0	23.0	24.0	506.0	3.0	6.0	1.0
d__Bacteria;p__Bacteroidota;c__Bacteroidia;o__Flavobacteriales;f__Crocinitomicaceae;g__Fluviicola;s__uncultured_Cytophagales	5.0	3.0	3.0	1.0	1.0	10.0	36.0	150.0	11.0	18.0	20.0	8.0	1.0	1.0	1.0	6.0	47.0	6.0	12.0	7.0	10.0	6.0	7.0	146.0	6.0	1.0	1.0	1.0	1.0	10.0	7.0	18.0	45.0	3.0	2.0	7.0	1.0	2.0	3.0	1.0	1.0	1.0	3.0	14.0	1.0	17.0	31.0	111.0	16.0
d__Bacteria;p__Bacteroidota;c__Bacteroidia;o__Sphingobacteriales;f__env.OPS_17;g__env.OPS_17;s__uncultured_bacterium	289.0	136.0	183.0	137.0	187.0	45.0	136.0	123.0	286.0	26.0	6.0	1.0	1.0	1.0	4.0	1.0	5.0	7.0	3.0	21.0	164.0	17.0	7.0	70.0	33.0	36.0	62.0	92.0	72.0	208.0	166.0	379.0	206.0	163.0	134.0	260.0	3.0	5.0	13.0	38.0	83.0	37.0	95.0	173.0	15.0	3.0	13.0	8.0	16.0
d__Bacteria;p__Actinobacteriota;c__Thermoleophilia;o__Solirubrobacterales;f__67-14;g__67-14;s__uncultured_Rubrobacterales	1.0	1.0	3.0	10.0	7.0	4.0	3.0	10.0	27.0	1.0	34.0	10.0	121.0	16.0	44.0	1.0	1.0	83.0	54.0	239.0	31.0	11.0	2.0	16.0	8.0	16.0	10.0	19.0	92.0	134.0	40.0	1.0	1.0	1.0	3.0	1.0	1.0	1.0	1.0	1.0	1.0	1.0	1.0	1.0	1.0	1.0	1.0	1.0	1.0
d__Bacteria;p__Proteobacteria;c__Gammaproteobacteria;o__Pseudomonadales;f__Pseudomonadaceae;g__Pseudomonas;__	8.0	34.0	8.0	7.0	1.0	456.0	26.0	49.0	3.0	6.0	1.0	1.0	3.0	1.0	1.0	109.0	6.0	1.0	1.0	4.0	1.0	1.0	1.0	1.0	1.0	5.0	11.0	40.0	1.0	6.0	1.0	1.0	5.0	1.0	1.0	1.0	1.0	17.0	2.0	18.0	1.0	1.0	1.0	1.0	1.0	1.0	20.0	2.0	28.0
d__Bacteria;p__Proteobacteria;c__Gammaproteobacteria;o__Xanthomonadales;f__Xanthomonadaceae;g__Arenimonas;__	183.0	61.0	400.0	68.0	82.0	111.0	306.0	351.0	22.0	294.0	27.0	5.0	20.0	31.0	24.0	611.0	152.0	301.0	67.0	34.0	8.0	25.0	4.0	25.0	9.0	90.0	71.0	94.0	41.0	34.0	1.0	99.0	64.0	106.0	52.0	141.0	13.0	235.0	72.0	125.0	8.0	8.0	29.0	9.0	17.0	53.0	18.0	15.0	6.0
d__Bacteria;p__Actinobacteriota;c__Actinobacteria;__;__;__;__	66.0	62.0	61.0	89.0	95.0	196.0	141.0	209.0	175.0	138.0	117.0	72.0	87.0	2643.0	145.0	512.0	38.0	51.0	53.0	34.0	51.0	52.0	63.0	79.0	54.0	125.0	73.0	219.0	49.0	65.0	62.0	54.0	72.0	75.0	35.0	114.0	9.0	84.0	17.0	50.0	20.0	76.0	123.0	116.0	35.0	58.0	87.0	84.0	59.0
d__Bacteria;p__Bacteroidota;c__Bacteroidia;o__Cytophagales;f__Microscillaceae;g__uncultured;s__marine_metagenome	1.0	1.0	1.0	1.0	1.0	5.0	1.0	1.0	7.0	23.0	184.0	32.0	18.0	55.0	57.0	1.0	117.0	1.0	11.0	122.0	74.0	3.0	74.0	9.0	15.0	3.0	49.0	3.0	14.0	31.0	1.0	1.0	1.0	1.0	1.0	1.0	1.0	1.0	1.0	1.0	1.0	1.0	1.0	1.0	13.0	27.0	13.0	5.0	3.0
d__Bacteria;p__Actinobacteriota;c__Acidimicrobiia;o__Microtrichales;f__Ilumatobacteraceae;g__CL500-29_marine_group;s__uncultured_Ilumatobacter	327.0	280.0	181.0	321.0	277.0	761.0	408.0	609.0	1147.0	117.0	563.0	472.0	351.0	3527.0	532.0	301.0	8.0	70.0	62.0	161.0	177.0	182.0	149.0	256.0	164.0	185.0	79.0	300.0	186.0	607.0	667.0	207.0	337.0	462.0	79.0	502.0	33.0	82.0	29.0	179.0	173.0	491.0	1603.0	851.0	159.0	405.0	503.0	540.0	450.0
d__Bacteria;p__Actinobacteriota;c__Acidimicrobiia;o__IMCC26256;f__IMCC26256;g__IMCC26256;s__uncultured_actinobacterium	7.0	6.0	5.0	9.0	14.0	20.0	19.0	17.0	13.0	1.0	94.0	57.0	34.0	25.0	28.0	5.0	1.0	9.0	3.0	1.0	12.0	16.0	30.0	15.0	29.0	18.0	7.0	10.0	19.0	17.0	42.0	1.0	7.0	5.0	1.0	1.0	1.0	1.0	1.0	1.0	1.0	4.0	19.0	6.0	6.0	7.0	6.0	7.0	7.0
d__Bacteria;p__Verrucomicrobiota;c__Verrucomicrobiae;o__Chthoniobacterales;f__Chthoniobacteraceae;g__LD29;s__uncultured_marine	50.0	29.0	41.0	30.0	78.0	61.0	45.0	66.0	1.0	67.0	238.0	50.0	86.0	96.0	114.0	3.0	179.0	142.0	245.0	207.0	130.0	167.0	74.0	96.0	145.0	50.0	100.0	42.0	148.0	50.0	2.0	19.0	21.0	9.0	5.0	18.0	1.0	3.0	8.0	11.0	1.0	2.0	24.0	42.0	125.0	20.0	154.0	41.0	81.0
d__Bacteria;p__Bacteroidota;c__Bacteroidia;o__Flavobacteriales;f__Cryomorphaceae;g__uncultured;s__uncultured_Cryomorphaceae	133.0	53.0	111.0	29.0	110.0	307.0	209.0	211.0	17.0	60.0	20.0	17.0	5.0	1.0	16.0	1.0	88.0	1.0	5.0	7.0	1.0	5.0	5.0	3.0	1.0	6.0	6.0	3.0	1.0	1.0	3.0	39.0	17.0	85.0	6.0	73.0	34.0	51.0	64.0	71.0	3.0	47.0	89.0	20.0	13.0	23.0	26.0	59.0	27.0
d__Bacteria;p__Actinobacteriota;c__Actinobacteria;o__Frankiales;f__Sporichthyaceae;g__hgcI_clade;s__uncultured_Actinomycetales	223.0	111.0	98.0	120.0	134.0	133.0	97.0	186.0	138.0	77.0	103.0	64.0	52.0	32.0	109.0	1.0	24.0	62.0	90.0	75.0	75.0	88.0	42.0	164.0	76.0	79.0	57.0	31.0	68.0	65.0	34.0	166.0	180.0	120.0	37.0	149.0	12.0	31.0	20.0	59.0	46.0	131.0	232.0	160.0	52.0	78.0	74.0	122.0	67.0
d__Bacteria;p__Bacteroidota;c__Bacteroidia;o__Flavobacteriales;f__Flavobacteriaceae;g__Flavobacterium;s__Flavobacterium_paronense	7.0	3.0	70.0	1.0	1.0	3.0	1.0	33.0	3.0	4.0	1.0	1.0	1.0	1.0	1.0	1.0	1.0	1.0	1.0	1.0	1.0	1.0	1.0	1.0	1.0	5.0	4.0	3.0	3.0	1.0	1.0	3.0	3.0	119.0	7.0	7.0	1.0	1.0	1.0	1.0	3.0	1.0	1.0	1.0	1.0	1.0	1.0	1.0	1.0
d__Bacteria;p__Cyanobacteria;c__Cyanobacteriia;o__Chloroplast;f__Chloroplast;g__Chloroplast;__	1603.0	1137.0	777.0	183.0	178.0	8.0	1173.0	70.0	93.0	479.0	23.0	25.0	3.0	333.0	24.0	382.0	71.0	5.0	11.0	54.0	17.0	9.0	66.0	8.0	28.0	20.0	133.0	6.0	36.0	145.0	85.0	388.0	332.0	192.0	144.0	434.0	10.0	49.0	22.0	138.0	22.0	83.0	246.0	99.0	19.0	72.0	12.0	32.0	5.0
d__Bacteria;p__Patescibacteria;c__Saccharimonadia;o__Saccharimonadales;f__Saccharimonadales;g__Saccharimonadales;s__uncultured_candidate	3.0	1.0	1.0	5.0	1.0	9.0	3.0	7.0	13.0	1.0	34.0	15.0	1.0	1.0	34.0	53.0	1.0	13.0	34.0	66.0	244.0	149.0	144.0	107.0	251.0	54.0	76.0	131.0	183.0	79.0	80.0	4.0	16.0	3.0	1.0	6.0	1.0	1.0	1.0	4.0	3.0	1.0	3.0	13.0	46.0	64.0	46.0	13.0	35.0
d__Bacteria;p__Proteobacteria;c__Alphaproteobacteria;o__Sphingomonadales;f__Sphingomonadaceae;g__Sphingorhabdus;__	160.0	92.0	61.0	57.0	51.0	17.0	47.0	80.0	43.0	22.0	7.0	3.0	12.0	3.0	25.0	1.0	3.0	20.0	12.0	8.0	13.0	82.0	7.0	77.0	52.0	25.0	36.0	30.0	35.0	46.0	19.0	56.0	61.0	73.0	24.0	72.0	6.0	32.0	34.0	77.0	30.0	16.0	48.0	96.0	5.0	14.0	13.0	45.0	23.0
d__Bacteria;p__Cyanobacteria;c__Cyanobacteriia;o__Chloroplast;f__Chloroplast;g__Chloroplast;s__Chrysochromulina_sp.	1.0	1.0	1.0	1.0	1.0	1.0	1.0	1.0	1.0	1.0	1.0	1.0	1.0	1.0	1.0	1.0	1.0	1.0	1.0	1.0	1.0	1.0	1.0	1.0	1.0	1.0	1.0	1.0	1.0	1.0	1.0	29.0	19.0	60.0	101.0	63.0	1.0	1.0	1.0	7.0	1.0	12.0	16.0	10.0	1.0	1.0	1.0	1.0	1.0
d__Bacteria;p__Proteobacteria;c__Gammaproteobacteria;o__Burkholderiales;f__Nitrosomonadaceae;g__Ellin6067;s__Betaproteobacteria_bacterium	1.0	1.0	1.0	1.0	1.0	1.0	1.0	1.0	1.0	1.0	1.0	1.0	1.0	1.0	1.0	1.0	1.0	1.0	1.0	1.0	1.0	1.0	1.0	1.0	1.0	1.0	1.0	1.0	1.0	1.0	1.0	1.0	1.0	1.0	1.0	1.0	1.0	1.0	1.0	1.0	1.0	1.0	1.0	1.0	1.0	1.0	1.0	1.0	1.0
d__Bacteria;p__Bacteroidota;c__Bacteroidia;o__Flavobacteriales;f__Flavobacteriaceae;g__Flavobacterium;s__Flavobacterium_terrigena	1.0	1.0	1.0	1.0	1.0	1.0	1.0	1.0	1.0	1.0	1.0	1.0	1.0	1.0	1.0	1.0	1.0	1.0	1.0	1.0	1.0	1.0	1.0	1.0	1.0	1.0	1.0	1.0	1.0	1.0	1.0	1.0	3.0	1.0	1.0	1.0	1.0	5.0	3.0	1.0	1.0	1.0	1.0	1.0	1.0	1.0	1.0	1.0	1.0
d__Bacteria;p__Gemmatimonadota;c__Gemmatimonadetes;o__Gemmatimonadales;f__Gemmatimonadaceae;g__Gemmatimonas;__	107.0	68.0	260.0	143.0	126.0	24.0	13.0	53.0	148.0	22.0	34.0	15.0	49.0	24.0	36.0	1.0	3.0	2.0	11.0	46.0	18.0	14.0	11.0	15.0	18.0	4.0	11.0	1.0	40.0	78.0	30.0	145.0	52.0	268.0	45.0	232.0	1.0	7.0	3.0	10.0	14.0	7.0	24.0	28.0	1.0	9.0	11.0	24.0	8.0
d__Bacteria;p__Proteobacteria;c__Gammaproteobacteria;o__Burkholderiales;f__MWH-UniP1_aquatic_group;g__MWH-UniP1_aquatic_group;s__metagenome	10.0	3.0	10.0	6.0	8.0	93.0	22.0	45.0	1.0	100.0	104.0	96.0	122.0	78.0	77.0	35.0	163.0	137.0	75.0	8.0	30.0	75.0	40.0	42.0	37.0	84.0	85.0	90.0	56.0	15.0	1.0	5.0	9.0	1.0	1.0	9.0	3.0	1.0	1.0	1.0	1.0	1.0	12.0	15.0	6.0	58.0	47.0	132.0	25.0
d__Bacteria;p__Actinobacteriota;c__Actinobacteria;o__Frankiales;f__Sporichthyaceae;g__hgcI_clade;s__actinobacterium_SCGC	783.0	422.0	464.0	675.0	708.0	1108.0	651.0	1354.0	1109.0	456.0	863.0	419.0	675.0	245.0	876.0	59.0	132.0	616.0	659.0	888.0	624.0	552.0	381.0	733.0	411.0	324.0	335.0	235.0	408.0	619.0	494.0	349.0	411.0	554.0	134.0	667.0	54.0	114.0	44.0	199.0	120.0	194.0	403.0	571.0	314.0	646.0	688.0	706.0	423.0
d__Bacteria;p__Cyanobacteria;c__Cyanobacteriia;o__Cyanobacteriales;f__Nostocaceae;g__Aphanizomenon_NIES81;__	1.0	1.0	1.0	1.0	1.0	1.0	26.0	1.0	1.0	1.0	1.0	1.0	1.0	1.0	1.0	1.0	1.0	1.0	21.0	1.0	1.0	1.0	1.0	1.0	1.0	1.0	1.0	1.0	1.0	1.0	1.0	1.0	1.0	1.0	1.0	1.0	1.0	1.0	1.0	12.0	1.0	1.0	1.0	1.0	1.0	1.0	1.0	27.0	1.0
d__Bacteria;p__Acidobacteriota;c__Vicinamibacteria;o__Vicinamibacterales;f__uncultured;g__uncultured;__	1.0	1.0	1.0	1.0	1.0	1.0	1.0	1.0	1.0	1.0	31.0	2.0	29.0	22.0	21.0	1.0	1.0	12.0	7.0	1.0	20.0	3.0	13.0	4.0	21.0	3.0	3.0	1.0	8.0	1.0	1.0	1.0	1.0	1.0	1.0	1.0	1.0	1.0	1.0	1.0	1.0	1.0	1.0	1.0	1.0	1.0	1.0	1.0	1.0
d__Bacteria;p__Verrucomicrobiota;c__Verrucomicrobiae;o__uncultured;f__uncultured;g__uncultured;__	371.0	206.0	70.0	90.0	119.0	103.0	357.0	353.0	88.0	242.0	12.0	20.0	53.0	1.0	39.0	53.0	320.0	11.0	36.0	106.0	151.0	138.0	141.0	313.0	393.0	56.0	196.0	90.0	97.0	96.0	29.0	380.0	689.0	42.0	49.0	259.0	1.0	101.0	24.0	50.0	4.0	10.0	12.0	48.0	1.0	21.0	3.0	21.0	3.0
d__Bacteria;p__Proteobacteria;c__Gammaproteobacteria;o__Burkholderiales;f__Alcaligenaceae;g__GKS98_freshwater_group;__	16.0	20.0	13.0	6.0	7.0	18.0	8.0	27.0	35.0	21.0	18.0	4.0	7.0	1.0	10.0	1.0	1.0	1.0	4.0	5.0	8.0	1.0	1.0	6.0	1.0	3.0	4.0	7.0	3.0	6.0	8.0	44.0	26.0	52.0	25.0	60.0	1.0	5.0	3.0	6.0	3.0	36.0	83.0	52.0	2.0	1.0	7.0	3.0	6.0
d__Bacteria;p__Proteobacteria;c__Gammaproteobacteria;o__Burkholderiales;f__Comamonadaceae;g__Rhodoferax;__	75.0	95.0	206.0	31.0	61.0	18.0	11.0	35.0	24.0	1.0	19.0	3.0	70.0	2.0	68.0	1.0	1.0	1.0	5.0	1.0	11.0	4.0	3.0	1.0	1.0	1.0	1.0	1.0	24.0	57.0	48.0	45.0	56.0	62.0	6.0	52.0	4.0	4.0	4.0	16.0	10.0	3.0	7.0	17.0	6.0	1.0	5.0	3.0	94.0
d__Bacteria;p__Gemmatimonadota;c__Gemmatimonadetes;o__Gemmatimonadales;f__Gemmatimonadaceae;g__Gemmatimonas;s__wastewater_metagenome	2.0	1.0	15.0	12.0	1.0	1.0	1.0	1.0	2.0	3.0	1.0	1.0	1.0	1.0	3.0	1.0	1.0	1.0	1.0	1.0	1.0	1.0	1.0	1.0	1.0	1.0	1.0	1.0	1.0	1.0	1.0	14.0	4.0	20.0	3.0	18.0	1.0	1.0	1.0	4.0	2.0	1.0	1.0	10.0	1.0	1.0	1.0	1.0	1.0
d__Bacteria;p__Planctomycetota;c__Planctomycetes;o__Pirellulales;f__Pirellulaceae;g__Blastopirellula;s__uncultured_bacterium	1.0	1.0	1.0	1.0	1.0	5.0	1.0	1.0	1.0	26.0	41.0	13.0	82.0	23.0	43.0	1.0	11.0	10.0	11.0	20.0	19.0	8.0	16.0	5.0	15.0	1.0	3.0	1.0	45.0	6.0	1.0	1.0	1.0	1.0	1.0	1.0	1.0	1.0	1.0	1.0	1.0	1.0	1.0	1.0	10.0	3.0	18.0	7.0	4.0
d__Bacteria;p__Actinobacteriota;c__Actinobacteria;o__Frankiales;f__Sporichthyaceae;g__Candidatus_Planktophila;__	96.0	86.0	63.0	75.0	48.0	77.0	74.0	76.0	45.0	24.0	34.0	33.0	15.0	37.0	17.0	9.0	18.0	46.0	24.0	30.0	35.0	23.0	35.0	23.0	20.0	23.0	48.0	20.0	26.0	5.0	10.0	99.0	61.0	104.0	58.0	132.0	7.0	24.0	5.0	20.0	15.0	70.0	137.0	105.0	20.0	31.0	37.0	43.0	27.0
d__Bacteria;p__Bacteroidota;c__Bacteroidia;o__Flavobacteriales;f__Crocinitomicaceae;g__Fluviicola;s__uncultured_Flexibacter	1.0	7.0	7.0	3.0	6.0	44.0	29.0	48.0	15.0	29.0	1.0	1.0	1.0	1.0	3.0	20.0	53.0	23.0	102.0	21.0	7.0	12.0	17.0	83.0	4.0	22.0	22.0	10.0	5.0	7.0	3.0	1.0	5.0	18.0	6.0	3.0	3.0	18.0	5.0	6.0	1.0	1.0	8.0	5.0	7.0	32.0	7.0	18.0	8.0
d__Bacteria;p__Bacteroidota;c__Bacteroidia;o__Chitinophagales;f__Saprospiraceae;__;__	1.0	1.0	1.0	1.0	1.0	1.0	1.0	1.0	1.0	1.0	1.0	1.0	1.0	1.0	1.0	1.0	1.0	1.0	1.0	1.0	1.0	1.0	1.0	1.0	1.0	1.0	1.0	1.0	1.0	1.0	1.0	8.0	1.0	10.0	13.0	44.0	1.0	1.0	1.0	1.0	1.0	1.0	2.0	3.0	1.0	1.0	1.0	1.0	1.0
d__Bacteria;p__Actinobacteriota;c__Actinobacteria;o__PeM15;f__PeM15;g__PeM15;s__uncultured_actinobacterium	25.0	35.0	102.0	15.0	26.0	4.0	9.0	5.0	14.0	8.0	4.0	3.0	11.0	1.0	5.0	1.0	1.0	3.0	5.0	5.0	1.0	1.0	3.0	1.0	2.0	1.0	1.0	1.0	2.0	1.0	2.0	8.0	6.0	18.0	3.0	13.0	1.0	1.0	3.0	3.0	1.0	3.0	9.0	13.0	1.0	1.0	4.0	1.0	1.0
d__Bacteria;p__Gemmatimonadota;c__Gemmatimonadetes;o__Gemmatimonadales;f__Gemmatimonadaceae;g__uncultured;s__uncultured_bacterium	16.0	1.0	3.0	1.0	18.0	97.0	86.0	70.0	1.0	102.0	379.0	221.0	293.0	71.0	272.0	3.0	54.0	208.0	160.0	12.0	197.0	208.0	143.0	147.0	251.0	67.0	132.0	63.0	73.0	1.0	1.0	1.0	1.0	1.0	1.0	1.0	1.0	1.0	1.0	1.0	1.0	1.0	9.0	1.0	58.0	207.0	203.0	214.0	67.0
d__Bacteria;p__Actinobacteriota;c__Actinobacteria;o__Actinomycetales;f__Actinomycetaceae;g__Actinomyces;__	1.0	1.0	1.0	1.0	1.0	1.0	1.0	1.0	1.0	1.0	1.0	1.0	1.0	1.0	1.0	12.0	1.0	1.0	1.0	1.0	1.0	1.0	1.0	1.0	1.0	1.0	1.0	1.0	1.0	1.0	1.0	1.0	1.0	1.0	1.0	1.0	1.0	1.0	1.0	1.0	1.0	1.0	1.0	1.0	1.0	1.0	1.0	1.0	1.0
d__Bacteria;p__Cyanobacteria;c__Cyanobacteriia;o__Chloroplast;f__Chloroplast;g__Chloroplast;s__uncultured_Cryptomonadaceae	251.0	1087.0	841.0	1186.0	1591.0	132.0	1.0	12.0	1304.0	229.0	268.0	375.0	26.0	87.0	208.0	3.0	45.0	6.0	54.0	22.0	49.0	100.0	229.0	118.0	191.0	30.0	117.0	22.0	59.0	56.0	27.0	1334.0	897.0	380.0	715.0	815.0	186.0	1.0	38.0	18.0	7.0	152.0	812.0	447.0	319.0	1059.0	23.0	132.0	79.0
d__Bacteria;p__Bacteroidota;c__Bacteroidia;o__Chitinophagales;f__Chitinophagaceae;g__Dinghuibacter;s__metagenome	32.0	12.0	6.0	21.0	28.0	19.0	28.0	41.0	10.0	4.0	14.0	14.0	8.0	12.0	40.0	1.0	1.0	1.0	3.0	1.0	1.0	1.0	1.0	1.0	1.0	1.0	1.0	1.0	1.0	1.0	1.0	7.0	1.0	11.0	3.0	18.0	1.0	3.0	1.0	3.0	13.0	4.0	25.0	9.0	7.0	1.0	14.0	5.0	8.0
d__Bacteria;p__Proteobacteria;c__Gammaproteobacteria;o__Burkholderiales;f__Burkholderiaceae;__;__	3.0	1.0	25.0	26.0	15.0	1.0	1.0	1.0	28.0	5.0	1.0	1.0	11.0	1.0	3.0	1.0	1.0	1.0	1.0	1.0	1.0	1.0	3.0	1.0	4.0	1.0	3.0	1.0	3.0	1.0	1.0	9.0	1.0	19.0	4.0	20.0	1.0	1.0	1.0	3.0	3.0	1.0	1.0	4.0	1.0	1.0	3.0	3.0	4.0
d__Bacteria;p__Actinobacteriota;c__Actinobacteria;o__Frankiales;f__Sporichthyaceae;g__hgcI_clade;__	206.0	140.0	134.0	275.0	224.0	353.0	294.0	602.0	621.0	298.0	316.0	270.0	181.0	173.0	496.0	10.0	146.0	133.0	369.0	364.0	429.0	331.0	261.0	470.0	210.0	368.0	383.0	418.0	384.0	552.0	549.0	228.0	211.0	227.0	129.0	243.0	35.0	93.0	35.0	146.0	59.0	166.0	357.0	404.0	112.0	264.0	277.0	263.0	216.0
d__Bacteria;p__Verrucomicrobiota;c__Verrucomicrobiae;o__Verrucomicrobiales;f__Rubritaleaceae;g__Luteolibacter;s__Luteolibacter_arcticus	157.0	39.0	146.0	81.0	24.0	9.0	31.0	28.0	21.0	25.0	3.0	1.0	5.0	1.0	14.0	1.0	7.0	1.0	1.0	1.0	5.0	1.0	1.0	1.0	1.0	2.0	4.0	5.0	1.0	1.0	11.0	189.0	36.0	332.0	108.0	313.0	1.0	11.0	5.0	9.0	1.0	9.0	46.0	69.0	1.0	1.0	4.0	3.0	3.0
d__Bacteria;p__Proteobacteria;c__Gammaproteobacteria;o__Burkholderiales;f__Burkholderiaceae;g__Polynucleobacter;s__Polynucleobacter_acidiphobus	35.0	19.0	28.0	29.0	34.0	289.0	115.0	151.0	3.0	127.0	302.0	231.0	177.0	100.0	215.0	64.0	199.0	204.0	312.0	274.0	149.0	309.0	179.0	309.0	164.0	105.0	153.0	160.0	205.0	90.0	33.0	42.0	84.0	55.0	19.0	74.0	6.0	5.0	1.0	8.0	3.0	50.0	74.0	69.0	62.0	140.0	221.0	247.0	113.0
d__Bacteria;p__Verrucomicrobiota;c__Verrucomicrobiae;o__uncultured;f__uncultured;g__uncultured;s__uncultured_Opitutae	3.0	1.0	1.0	7.0	31.0	7.0	45.0	50.0	48.0	1.0	9.0	3.0	7.0	1.0	20.0	1.0	1.0	1.0	9.0	22.0	9.0	1.0	1.0	2.0	1.0	1.0	4.0	1.0	16.0	73.0	12.0	1.0	1.0	1.0	1.0	3.0	1.0	1.0	1.0	3.0	1.0	5.0	1.0	1.0	1.0	1.0	1.0	1.0	1.0
d__Bacteria;p__Bacteroidota;c__Bacteroidia;o__Chitinophagales;f__Chitinophagaceae;g__Dinghuibacter;__	64.0	41.0	97.0	88.0	75.0	37.0	138.0	177.0	88.0	17.0	19.0	12.0	19.0	118.0	37.0	9.0	1.0	7.0	32.0	23.0	64.0	24.0	9.0	66.0	26.0	42.0	36.0	1.0	16.0	29.0	15.0	57.0	64.0	87.0	18.0	88.0	3.0	9.0	10.0	45.0	5.0	12.0	17.0	24.0	13.0	42.0	28.0	26.0	36.0
d__Bacteria;p__Planctomycetota;c__Planctomycetes;o__Gemmatales;f__Gemmataceae;g__uncultured;s__bacterium_enrichment	348.0	188.0	580.0	498.0	439.0	66.0	76.0	74.0	635.0	101.0	188.0	44.0	47.0	36.0	174.0	1.0	8.0	1.0	23.0	84.0	132.0	47.0	9.0	13.0	41.0	60.0	92.0	100.0	106.0	187.0	831.0	181.0	73.0	366.0	97.0	257.0	16.0	12.0	29.0	197.0	32.0	74.0	563.0	520.0	18.0	9.0	76.0	30.0	51.0
d__Bacteria;p__Actinobacteriota;c__Thermoleophilia;o__Solirubrobacterales;f__Solirubrobacteraceae;g__Conexibacter;s__uncultured_actinobacterium	9.0	8.0	21.0	12.0	24.0	21.0	9.0	9.0	18.0	1.0	49.0	52.0	29.0	35.0	14.0	1.0	1.0	16.0	5.0	9.0	2.0	3.0	16.0	14.0	20.0	1.0	1.0	6.0	25.0	6.0	24.0	18.0	29.0	18.0	10.0	23.0	1.0	1.0	1.0	3.0	3.0	39.0	117.0	45.0	6.0	17.0	22.0	21.0	10.0
d__Bacteria;p__Cyanobacteria;c__Cyanobacteriia;o__Chloroplast;f__Chloroplast;g__Chloroplast;s__Cryptomonas_curvata	36.0	121.0	53.0	25.0	19.0	3.0	1.0	3.0	40.0	72.0	194.0	33.0	3.0	40.0	34.0	1.0	81.0	1.0	11.0	5.0	20.0	10.0	43.0	39.0	42.0	5.0	22.0	1.0	14.0	11.0	33.0	52.0	56.0	69.0	14.0	68.0	1.0	1.0	3.0	3.0	3.0	1.0	32.0	12.0	105.0	303.0	1.0	5.0	7.0
d__Bacteria;p__Bacteroidota;c__Bacteroidia;o__Chitinophagales;f__Chitinophagaceae;g__Dinghuibacter;s__uncultured_bacterium	1.0	1.0	1.0	1.0	1.0	1.0	1.0	1.0	1.0	4.0	3.0	1.0	1.0	1.0	1.0	1.0	127.0	48.0	126.0	10.0	33.0	154.0	57.0	102.0	139.0	1.0	2.0	1.0	5.0	3.0	1.0	1.0	1.0	1.0	1.0	1.0	1.0	1.0	1.0	1.0	1.0	1.0	1.0	1.0	1.0	1.0	1.0	1.0	1.0
d__Bacteria;p__Chloroflexi;c__SL56_marine_group;o__SL56_marine_group;f__SL56_marine_group;g__SL56_marine_group;s__marine_metagenome	215.0	137.0	152.0	279.0	328.0	395.0	421.0	623.0	925.0	138.0	1127.0	478.0	2060.0	621.0	1705.0	73.0	82.0	1172.0	942.0	1287.0	911.0	593.0	573.0	908.0	936.0	301.0	744.0	686.0	1767.0	1517.0	1196.0	147.0	153.0	163.0	47.0	171.0	18.0	32.0	16.0	172.0	68.0	201.0	837.0	430.0	402.0	679.0	847.0	736.0	543.0
d__Bacteria;p__Bacteroidota;c__Bacteroidia;o__Sphingobacteriales;f__Sphingobacteriaceae;g__Solitalea;s__uncultured_Sphingobacteriales	43.0	20.0	30.0	32.0	46.0	284.0	77.0	255.0	60.0	10.0	1.0	8.0	1.0	1.0	8.0	1.0	13.0	1.0	1.0	1.0	1.0	1.0	1.0	1.0	1.0	1.0	13.0	1.0	1.0	1.0	3.0	64.0	54.0	94.0	32.0	96.0	7.0	2.0	9.0	15.0	6.0	1.0	12.0	41.0	3.0	7.0	6.0	13.0	6.0
d__Bacteria;p__Cyanobacteria;c__Cyanobacteriia;o__Synechococcales;f__Cyanobiaceae;g__Cyanobium_PCC-6307;__	18.0	22.0	30.0	94.0	140.0	41.0	20.0	16.0	596.0	67.0	740.0	720.0	210.0	116.0	109.0	37.0	46.0	147.0	102.0	448.0	129.0	194.0	203.0	196.0	259.0	61.0	35.0	23.0	67.0	17.0	9.0	1.0	6.0	29.0	1.0	34.0	1.0	2.0	1.0	9.0	23.0	7.0	21.0	39.0	130.0	258.0	85.0	142.0	53.0
d__Bacteria;p__Acidobacteriota;c__Holophagae;o__Holophagales;f__Holophagaceae;g__marine_group;__	47.0	3.0	18.0	76.0	98.0	91.0	232.0	339.0	474.0	39.0	1160.0	982.0	501.0	359.0	906.0	155.0	393.0	355.0	690.0	574.0	1276.0	1289.0	746.0	1215.0	1038.0	199.0	429.0	305.0	662.0	894.0	427.0	17.0	9.0	11.0	1.0	28.0	11.0	9.0	11.0	63.0	18.0	207.0	281.0	49.0	403.0	1152.0	798.0	831.0	591.0
d__Bacteria;p__Cyanobacteria;c__Cyanobacteriia;o__Cyanobacteriales;f__Phormidiaceae;g__Planktothrix_NIVA-CYA_15;__	12.0	3.0	9.0	3.0	14.0	1.0	1.0	1.0	16.0	28.0	3.0	1.0	1.0	1.0	1.0	36.0	1668.0	3.0	24.0	15.0	10.0	6.0	1.0	1.0	1.0	18.0	125.0	16.0	3.0	10.0	9.0	1.0	1.0	9.0	1.0	1.0	1.0	1.0	1.0	1.0	3.0	1.0	1.0	1.0	1.0	1.0	1.0	1.0	1.0
d__Bacteria;p__Bacteroidota;c__Bacteroidia;o__Sphingobacteriales;f__Sphingobacteriaceae;g__Pedobacter;__	30.0	7.0	8.0	13.0	20.0	7.0	31.0	27.0	9.0	2.0	21.0	13.0	6.0	1.0	20.0	6.0	3.0	1.0	8.0	3.0	23.0	51.0	29.0	44.0	34.0	9.0	14.0	26.0	6.0	13.0	108.0	12.0	6.0	13.0	10.0	45.0	3.0	9.0	4.0	22.0	1.0	11.0	47.0	87.0	18.0	38.0	62.0	28.0	47.0
d__Bacteria;p__Verrucomicrobiota;c__Verrucomicrobiae;o__Pedosphaerales;f__Pedosphaeraceae;g__SH3-11;s__bacterium_SH3-11	181.0	146.0	376.0	317.0	283.0	43.0	32.0	53.0	135.0	28.0	56.0	19.0	43.0	1.0	68.0	1.0	29.0	27.0	78.0	104.0	112.0	56.0	54.0	152.0	73.0	19.0	37.0	1.0	54.0	134.0	54.0	114.0	31.0	220.0	32.0	242.0	21.0	3.0	22.0	47.0	53.0	47.0	72.0	214.0	48.0	12.0	55.0	61.0	82.0
d__Bacteria;p__Actinobacteriota;c__Actinobacteria;o__Frankiales;f__Sporichthyaceae;g__hgcI_clade;s__uncultured_actinobacterium	36.0	22.0	25.0	29.0	19.0	77.0	214.0	61.0	72.0	121.0	58.0	32.0	29.0	1029.0	78.0	1632.0	103.0	53.0	36.0	62.0	53.0	61.0	87.0	125.0	73.0	68.0	89.0	156.0	63.0	65.0	67.0	43.0	39.0	31.0	20.0	39.0	3.0	20.0	3.0	25.0	4.0	37.0	168.0	81.0	30.0	29.0	60.0	79.0	42.0
d__Bacteria;p__Actinobacteriota;c__Acidimicrobiia;o__Microtrichales;f__Ilumatobacteraceae;g__CL500-29_marine_group;s__metagenome	19.0	48.0	10.0	15.0	12.0	9.0	7.0	5.0	56.0	6.0	1.0	3.0	5.0	3.0	9.0	3.0	1.0	12.0	13.0	25.0	10.0	3.0	1.0	9.0	3.0	15.0	5.0	2.0	12.0	23.0	14.0	38.0	53.0	28.0	5.0	54.0	1.0	6.0	1.0	5.0	3.0	1.0	1.0	36.0	3.0	1.0	1.0	2.0	4.0
d__Bacteria;p__Cyanobacteria;c__Cyanobacteriia;o__Chloroplast;f__Chloroplast;g__Chloroplast;s__Nannochloropsis_gaditana	6.0	14.0	29.0	8.0	4.0	4.0	1.0	1.0	4.0	20.0	1.0	3.0	1.0	1.0	1.0	1.0	6.0	1.0	1.0	10.0	3.0	1.0	1.0	1.0	1.0	1.0	2.0	1.0	5.0	5.0	1.0	3.0	1.0	1.0	1.0	1.0	1.0	1.0	1.0	1.0	1.0	1.0	1.0	1.0	1.0	1.0	1.0	3.0	1.0
d__Bacteria;p__Verrucomicrobiota;c__Verrucomicrobiae;o__Opitutales;f__Opitutaceae;__;__	3.0	1.0	3.0	15.0	15.0	1.0	3.0	1.0	3.0	1.0	43.0	6.0	32.0	1.0	19.0	1.0	5.0	29.0	21.0	19.0	14.0	13.0	19.0	47.0	33.0	1.0	1.0	1.0	2.0	6.0	1.0	1.0	1.0	1.0	1.0	1.0	1.0	1.0	1.0	1.0	1.0	1.0	1.0	1.0	3.0	7.0	1.0	1.0	1.0
d__Bacteria;p__Actinobacteriota;c__Acidimicrobiia;o__Microtrichales;f__Ilumatobacteraceae;g__CL500-29_marine_group;s__uncultured_bacterium	1.0	1.0	1.0	1.0	1.0	1.0	1.0	1.0	1.0	16.0	1.0	1.0	1.0	1.0	1.0	66.0	40.0	12.0	3.0	1.0	1.0	7.0	1.0	1.0	3.0	7.0	4.0	3.0	1.0	1.0	1.0	1.0	1.0	1.0	1.0	1.0	1.0	1.0	1.0	1.0	1.0	1.0	1.0	1.0	1.0	1.0	1.0	1.0	1.0
d__Bacteria;p__Actinobacteriota;c__Acidimicrobiia;o__Microtrichales;f__Ilumatobacteraceae;g__CL500-29_marine_group;s__uncultured_Acidimicrobiaceae	1.0	1.0	1.0	1.0	1.0	1.0	1.0	1.0	13.0	1.0	15.0	1.0	12.0	9.0	17.0	1.0	3.0	19.0	12.0	60.0	18.0	17.0	6.0	17.0	12.0	1.0	1.0	11.0	4.0	6.0	3.0	1.0	1.0	1.0	1.0	1.0	1.0	1.0	1.0	1.0	1.0	1.0	1.0	1.0	5.0	1.0	1.0	3.0	1.0
d__Bacteria;p__Cyanobacteria;c__Cyanobacteriia;o__Cyanobacteriales;f__Nostocaceae;g__Aphanizomenon_MDT14a;__	28.0	60.0	66.0	20.0	66.0	1.0	894.0	1.0	9.0	1.0	81.0	1.0	9.0	76.0	1.0	4.0	67.0	184.0	1180.0	7.0	63.0	248.0	199.0	182.0	89.0	14.0	83.0	57.0	22.0	4.0	14.0	15.0	14.0	5.0	1.0	3.0	1.0	1.0	1.0	1.0	1.0	1.0	1.0	1.0	32.0	9.0	1.0	436.0	1.0
d__Bacteria;p__Proteobacteria;c__Gammaproteobacteria;o__Burkholderiales;f__B1-7BS;g__B1-7BS;s__uncultured_soil	1.0	1.0	1.0	1.0	1.0	1.0	1.0	1.0	3.0	1.0	3.0	1.0	1.0	1.0	11.0	1.0	1.0	1.0	1.0	1.0	6.0	1.0	2.0	5.0	4.0	1.0	1.0	1.0	1.0	4.0	3.0	1.0	1.0	1.0	1.0	1.0	1.0	1.0	1.0	1.0	1.0	1.0	1.0	1.0	1.0	1.0	1.0	1.0	1.0
d__Bacteria;p__Proteobacteria;c__Alphaproteobacteria;o__Rhodobacterales;f__Rhodobacteraceae;__;__	21.0	30.0	113.0	19.0	10.0	3.0	10.0	2.0	7.0	20.0	1.0	1.0	3.0	4.0	1.0	3.0	11.0	4.0	1.0	5.0	1.0	1.0	1.0	1.0	1.0	6.0	3.0	3.0	7.0	8.0	3.0	8.0	7.0	12.0	2.0	22.0	1.0	12.0	6.0	9.0	1.0	16.0	34.0	22.0	5.0	50.0	3.0	9.0	11.0
d__Bacteria;p__Patescibacteria;c__Parcubacteria;o__Candidatus_Azambacteria;f__Candidatus_Azambacteria;g__Candidatus_Azambacteria;s__Parcubacteria_bacterium	3.0	1.0	5.0	1.0	5.0	1.0	1.0	3.0	1.0	1.0	15.0	1.0	1.0	1.0	1.0	1.0	1.0	6.0	7.0	1.0	77.0	236.0	98.0	77.0	154.0	13.0	42.0	45.0	47.0	1.0	1.0	1.0	1.0	1.0	1.0	1.0	1.0	1.0	1.0	1.0	1.0	1.0	1.0	1.0	1.0	1.0	1.0	1.0	1.0
d__Bacteria;p__Bacteroidota;c__Bacteroidia;o__Chitinophagales;f__Chitinophagaceae;g__Ferruginibacter;__	7.0	1.0	1.0	1.0	3.0	8.0	12.0	4.0	1.0	30.0	33.0	4.0	14.0	1.0	30.0	1.0	1.0	11.0	12.0	1.0	16.0	3.0	2.0	9.0	6.0	4.0	26.0	17.0	6.0	1.0	1.0	1.0	1.0	1.0	1.0	1.0	1.0	3.0	1.0	3.0	1.0	1.0	1.0	1.0	18.0	5.0	42.0	16.0	14.0
d__Bacteria;p__Proteobacteria;c__Alphaproteobacteria;o__Sphingomonadales;f__Sphingomonadaceae;__;__	1.0	1.0	1.0	1.0	1.0	1.0	4.0	4.0	1.0	1.0	1.0	1.0	1.0	1.0	1.0	307.0	3.0	1.0	1.0	1.0	1.0	1.0	1.0	1.0	1.0	1.0	1.0	1.0	1.0	1.0	1.0	1.0	1.0	1.0	1.0	1.0	1.0	1.0	1.0	1.0	1.0	1.0	1.0	1.0	1.0	17.0	3.0	9.0	3.0
d__Bacteria;p__Proteobacteria;c__Alphaproteobacteria;o__Rhizobiales;f__Rhizobiales_Incertae_Sedis;g__uncultured;__	92.0	144.0	313.0	211.0	217.0	45.0	69.0	93.0	344.0	117.0	204.0	29.0	260.0	132.0	117.0	4.0	40.0	27.0	31.0	77.0	17.0	9.0	4.0	6.0	8.0	16.0	19.0	27.0	24.0	66.0	150.0	105.0	75.0	142.0	60.0	99.0	1.0	11.0	12.0	39.0	14.0	35.0	63.0	67.0	15.0	8.0	73.0	11.0	33.0
d__Bacteria;p__Proteobacteria;c__Gammaproteobacteria;o__Burkholderiales;f__Alcaligenaceae;g__GKS98_freshwater_group;s__metagenome	17.0	12.0	12.0	8.0	18.0	18.0	31.0	36.0	2.0	47.0	17.0	16.0	30.0	23.0	22.0	7.0	9.0	3.0	4.0	1.0	5.0	14.0	40.0	6.0	5.0	23.0	25.0	3.0	7.0	5.0	1.0	22.0	27.0	10.0	5.0	34.0	1.0	5.0	3.0	11.0	2.0	9.0	79.0	62.0	5.0	19.0	53.0	24.0	19.0
d__Bacteria;p__Gemmatimonadota;c__Gemmatimonadetes;o__Gemmatimonadales;f__Gemmatimonadaceae;g__Gemmatimonas;s__Gemmatimonas_aurantiaca	36.0	15.0	16.0	26.0	20.0	14.0	37.0	51.0	98.0	4.0	31.0	21.0	78.0	13.0	46.0	1.0	3.0	7.0	15.0	44.0	28.0	26.0	13.0	31.0	24.0	1.0	4.0	3.0	19.0	107.0	43.0	6.0	8.0	1.0	3.0	1.0	1.0	7.0	1.0	7.0	1.0	13.0	23.0	14.0	7.0	6.0	28.0	17.0	17.0
d__Bacteria;p__Actinobacteriota;c__Actinobacteria;o__Frankiales;f__Sporichthyaceae;g__hgcI_clade;s__bacterium_enrichment	121.0	33.0	51.0	46.0	54.0	210.0	202.0	183.0	57.0	184.0	638.0	400.0	250.0	87.0	323.0	130.0	1045.0	938.0	488.0	285.0	1287.0	2421.0	1474.0	1808.0	1101.0	751.0	620.0	498.0	676.0	468.0	105.0	41.0	38.0	36.0	8.0	44.0	7.0	16.0	7.0	60.0	3.0	129.0	262.0	52.0	156.0	313.0	206.0	161.0	124.0
d__Bacteria;p__Proteobacteria;c__Gammaproteobacteria;o__Burkholderiales;f__Burkholderiaceae;g__Polynucleobacter;s__Polynucleobacter_cosmopolitanus	1.0	1.0	1.0	1.0	1.0	119.0	45.0	1.0	3.0	29.0	1.0	1.0	1.0	1.0	1.0	7.0	6.0	1.0	1.0	1.0	1.0	1.0	1.0	1.0	1.0	31.0	16.0	5.0	1.0	1.0	1.0	1.0	1.0	1.0	1.0	1.0	1.0	4.0	5.0	1.0	1.0	1.0	1.0	1.0	1.0	1.0	1.0	1.0	1.0
d__Bacteria;p__Nitrospirota;c__Nitrospiria;o__Nitrospirales;f__Nitrospiraceae;g__Nitrospira;s__freshwater_sediment	3.0	1.0	1.0	3.0	5.0	11.0	3.0	11.0	1.0	3.0	68.0	8.0	152.0	12.0	178.0	1.0	1.0	23.0	8.0	1.0	14.0	18.0	32.0	15.0	12.0	15.0	25.0	1.0	26.0	79.0	22.0	1.0	1.0	1.0	1.0	1.0	1.0	1.0	1.0	3.0	1.0	1.0	1.0	4.0	9.0	3.0	54.0	7.0	11.0
d__Bacteria;p__Bacteroidota;c__Bacteroidia;o__Flavobacteriales;f__Flavobacteriaceae;g__Flavobacterium;s__Flavobacterium_sasangense	1.0	1.0	1.0	1.0	1.0	6.0	40.0	17.0	1.0	102.0	1.0	1.0	1.0	1.0	1.0	2.0	1.0	21.0	104.0	1.0	1.0	1.0	1.0	5.0	1.0	1.0	2.0	1.0	1.0	1.0	1.0	6.0	3.0	1.0	3.0	1.0	1.0	1.0	1.0	1.0	1.0	1.0	1.0	3.0	1.0	1.0	1.0	1.0	1.0
d__Bacteria;p__Proteobacteria;c__Gammaproteobacteria;o__Burkholderiales;f__Nitrosomonadaceae;g__966-1;s__metagenome	3.0	1.0	1.0	1.0	3.0	1.0	4.0	7.0	1.0	1.0	3.0	1.0	1.0	7.0	3.0	1.0	1.0	1.0	1.0	3.0	1.0	1.0	1.0	1.0	1.0	1.0	1.0	1.0	1.0	1.0	1.0	1.0	1.0	1.0	1.0	1.0	1.0	1.0	1.0	1.0	1.0	1.0	1.0	1.0	1.0	1.0	1.0	1.0	1.0
d__Bacteria;p__Chloroflexi;c__Chloroflexia;o__Chloroflexales;f__Roseiflexaceae;g__uncultured;s__freshwater_metagenome	12.0	11.0	8.0	13.0	5.0	7.0	4.0	2.0	7.0	5.0	7.0	1.0	4.0	1.0	12.0	1.0	1.0	16.0	6.0	1.0	3.0	6.0	6.0	15.0	4.0	1.0	1.0	9.0	1.0	3.0	5.0	2.0	22.0	10.0	4.0	12.0	1.0	1.0	1.0	3.0	1.0	1.0	1.0	1.0	1.0	1.0	5.0	4.0	3.0
d__Bacteria;p__Proteobacteria;c__Gammaproteobacteria;o__Burkholderiales;f__Burkholderiaceae;g__Polynucleobacter;__	9.0	18.0	22.0	117.0	60.0	1.0	3.0	3.0	323.0	1.0	1.0	1.0	8.0	3.0	12.0	1.0	1.0	1.0	2.0	7.0	20.0	1.0	1.0	4.0	1.0	22.0	59.0	2.0	1.0	83.0	55.0	5.0	4.0	22.0	6.0	10.0	1.0	2.0	1.0	4.0	7.0	2.0	13.0	41.0	4.0	1.0	3.0	1.0	7.0
d__Bacteria;p__Proteobacteria;c__Gammaproteobacteria;o__Oceanospirillales;f__Pseudohongiellaceae;g__BIyi10;s__metagenome	10.0	19.0	34.0	94.0	53.0	24.0	24.0	27.0	52.0	44.0	44.0	12.0	95.0	31.0	91.0	5.0	14.0	5.0	22.0	90.0	10.0	23.0	36.0	36.0	29.0	23.0	30.0	1.0	34.0	61.0	10.0	3.0	7.0	39.0	11.0	92.0	1.0	1.0	1.0	10.0	2.0	1.0	11.0	18.0	3.0	3.0	13.0	7.0	19.0
d__Bacteria;p__Verrucomicrobiota;c__Verrucomicrobiae;o__Verrucomicrobiales;f__Rubritaleaceae;__;__	7.0	1.0	5.0	1.0	13.0	43.0	34.0	64.0	3.0	54.0	7.0	3.0	24.0	1.0	43.0	3.0	10.0	7.0	1.0	9.0	1.0	8.0	31.0	12.0	13.0	1.0	12.0	1.0	1.0	14.0	1.0	1.0	1.0	1.0	1.0	1.0	1.0	17.0	9.0	1.0	1.0	3.0	18.0	1.0	1.0	1.0	4.0	6.0	10.0
d__Bacteria;p__Proteobacteria;c__Alphaproteobacteria;o__Elsterales;f__uncultured;g__uncultured;s__metagenome	1.0	1.0	1.0	1.0	1.0	1.0	1.0	1.0	1.0	1.0	28.0	1.0	12.0	13.0	10.0	1.0	1.0	4.0	5.0	9.0	21.0	24.0	19.0	9.0	7.0	1.0	3.0	15.0	14.0	26.0	3.0	1.0	1.0	1.0	1.0	1.0	1.0	1.0	1.0	1.0	1.0	1.0	1.0	1.0	1.0	1.0	1.0	1.0	1.0
d__Bacteria;p__Proteobacteria;c__Alphaproteobacteria;o__Rhizobiales;f__Beijerinckiaceae;__;__	38.0	41.0	88.0	72.0	62.0	131.0	100.0	101.0	53.0	161.0	138.0	77.0	59.0	20.0	55.0	5.0	8.0	21.0	19.0	4.0	38.0	99.0	114.0	102.0	94.0	40.0	67.0	79.0	44.0	10.0	10.0	131.0	115.0	104.0	42.0	210.0	9.0	10.0	7.0	24.0	1.0	48.0	101.0	120.0	22.0	27.0	92.0	36.0	57.0
d__Bacteria;p__Planctomycetota;c__OM190;o__OM190;f__OM190;g__OM190;s__uncultured_Crater	9.0	5.0	5.0	7.0	8.0	39.0	22.0	12.0	1.0	112.0	178.0	67.0	479.0	64.0	247.0	1.0	36.0	93.0	66.0	8.0	145.0	235.0	178.0	176.0	149.0	27.0	132.0	38.0	101.0	1.0	1.0	4.0	1.0	1.0	1.0	7.0	1.0	3.0	3.0	11.0	1.0	1.0	1.0	3.0	72.0	63.0	103.0	121.0	161.0
d__Bacteria;p__Bacteroidota;c__Bacteroidia;o__Flavobacteriales;f__Crocinitomicaceae;__;__	6.0	34.0	204.0	70.0	40.0	1.0	1.0	1.0	71.0	3.0	9.0	1.0	1.0	1.0	1.0	1.0	1.0	1.0	1.0	1.0	4.0	3.0	1.0	6.0	1.0	1.0	1.0	3.0	3.0	3.0	1.0	19.0	5.0	66.0	19.0	176.0	5.0	1.0	1.0	1.0	6.0	3.0	19.0	58.0	1.0	1.0	1.0	1.0	1.0
d__Bacteria;p__Chloroflexi;c__JG30-KF-CM66;o__JG30-KF-CM66;f__JG30-KF-CM66;g__JG30-KF-CM66;s__metagenome	1.0	1.0	1.0	3.0	1.0	1.0	1.0	1.0	1.0	1.0	203.0	59.0	145.0	1.0	73.0	1.0	1.0	12.0	11.0	1.0	66.0	28.0	16.0	17.0	9.0	1.0	1.0	14.0	24.0	8.0	7.0	1.0	1.0	1.0	1.0	1.0	1.0	1.0	1.0	1.0	1.0	1.0	1.0	1.0	2.0	1.0	14.0	8.0	6.0
d__Bacteria;p__Verrucomicrobiota;c__Verrucomicrobiae;o__Pedosphaerales;f__Pedosphaeraceae;g__uncultured;s__uncultured_bacterium	1.0	1.0	1.0	1.0	1.0	1.0	1.0	1.0	1.0	1.0	52.0	13.0	27.0	28.0	36.0	5.0	17.0	37.0	49.0	1.0	56.0	19.0	53.0	31.0	59.0	27.0	24.0	9.0	39.0	1.0	1.0	1.0	1.0	1.0	1.0	1.0	1.0	1.0	1.0	1.0	1.0	1.0	1.0	1.0	8.0	4.0	16.0	1.0	2.0
d__Bacteria;p__Verrucomicrobiota;c__Verrucomicrobiae;o__Chthoniobacterales;f__Chthoniobacteraceae;g__LD29;__	3.0	1.0	2.0	4.0	3.0	7.0	2.0	1.0	1.0	15.0	7.0	1.0	1.0	5.0	3.0	1.0	2.0	4.0	10.0	6.0	6.0	4.0	4.0	2.0	3.0	1.0	9.0	6.0	8.0	2.0	1.0	4.0	3.0	4.0	1.0	3.0	1.0	1.0	3.0	5.0	1.0	1.0	5.0	8.0	19.0	12.0	16.0	10.0	22.0
d__Bacteria;p__Actinobacteriota;c__Thermoleophilia;o__Gaiellales;f__uncultured;g__uncultured;__	1.0	1.0	1.0	1.0	1.0	1.0	1.0	1.0	1.0	1.0	2.0	1.0	1.0	51.0	1.0	8.0	1.0	1.0	1.0	1.0	3.0	4.0	1.0	1.0	3.0	1.0	1.0	1.0	1.0	1.0	1.0	1.0	1.0	1.0	1.0	1.0	1.0	1.0	1.0	1.0	1.0	1.0	1.0	1.0	1.0	1.0	1.0	1.0	1.0
d__Bacteria;p__Actinobacteriota;c__Actinobacteria;o__Frankiales;f__Sporichthyaceae;g__hgcI_clade;s__metagenome	8.0	4.0	1.0	9.0	1.0	10.0	9.0	2.0	10.0	2.0	4.0	7.0	2.0	7.0	3.0	1.0	12.0	1.0	1.0	1.0	1.0	1.0	4.0	2.0	1.0	1.0	2.0	1.0	4.0	1.0	3.0	1.0	12.0	6.0	7.0	23.0	3.0	4.0	1.0	3.0	1.0	8.0	9.0	18.0	5.0	1.0	4.0	1.0	1.0
d__Bacteria;p__Proteobacteria;c__Gammaproteobacteria;o__Alteromonadales;f__Alteromonadaceae;g__Rheinheimera;__	4.0	1.0	41.0	1.0	5.0	29.0	57.0	104.0	5.0	9.0	1.0	1.0	1.0	1.0	1.0	3.0	1.0	6.0	6.0	3.0	3.0	1.0	1.0	1.0	1.0	1.0	4.0	1.0	1.0	7.0	1.0	1.0	1.0	3.0	1.0	1.0	3.0	4.0	1.0	14.0	1.0	1.0	1.0	1.0	1.0	1.0	1.0	5.0	1.0
d__Bacteria;p__Bacteroidota;c__Bacteroidia;o__Sphingobacteriales;f__Sphingobacteriaceae;g__uncultured;s__uncultured_Sphingobacteriaceae	1.0	1.0	7.0	1.0	7.0	7.0	8.0	23.0	14.0	5.0	4.0	5.0	1.0	1.0	3.0	1.0	2.0	1.0	9.0	7.0	3.0	4.0	1.0	6.0	3.0	1.0	4.0	1.0	5.0	1.0	1.0	43.0	96.0	45.0	31.0	57.0	1.0	18.0	16.0	24.0	11.0	7.0	13.0	44.0	3.0	24.0	1.0	8.0	6.0
d__Bacteria;p__Bacteroidota;c__Kapabacteria;o__Kapabacteriales;f__Kapabacteriales;g__Kapabacteriales;__	1.0	1.0	1.0	1.0	1.0	3.0	1.0	1.0	1.0	1.0	17.0	12.0	1.0	1.0	7.0	1.0	12.0	84.0	22.0	1.0	63.0	58.0	60.0	83.0	71.0	1.0	3.0	7.0	7.0	1.0	1.0	1.0	1.0	1.0	1.0	1.0	1.0	1.0	1.0	1.0	1.0	1.0	1.0	1.0	1.0	2.0	1.0	1.0	1.0
d__Bacteria;p__Proteobacteria;c__Alphaproteobacteria;o__Rhizobiales;f__Beijerinckiaceae;g__Methylorosula;__	1.0	1.0	1.0	1.0	1.0	1.0	1.0	1.0	1.0	1.0	1.0	1.0	1.0	1.0	1.0	1.0	1.0	1.0	1.0	1.0	1.0	1.0	1.0	1.0	1.0	1.0	1.0	1.0	1.0	1.0	1.0	1.0	1.0	1.0	1.0	1.0	1.0	1.0	1.0	1.0	1.0	1.0	1.0	1.0	1.0	1.0	1.0	9.0	1.0
d__Bacteria;p__Acidobacteriota;c__Vicinamibacteria;o__Vicinamibacterales;f__uncultured;g__uncultured;s__metagenome	3.0	1.0	1.0	1.0	1.0	17.0	18.0	8.0	3.0	22.0	187.0	41.0	100.0	1162.0	90.0	263.0	8.0	17.0	10.0	3.0	42.0	54.0	57.0	43.0	64.0	57.0	25.0	27.0	43.0	77.0	11.0	1.0	1.0	1.0	1.0	1.0	4.0	3.0	1.0	3.0	1.0	1.0	3.0	1.0	14.0	1.0	77.0	17.0	35.0
d__Bacteria;p__Bacteroidota;c__Bacteroidia;o__Sphingobacteriales;f__NS11-12_marine_group;g__NS11-12_marine_group;s__uncultured_Sphingobacterium	3.0	1.0	1.0	1.0	1.0	1.0	3.0	14.0	1.0	1.0	17.0	7.0	8.0	8.0	8.0	3.0	29.0	4.0	22.0	78.0	15.0	21.0	22.0	29.0	26.0	11.0	13.0	11.0	4.0	3.0	1.0	1.0	8.0	3.0	1.0	7.0	1.0	1.0	1.0	1.0	1.0	1.0	2.0	1.0	7.0	12.0	3.0	1.0	1.0
d__Bacteria;p__Bacteroidota;c__Bacteroidia;o__Chitinophagales;f__Saprospiraceae;g__Candidatus_Aquirestis;__	29.0	34.0	80.0	42.0	35.0	32.0	29.0	57.0	10.0	163.0	40.0	13.0	12.0	8.0	42.0	1.0	26.0	3.0	17.0	6.0	29.0	27.0	34.0	18.0	31.0	12.0	38.0	33.0	11.0	4.0	1.0	47.0	19.0	76.0	27.0	66.0	1.0	1.0	1.0	17.0	1.0	1.0	13.0	37.0	29.0	13.0	28.0	19.0	18.0
d__Bacteria;p__Firmicutes;c__Bacilli;o__Lactobacillales;f__Streptococcaceae;g__Streptococcus;__	1.0	1.0	1.0	1.0	1.0	1.0	1.0	1.0	1.0	1.0	1.0	1.0	1.0	21.0	1.0	8.0	1.0	1.0	1.0	1.0	1.0	1.0	1.0	1.0	1.0	1.0	1.0	1.0	1.0	1.0	1.0	1.0	1.0	1.0	1.0	1.0	1.0	1.0	1.0	1.0	1.0	1.0	1.0	1.0	1.0	1.0	1.0	1.0	1.0
d__Bacteria;p__Proteobacteria;c__Gammaproteobacteria;o__Burkholderiales;f__Oxalobacteraceae;__;__	16.0	22.0	19.0	24.0	19.0	105.0	26.0	21.0	28.0	22.0	61.0	62.0	39.0	9.0	59.0	24.0	7.0	44.0	36.0	37.0	51.0	72.0	29.0	83.0	47.0	55.0	36.0	19.0	27.0	14.0	4.0	20.0	22.0	27.0	13.0	24.0	6.0	7.0	1.0	8.0	1.0	3.0	9.0	7.0	12.0	40.0	60.0	66.0	47.0
d__Bacteria;p__Proteobacteria;c__Gammaproteobacteria;o__Burkholderiales;__;__;__	1.0	1.0	1.0	5.0	1.0	3.0	3.0	3.0	40.0	1.0	15.0	3.0	24.0	1.0	9.0	1.0	3.0	3.0	9.0	7.0	5.0	1.0	3.0	5.0	1.0	6.0	3.0	1.0	9.0	7.0	21.0	3.0	1.0	22.0	1.0	1.0	1.0	1.0	1.0	3.0	1.0	1.0	1.0	10.0	1.0	3.0	1.0	1.0	3.0
d__Bacteria;p__Proteobacteria;c__Alphaproteobacteria;o__Acetobacterales;f__Acetobacteraceae;g__Roseomonas;__	3.0	1.0	1.0	3.0	1.0	46.0	22.0	32.0	3.0	63.0	100.0	43.0	100.0	90.0	62.0	1.0	17.0	47.0	81.0	238.0	22.0	39.0	58.0	87.0	42.0	1.0	5.0	1.0	3.0	31.0	1.0	1.0	1.0	1.0	1.0	1.0	1.0	1.0	1.0	1.0	1.0	1.0	1.0	1.0	32.0	32.0	22.0	77.0	27.0
d__Bacteria;p__Planctomycetota;c__Planctomycetes;o__Pirellulales;f__Pirellulaceae;g__uncultured;__	5.0	1.0	1.0	1.0	1.0	4.0	1.0	1.0	1.0	4.0	80.0	24.0	105.0	85.0	14.0	5.0	1.0	3.0	5.0	4.0	16.0	3.0	4.0	1.0	6.0	12.0	1.0	24.0	4.0	4.0	1.0	1.0	1.0	1.0	3.0	1.0	1.0	1.0	1.0	1.0	1.0	1.0	2.0	1.0	5.0	1.0	15.0	1.0	6.0
d__Bacteria;p__Planctomycetota;c__Planctomycetes;o__Gemmatales;f__Gemmataceae;g__uncultured;s__uncultured_bacterium	25.0	24.0	109.0	143.0	76.0	1.0	6.0	3.0	66.0	15.0	1.0	1.0	47.0	1.0	10.0	1.0	3.0	1.0	9.0	5.0	3.0	1.0	1.0	1.0	1.0	3.0	12.0	1.0	12.0	24.0	11.0	17.0	7.0	58.0	5.0	38.0	1.0	1.0	3.0	14.0	1.0	3.0	22.0	81.0	1.0	4.0	9.0	3.0	5.0
d__Bacteria;p__Bacteroidota;c__Bacteroidia;o__Flavobacteriales;f__Flavobacteriaceae;g__Flavobacterium;s__Bacteroidetes_bacterium	75.0	3.0	4.0	4.0	1.0	1.0	3.0	8.0	3.0	2.0	1.0	1.0	1.0	1.0	1.0	1.0	6.0	1.0	1.0	1.0	1.0	1.0	1.0	3.0	1.0	1.0	9.0	1.0	1.0	1.0	4.0	88.0	73.0	86.0	24.0	58.0	1.0	50.0	38.0	7.0	3.0	1.0	6.0	21.0	1.0	1.0	1.0	1.0	1.0
d__Bacteria;p__Proteobacteria;c__Gammaproteobacteria;o__Burkholderiales;f__Gallionellaceae;__;__	1.0	1.0	1.0	1.0	1.0	1.0	1.0	1.0	1.0	1.0	1.0	1.0	1.0	1.0	1.0	1.0	1.0	1.0	1.0	1.0	1.0	1.0	1.0	1.0	1.0	1.0	1.0	1.0	1.0	4.0	45.0	1.0	1.0	1.0	1.0	1.0	1.0	1.0	1.0	1.0	1.0	1.0	1.0	1.0	1.0	1.0	1.0	1.0	1.0
d__Bacteria;p__MBNT15;c__MBNT15;o__MBNT15;f__MBNT15;g__MBNT15;s__uncultured_prokaryote	1.0	1.0	1.0	3.0	1.0	1.0	3.0	6.0	3.0	4.0	3.0	3.0	12.0	3.0	12.0	1.0	17.0	10.0	3.0	6.0	5.0	14.0	8.0	4.0	1.0	27.0	21.0	20.0	16.0	1.0	1.0	1.0	1.0	1.0	1.0	1.0	1.0	1.0	1.0	1.0	1.0	1.0	1.0	1.0	1.0	1.0	1.0	1.0	1.0
d__Bacteria;p__Proteobacteria;c__Gammaproteobacteria;o__Burkholderiales;f__Burkholderiaceae;g__Polynucleobacter;s__Polynucleobacter_difficilis	73.0	97.0	95.0	27.0	43.0	182.0	74.0	127.0	1.0	323.0	22.0	5.0	19.0	21.0	18.0	4.0	8.0	1.0	1.0	1.0	1.0	1.0	2.0	1.0	1.0	24.0	57.0	23.0	1.0	1.0	1.0	40.0	42.0	22.0	66.0	51.0	13.0	39.0	7.0	30.0	2.0	1.0	13.0	40.0	4.0	3.0	9.0	5.0	4.0
d__Bacteria;p__Proteobacteria;c__Gammaproteobacteria;o__Burkholderiales;f__Comamonadaceae;g__Sphaerotilus;s__bacterium_enrichment	1.0	1.0	1.0	1.0	1.0	1.0	1.0	1.0	1.0	1.0	1.0	1.0	1.0	1.0	1.0	1.0	9.0	1.0	3.0	1.0	1.0	1.0	1.0	1.0	1.0	1.0	1.0	1.0	1.0	1.0	1.0	1.0	1.0	1.0	1.0	1.0	1.0	1.0	1.0	1.0	1.0	1.0	1.0	1.0	1.0	1.0	1.0	1.0	1.0
d__Bacteria;p__Actinobacteriota;c__Actinobacteria;o__Micrococcales;f__Microbacteriaceae;g__Candidatus_Limnoluna;__	43.0	44.0	19.0	22.0	22.0	63.0	221.0	49.0	1.0	180.0	23.0	15.0	15.0	1.0	15.0	12.0	9.0	10.0	1.0	1.0	3.0	6.0	12.0	8.0	6.0	37.0	118.0	117.0	6.0	1.0	3.0	20.0	20.0	13.0	15.0	37.0	8.0	10.0	9.0	7.0	1.0	7.0	13.0	41.0	1.0	4.0	6.0	4.0	4.0
d__Bacteria;p__Verrucomicrobiota;c__Verrucomicrobiae;o__Opitutales;f__Opitutaceae;g__Lacunisphaera;s__uncultured_proteobacterium	35.0	5.0	11.0	19.0	28.0	21.0	29.0	54.0	26.0	1.0	26.0	9.0	14.0	24.0	25.0	1.0	1.0	1.0	12.0	1.0	72.0	42.0	12.0	12.0	32.0	9.0	17.0	1.0	45.0	34.0	99.0	6.0	3.0	9.0	3.0	27.0	3.0	1.0	3.0	6.0	1.0	15.0	36.0	45.0	8.0	7.0	16.0	14.0	4.0
d__Bacteria;p__Proteobacteria;c__Gammaproteobacteria;o__Burkholderiales;f__Comamonadaceae;g__Hydrogenophaga;__	1.0	1.0	1.0	1.0	1.0	1.0	1.0	1.0	1.0	1.0	1.0	1.0	1.0	1.0	1.0	1.0	1.0	1.0	1.0	1.0	1.0	1.0	1.0	1.0	1.0	1.0	1.0	1.0	1.0	1.0	1.0	1.0	1.0	1.0	1.0	1.0	1.0	31.0	1.0	4.0	1.0	1.0	1.0	1.0	1.0	1.0	1.0	1.0	1.0
d__Bacteria;p__Cyanobacteria;c__Cyanobacteriia;o__Pseudanabaenales;f__Pseudanabaenaceae;g__Pseudanabaena_PCC-7429;s__Pseudanabaena_foetida	1.0	1.0	1.0	1.0	1.0	1.0	1.0	1.0	1.0	1.0	1.0	1.0	1.0	1.0	1.0	1.0	1.0	1.0	1.0	1.0	1.0	1.0	1.0	1.0	1.0	1.0	1.0	1.0	1.0	1.0	1.0	7.0	1.0	6.0	1.0	3.0	1.0	1.0	1.0	1.0	5.0	1.0	1.0	1.0	9.0	7.0	1.0	17.0	13.0
d__Bacteria;p__Cyanobacteria;c__Cyanobacteriia;o__Chloroplast;f__Chloroplast;g__Chloroplast;s__Synedra_hyperborea	4.0	5.0	3.0	1.0	4.0	1.0	3.0	1.0	6.0	1.0	1.0	1.0	1.0	1.0	1.0	1.0	1.0	1.0	3.0	1.0	1.0	1.0	1.0	1.0	1.0	1.0	1.0	1.0	1.0	1.0	1.0	10.0	1.0	11.0	1.0	6.0	1.0	3.0	98.0	262.0	3.0	1.0	1.0	3.0	1.0	7.0	1.0	1.0	1.0
d__Bacteria;p__Verrucomicrobiota;c__Verrucomicrobiae;o__uncultured;f__uncultured;g__uncultured;s__metagenome	1.0	1.0	1.0	1.0	1.0	1.0	2.0	1.0	3.0	32.0	1.0	1.0	4.0	2.0	3.0	1.0	6.0	1.0	1.0	1.0	1.0	1.0	1.0	3.0	1.0	1.0	6.0	1.0	4.0	8.0	1.0	1.0	1.0	1.0	1.0	1.0	1.0	1.0	1.0	1.0	1.0	1.0	1.0	1.0	1.0	1.0	1.0	1.0	1.0
d__Bacteria;p__Proteobacteria;c__Gammaproteobacteria;o__Burkholderiales;f__Comamonadaceae;g__Polaromonas;__	47.0	63.0	34.0	33.0	29.0	20.0	4.0	20.0	3.0	21.0	4.0	4.0	5.0	1.0	9.0	3.0	1.0	5.0	1.0	1.0	1.0	2.0	1.0	1.0	3.0	6.0	1.0	10.0	2.0	1.0	6.0	40.0	65.0	28.0	18.0	60.0	3.0	7.0	3.0	18.0	2.0	7.0	32.0	32.0	1.0	2.0	4.0	10.0	1.0
d__Bacteria;p__Planctomycetota;c__OM190;o__OM190;f__OM190;g__OM190;__	16.0	7.0	11.0	20.0	20.0	107.0	16.0	23.0	1.0	185.0	222.0	81.0	562.0	107.0	367.0	5.0	48.0	153.0	91.0	13.0	199.0	294.0	195.0	186.0	201.0	101.0	163.0	34.0	127.0	1.0	1.0	3.0	1.0	1.0	1.0	3.0	3.0	9.0	1.0	17.0	1.0	1.0	1.0	5.0	160.0	105.0	186.0	168.0	168.0
d__Bacteria;p__Proteobacteria;c__Alphaproteobacteria;o__Sphingomonadales;f__Sphingomonadaceae;g__Porphyrobacter;__	1.0	1.0	1.0	1.0	1.0	1.0	1.0	6.0	1.0	1.0	1.0	1.0	1.0	1.0	1.0	1.0	1.0	1.0	1.0	1.0	1.0	1.0	1.0	1.0	1.0	1.0	1.0	20.0	1.0	1.0	1.0	1.0	1.0	1.0	1.0	1.0	1.0	1.0	1.0	1.0	1.0	1.0	1.0	1.0	1.0	1.0	1.0	1.0	1.0
d__Bacteria;p__Proteobacteria;c__Alphaproteobacteria;o__Rhizobiales;f__Beijerinckiaceae;g__alphaI_cluster;__	2.0	1.0	3.0	51.0	37.0	4.0	6.0	9.0	234.0	1.0	33.0	3.0	74.0	1.0	101.0	1.0	1.0	1.0	11.0	97.0	38.0	7.0	4.0	10.0	9.0	4.0	2.0	2.0	16.0	67.0	34.0	1.0	1.0	15.0	1.0	2.0	1.0	1.0	1.0	5.0	10.0	1.0	10.0	27.0	3.0	1.0	4.0	1.0	12.0
d__Bacteria;p__Patescibacteria;c__Saccharimonadia;o__Saccharimonadales;f__Saccharimonadales;g__Saccharimonadales;s__uncultured_bacterium	1.0	1.0	1.0	4.0	21.0	1.0	11.0	9.0	27.0	64.0	11.0	1.0	16.0	66.0	23.0	40.0	15.0	1.0	3.0	1.0	26.0	21.0	7.0	7.0	15.0	25.0	37.0	119.0	84.0	4.0	31.0	1.0	1.0	1.0	1.0	1.0	1.0	1.0	1.0	1.0	1.0	1.0	1.0	1.0	1.0	1.0	1.0	1.0	1.0
d__Bacteria;p__Acidobacteriota;c__Blastocatellia;o__Blastocatellales;f__Blastocatellaceae;__;__	1.0	1.0	1.0	1.0	1.0	5.0	1.0	1.0	1.0	8.0	19.0	14.0	4.0	1.0	9.0	1.0	12.0	16.0	10.0	1.0	38.0	131.0	41.0	37.0	51.0	55.0	28.0	66.0	3.0	1.0	1.0	1.0	3.0	1.0	1.0	1.0	1.0	1.0	1.0	1.0	1.0	1.0	1.0	1.0	3.0	19.0	5.0	1.0	6.0
d__Bacteria;p__Actinobacteriota;c__Actinobacteria;o__Corynebacteriales;f__Mycobacteriaceae;g__Mycobacterium;__	7.0	13.0	18.0	33.0	18.0	9.0	9.0	3.0	85.0	11.0	24.0	13.0	81.0	33.0	14.0	4.0	1.0	29.0	18.0	113.0	22.0	4.0	3.0	1.0	3.0	8.0	8.0	4.0	33.0	34.0	58.0	3.0	3.0	1.0	2.0	3.0	1.0	1.0	1.0	1.0	1.0	16.0	15.0	1.0	1.0	1.0	2.0	1.0	3.0
d__Bacteria;p__Nitrospirota;c__Nitrospiria;o__Nitrospirales;f__Nitrospiraceae;g__Nitrospira;s__Nitrospira_moscoviensis	3.0	9.0	3.0	5.0	1.0	11.0	7.0	9.0	1.0	11.0	163.0	32.0	171.0	1.0	157.0	13.0	7.0	169.0	85.0	1.0	277.0	210.0	278.0	167.0	260.0	217.0	162.0	130.0	140.0	1.0	1.0	1.0	1.0	3.0	1.0	1.0	1.0	3.0	1.0	1.0	1.0	1.0	1.0	1.0	21.0	2.0	90.0	10.0	6.0
d__Bacteria;p__Chloroflexi;c__KD4-96;o__KD4-96;f__KD4-96;g__KD4-96;s__metagenome	1.0	1.0	1.0	1.0	1.0	15.0	7.0	1.0	1.0	15.0	80.0	17.0	102.0	22.0	34.0	1.0	15.0	38.0	17.0	75.0	19.0	23.0	13.0	16.0	13.0	17.0	17.0	45.0	66.0	23.0	1.0	1.0	1.0	1.0	1.0	1.0	1.0	1.0	1.0	1.0	1.0	1.0	1.0	1.0	1.0	1.0	8.0	1.0	1.0
d__Bacteria;p__Verrucomicrobiota;c__Verrucomicrobiae;o__Chthoniobacterales;f__Chthoniobacteraceae;g__LD29;s__unidentified_eubacterium	9.0	3.0	18.0	26.0	23.0	4.0	7.0	48.0	551.0	1.0	6.0	1.0	7.0	31.0	10.0	1.0	1.0	1.0	1.0	1.0	1.0	1.0	1.0	1.0	1.0	1.0	1.0	1.0	1.0	5.0	36.0	5.0	8.0	5.0	1.0	8.0	1.0	1.0	1.0	5.0	25.0	91.0	280.0	2.0	1.0	1.0	3.0	3.0	3.0
d__Bacteria;p__Cyanobacteria;c__Cyanobacteriia;o__Cyanobacteriales;f__Microcystaceae;g__Microcystis_PCC-7914;__	1.0	1.0	1.0	1.0	1.0	1.0	1.0	21.0	4.0	1.0	76.0	3.0	1.0	1.0	1.0	5.0	20.0	950.0	5012.0	41.0	1531.0	1045.0	679.0	817.0	665.0	13.0	39.0	61.0	24.0	32.0	1.0	1.0	1.0	1.0	1.0	1.0	1.0	1.0	1.0	1.0	1.0	1.0	1.0	3.0	31.0	1.0	1.0	1.0	1.0
d__Bacteria;p__Proteobacteria;c__Alphaproteobacteria;o__Caulobacterales;f__Caulobacteraceae;g__Brevundimonas;__	54.0	34.0	75.0	18.0	8.0	18.0	11.0	18.0	3.0	18.0	1.0	1.0	1.0	1.0	4.0	11.0	5.0	1.0	1.0	3.0	1.0	1.0	1.0	1.0	1.0	1.0	2.0	1.0	1.0	1.0	1.0	4.0	1.0	18.0	2.0	8.0	1.0	6.0	3.0	1.0	3.0	1.0	1.0	1.0	1.0	1.0	1.0	1.0	1.0
d__Bacteria;p__Proteobacteria;c__Gammaproteobacteria;o__Oceanospirillales;f__Pseudohongiellaceae;g__Pseudohongiella;__	1.0	3.0	10.0	1.0	3.0	1.0	12.0	9.0	1.0	13.0	2.0	3.0	1.0	2.0	2.0	1.0	1.0	1.0	4.0	1.0	1.0	1.0	5.0	1.0	1.0	1.0	2.0	1.0	1.0	1.0	1.0	1.0	1.0	1.0	1.0	1.0	1.0	1.0	1.0	1.0	1.0	1.0	1.0	1.0	1.0	1.0	1.0	1.0	1.0
d__Bacteria;p__Planctomycetota;c__Planctomycetes;o__Planctomycetales;f__uncultured;g__uncultured;s__uncultured_bacterium	1.0	1.0	1.0	1.0	1.0	1.0	1.0	1.0	1.0	1.0	1.0	1.0	14.0	1.0	9.0	1.0	1.0	1.0	1.0	1.0	2.0	1.0	1.0	1.0	4.0	1.0	1.0	1.0	1.0	1.0	1.0	1.0	1.0	1.0	1.0	1.0	1.0	1.0	1.0	1.0	1.0	1.0	1.0	1.0	1.0	1.0	1.0	1.0	1.0
d__Bacteria;p__Cyanobacteria;c__Cyanobacteriia;o__Synechococcales;f__Cyanobiaceae;g__Cyanobium_PCC-6307;s__Uroglena_sp.	27.0	7.0	35.0	64.0	72.0	116.0	68.0	80.0	15.0	408.0	1326.0	842.0	377.0	205.0	189.0	30.0	52.0	332.0	109.0	6.0	154.0	130.0	207.0	141.0	187.0	155.0	103.0	48.0	151.0	39.0	1.0	8.0	18.0	5.0	12.0	29.0	1.0	10.0	9.0	15.0	3.0	1.0	1.0	77.0	214.0	250.0	336.0	235.0	148.0
d__Bacteria;p__Actinobacteriota;c__Acidimicrobiia;o__Microtrichales;f__Ilumatobacteraceae;g__CL500-29_marine_group;s__uncultured_actinobacterium	46.0	53.0	44.0	32.0	41.0	67.0	68.0	35.0	46.0	70.0	54.0	41.0	55.0	85.0	48.0	194.0	16.0	58.0	50.0	95.0	96.0	111.0	64.0	111.0	76.0	138.0	102.0	126.0	82.0	154.0	37.0	31.0	61.0	47.0	8.0	40.0	1.0	31.0	1.0	19.0	1.0	55.0	85.0	50.0	32.0	86.0	43.0	60.0	39.0
d__Bacteria;p__Bacteroidota;c__Bacteroidia;o__Cytophagales;f__Spirosomaceae;g__Lacihabitans;s__uncultured_bacterium	1.0	1.0	1.0	1.0	1.0	1.0	1.0	1.0	1.0	1.0	1.0	1.0	1.0	1.0	1.0	1.0	1.0	1.0	1.0	1.0	1.0	1.0	1.0	1.0	1.0	1.0	1.0	1.0	1.0	1.0	1.0	9.0	4.0	1.0	1.0	3.0	1.0	1.0	1.0	1.0	1.0	1.0	1.0	1.0	1.0	1.0	1.0	1.0	1.0
d__Bacteria;p__Proteobacteria;c__Gammaproteobacteria;o__Steroidobacterales;f__Steroidobacteraceae;__;__	1.0	1.0	1.0	1.0	1.0	1.0	1.0	1.0	1.0	1.0	3.0	1.0	1.0	1.0	2.0	1.0	1.0	1.0	1.0	1.0	1.0	1.0	1.0	1.0	1.0	1.0	1.0	1.0	1.0	1.0	9.0	1.0	1.0	1.0	1.0	1.0	1.0	1.0	1.0	1.0	1.0	1.0	1.0	1.0	1.0	1.0	1.0	1.0	1.0
d__Bacteria;p__Cyanobacteria;c__Cyanobacteriia;o__Chloroplast;f__Chloroplast;g__Chloroplast;s__Melosira_varians	1.0	1.0	1.0	1.0	1.0	1.0	1.0	1.0	1.0	1.0	1.0	1.0	1.0	1.0	1.0	12.0	1.0	1.0	1.0	1.0	1.0	1.0	1.0	1.0	1.0	1.0	1.0	1.0	1.0	1.0	1.0	1.0	1.0	1.0	1.0	1.0	1.0	1.0	1.0	1.0	1.0	1.0	1.0	1.0	1.0	1.0	1.0	1.0	1.0
d__Bacteria;p__Proteobacteria;c__Gammaproteobacteria;o__Oceanospirillales;f__Pseudohongiellaceae;g__Pseudohongiella;s__metagenome	1.0	1.0	1.0	1.0	3.0	1.0	5.0	3.0	1.0	4.0	5.0	1.0	11.0	1.0	8.0	1.0	1.0	3.0	3.0	1.0	12.0	13.0	11.0	7.0	7.0	1.0	5.0	1.0	18.0	1.0	3.0	1.0	1.0	1.0	1.0	1.0	1.0	1.0	1.0	1.0	1.0	1.0	1.0	1.0	1.0	1.0	1.0	1.0	1.0
d__Bacteria;p__Proteobacteria;c__Gammaproteobacteria;o__Burkholderiales;f__Nitrosomonadaceae;g__GOUTA6;s__metagenome	1.0	1.0	4.0	6.0	5.0	3.0	3.0	1.0	12.0	1.0	30.0	1.0	35.0	1.0	48.0	1.0	1.0	11.0	18.0	1.0	34.0	7.0	7.0	28.0	9.0	7.0	8.0	1.0	19.0	6.0	45.0	1.0	1.0	1.0	1.0	1.0	1.0	1.0	1.0	1.0	1.0	1.0	1.0	1.0	1.0	1.0	1.0	1.0	4.0
d__Bacteria;p__Proteobacteria;c__Gammaproteobacteria;o__Burkholderiales;f__Chitinibacteraceae;g__Deefgea;__	1.0	1.0	1.0	1.0	1.0	419.0	56.0	304.0	1.0	187.0	1.0	1.0	1.0	1.0	1.0	1.0	7.0	1.0	1.0	1.0	1.0	1.0	1.0	1.0	1.0	1.0	4.0	30.0	1.0	3.0	1.0	1.0	1.0	1.0	1.0	1.0	1.0	1.0	1.0	1.0	1.0	1.0	1.0	1.0	1.0	1.0	1.0	1.0	1.0
d__Bacteria;p__Verrucomicrobiota;c__Verrucomicrobiae;o__Verrucomicrobiales;f__Verrucomicrobiaceae;g__Prosthecobacter;s__uncultured_bacterium	1.0	1.0	1.0	1.0	1.0	1.0	1.0	1.0	1.0	1.0	1.0	1.0	1.0	1.0	1.0	1.0	1.0	1.0	1.0	1.0	1.0	1.0	1.0	1.0	1.0	1.0	1.0	1.0	1.0	1.0	1.0	3.0	7.0	12.0	3.0	10.0	1.0	1.0	1.0	5.0	1.0	1.0	3.0	15.0	1.0	1.0	1.0	1.0	1.0
d__Bacteria;p__Proteobacteria;c__Alphaproteobacteria;__;__;__;__	1.0	1.0	1.0	1.0	1.0	1.0	1.0	1.0	1.0	1.0	11.0	1.0	9.0	1.0	15.0	1.0	6.0	17.0	8.0	1.0	34.0	28.0	29.0	22.0	32.0	1.0	7.0	1.0	1.0	1.0	1.0	1.0	1.0	1.0	1.0	1.0	1.0	1.0	1.0	1.0	1.0	1.0	1.0	1.0	1.0	1.0	1.0	1.0	1.0
d__Bacteria;p__Proteobacteria;c__Alphaproteobacteria;o__Reyranellales;f__Reyranellaceae;g__Reyranella;s__uncultured_Alphaproteobacteria	1.0	1.0	1.0	1.0	3.0	1.0	5.0	7.0	10.0	6.0	42.0	9.0	63.0	20.0	34.0	1.0	1.0	16.0	11.0	11.0	35.0	45.0	26.0	29.0	48.0	9.0	6.0	9.0	17.0	28.0	10.0	1.0	4.0	1.0	1.0	1.0	1.0	1.0	1.0	1.0	1.0	1.0	4.0	1.0	1.0	1.0	6.0	1.0	6.0
d__Bacteria;p__Planctomycetota;c__Planctomycetes;o__Planctomycetales;f__uncultured;g__uncultured;s__uncultured_Planctomyces	1.0	1.0	1.0	1.0	1.0	1.0	1.0	1.0	1.0	1.0	52.0	8.0	101.0	1.0	39.0	10.0	1.0	20.0	12.0	1.0	18.0	8.0	60.0	11.0	18.0	1.0	16.0	8.0	6.0	7.0	10.0	1.0	1.0	1.0	1.0	1.0	1.0	1.0	1.0	1.0	1.0	1.0	1.0	1.0	1.0	1.0	1.0	1.0	1.0
d__Bacteria;p__Bacteroidota;c__Bacteroidia;o__Cytophagales;f__Microscillaceae;__;__	1.0	1.0	1.0	1.0	1.0	1.0	1.0	1.0	1.0	1.0	1.0	1.0	1.0	1.0	1.0	1.0	1.0	12.0	76.0	1.0	17.0	5.0	4.0	13.0	5.0	1.0	1.0	1.0	1.0	1.0	1.0	1.0	1.0	1.0	1.0	1.0	1.0	1.0	1.0	1.0	1.0	1.0	1.0	1.0	1.0	1.0	1.0	1.0	1.0
d__Bacteria;p__Verrucomicrobiota;c__Verrucomicrobiae;o__Opitutales;f__Opitutaceae;g__Cephaloticoccus;s__uncultured_soil	2.0	11.0	23.0	2.0	4.0	1.0	1.0	2.0	1.0	1.0	1.0	1.0	1.0	1.0	1.0	1.0	1.0	1.0	1.0	1.0	1.0	1.0	1.0	1.0	1.0	1.0	1.0	1.0	1.0	1.0	1.0	115.0	59.0	67.0	43.0	75.0	1.0	1.0	1.0	1.0	1.0	1.0	1.0	5.0	1.0	1.0	1.0	1.0	1.0
d__Bacteria;p__Bacteroidota;c__Bacteroidia;o__Flavobacteriales;f__Flavobacteriaceae;g__Flavobacterium;s__Flavobacterium_buctense	29.0	48.0	264.0	103.0	63.0	13.0	17.0	24.0	5.0	10.0	1.0	1.0	1.0	1.0	1.0	1.0	1.0	7.0	24.0	1.0	11.0	6.0	1.0	7.0	1.0	9.0	3.0	17.0	1.0	6.0	1.0	41.0	12.0	292.0	28.0	93.0	1.0	16.0	17.0	18.0	1.0	1.0	4.0	7.0	1.0	1.0	1.0	1.0	1.0
d__Bacteria;p__Bacteroidota;c__Bacteroidia;o__Sphingobacteriales;f__NS11-12_marine_group;g__NS11-12_marine_group;s__uncultured_Bacteroidetes	1.0	1.0	1.0	6.0	1.0	1.0	1.0	7.0	1.0	1.0	1.0	1.0	1.0	1.0	2.0	1.0	1.0	1.0	1.0	1.0	1.0	4.0	1.0	8.0	3.0	1.0	1.0	1.0	1.0	1.0	1.0	15.0	20.0	5.0	1.0	14.0	1.0	1.0	1.0	3.0	1.0	14.0	6.0	15.0	12.0	7.0	9.0	11.0	11.0
d__Bacteria;p__Proteobacteria;c__Gammaproteobacteria;o__Burkholderiales;f__Nitrosomonadaceae;g__Nitrosospira;__	1.0	1.0	1.0	1.0	1.0	1.0	3.0	1.0	1.0	1.0	1.0	1.0	1.0	1.0	5.0	1.0	1.0	1.0	1.0	1.0	1.0	1.0	1.0	1.0	1.0	1.0	1.0	1.0	1.0	1.0	6.0	1.0	1.0	1.0	1.0	1.0	1.0	1.0	1.0	1.0	1.0	1.0	1.0	1.0	1.0	1.0	1.0	1.0	1.0
d__Bacteria;p__Proteobacteria;c__Alphaproteobacteria;o__Reyranellales;f__Reyranellaceae;g__Reyranella;__	7.0	1.0	7.0	20.0	10.0	9.0	3.0	1.0	24.0	68.0	23.0	7.0	77.0	78.0	50.0	6.0	5.0	9.0	6.0	9.0	8.0	1.0	1.0	1.0	1.0	5.0	3.0	37.0	3.0	4.0	16.0	1.0	1.0	3.0	1.0	1.0	1.0	1.0	1.0	2.0	1.0	1.0	1.0	5.0	2.0	1.0	10.0	1.0	3.0
d__Bacteria;p__Deinococcota;c__Deinococci;o__Deinococcales;f__Deinococcaceae;g__Deinococcus;__	1.0	1.0	1.0	1.0	1.0	1.0	1.0	1.0	1.0	1.0	1.0	1.0	1.0	1.0	1.0	1.0	1.0	1.0	1.0	24.0	1.0	1.0	1.0	1.0	1.0	1.0	1.0	1.0	1.0	1.0	1.0	1.0	1.0	1.0	1.0	1.0	1.0	1.0	1.0	8.0	5.0	1.0	5.0	1.0	3.0	1.0	1.0	1.0	1.0
d__Bacteria;p__Proteobacteria;c__Gammaproteobacteria;__;__;__;__	6.0	1.0	12.0	19.0	2.0	12.0	6.0	2.0	1.0	85.0	27.0	3.0	6.0	1.0	15.0	18.0	92.0	42.0	14.0	9.0	34.0	30.0	35.0	20.0	18.0	3.0	4.0	3.0	4.0	5.0	1.0	6.0	1.0	38.0	2.0	13.0	1.0	1.0	1.0	3.0	5.0	1.0	7.0	2.0	1.0	2.0	1.0	1.0	1.0
d__Bacteria;p__Proteobacteria;c__Alphaproteobacteria;o__Rickettsiales;f__Mitochondria;g__Mitochondria;s__metagenome	1.0	1.0	1.0	1.0	1.0	1.0	3.0	1.0	5.0	1.0	2.0	2.0	1.0	1.0	1.0	1.0	1.0	1.0	1.0	1.0	1.0	1.0	3.0	1.0	1.0	1.0	1.0	1.0	1.0	1.0	1.0	5.0	1.0	16.0	2.0	27.0	5.0	1.0	1.0	4.0	1.0	1.0	1.0	7.0	1.0	1.0	1.0	3.0	1.0
d__Bacteria;p__Acidobacteriota;c__Acidobacteriae;o__Solibacterales;f__Solibacteraceae;g__Candidatus_Solibacter;__	10.0	1.0	13.0	15.0	19.0	3.0	12.0	8.0	20.0	1.0	21.0	1.0	47.0	1.0	28.0	1.0	1.0	1.0	3.0	5.0	16.0	19.0	1.0	6.0	9.0	1.0	15.0	1.0	24.0	53.0	6.0	1.0	1.0	1.0	1.0	1.0	1.0	1.0	1.0	1.0	1.0	1.0	1.0	1.0	1.0	1.0	1.0	1.0	1.0
d__Bacteria;p__Bacteroidota;c__Kapabacteria;o__Kapabacteriales;f__Kapabacteriales;g__Kapabacteriales;s__metagenome	31.0	12.0	25.0	3.0	14.0	16.0	28.0	58.0	20.0	150.0	335.0	131.0	19.0	1.0	95.0	1.0	70.0	8.0	38.0	19.0	61.0	180.0	53.0	75.0	105.0	18.0	13.0	6.0	24.0	3.0	15.0	1.0	3.0	3.0	1.0	6.0	1.0	1.0	1.0	3.0	1.0	17.0	27.0	8.0	61.0	20.0	150.0	37.0	66.0
d__Bacteria;p__Proteobacteria;c__Alphaproteobacteria;o__Rhodospirillales;f__Rhodospirillaceae;g__uncultured;s__metagenome	1.0	1.0	1.0	1.0	1.0	1.0	4.0	1.0	1.0	1.0	6.0	3.0	4.0	1.0	10.0	1.0	4.0	1.0	1.0	3.0	1.0	1.0	1.0	3.0	3.0	1.0	3.0	1.0	1.0	1.0	1.0	1.0	1.0	1.0	1.0	1.0	1.0	1.0	1.0	1.0	1.0	1.0	1.0	1.0	1.0	1.0	1.0	1.0	1.0
d__Bacteria;p__Proteobacteria;c__Alphaproteobacteria;o__SAR11_clade;f__Clade_III;g__Clade_III;s__Candidatus_Fonsibacter	16.0	5.0	13.0	25.0	26.0	92.0	62.0	74.0	91.0	72.0	240.0	119.0	12.0	1.0	48.0	1.0	40.0	36.0	63.0	43.0	181.0	246.0	446.0	112.0	86.0	9.0	21.0	28.0	13.0	7.0	37.0	15.0	20.0	6.0	1.0	23.0	3.0	3.0	3.0	13.0	3.0	21.0	36.0	23.0	63.0	86.0	76.0	66.0	56.0
d__Bacteria;p__Bdellovibrionota;c__Oligoflexia;o__Oligoflexales;f__uncultured;g__uncultured;s__uncultured_soil	1.0	1.0	1.0	1.0	1.0	1.0	1.0	1.0	1.0	1.0	1.0	1.0	9.0	5.0	11.0	1.0	1.0	1.0	1.0	1.0	1.0	1.0	1.0	1.0	1.0	1.0	1.0	1.0	1.0	1.0	1.0	1.0	1.0	1.0	1.0	1.0	1.0	1.0	1.0	1.0	1.0	1.0	1.0	1.0	1.0	1.0	1.0	1.0	1.0
d__Bacteria;p__Verrucomicrobiota;c__Verrucomicrobiae;o__Verrucomicrobiales;f__Rubritaleaceae;g__Luteolibacter;s__Luteolibacter_algae	37.0	1.0	4.0	3.0	14.0	21.0	14.0	50.0	3.0	1.0	12.0	18.0	42.0	19.0	89.0	1.0	1.0	1.0	1.0	1.0	14.0	17.0	56.0	1.0	9.0	1.0	2.0	13.0	7.0	1.0	1.0	39.0	44.0	377.0	18.0	368.0	1.0	1.0	3.0	2.0	1.0	14.0	45.0	129.0	4.0	8.0	46.0	6.0	8.0
d__Bacteria;p__Planctomycetota;c__Planctomycetes;o__Planctomycetales;f__Rubinisphaeraceae;g__uncultured;__	9.0	9.0	38.0	6.0	5.0	1.0	1.0	1.0	22.0	20.0	1.0	1.0	3.0	1.0	3.0	1.0	49.0	21.0	62.0	286.0	14.0	6.0	7.0	12.0	14.0	1.0	1.0	1.0	8.0	17.0	1.0	211.0	76.0	58.0	105.0	87.0	1.0	1.0	1.0	3.0	1.0	5.0	5.0	17.0	1.0	1.0	1.0	1.0	9.0
d__Bacteria;p__Cyanobacteria;c__Cyanobacteriia;o__Pseudanabaenales;f__Pseudanabaenaceae;g__Pseudanabaena_PCC-7429;__	3.0	4.0	26.0	36.0	33.0	1.0	1.0	1.0	24.0	1.0	1.0	1.0	1.0	1.0	3.0	1.0	1.0	30.0	267.0	11.0	1.0	3.0	1.0	1.0	1.0	1.0	1.0	1.0	1.0	3.0	7.0	1.0	1.0	1.0	1.0	1.0	1.0	1.0	1.0	1.0	1.0	1.0	1.0	1.0	1.0	1.0	1.0	1.0	1.0
d__Bacteria;p__Chloroflexi;c__Anaerolineae;o__Caldilineales;f__Caldilineaceae;g__uncultured;s__uncultured_bacterium	1.0	1.0	1.0	1.0	1.0	1.0	1.0	1.0	1.0	1.0	1.0	1.0	1.0	1.0	1.0	1.0	1.0	1.0	1.0	1.0	1.0	1.0	1.0	1.0	1.0	1.0	1.0	1.0	1.0	1.0	1.0	1.0	1.0	1.0	1.0	1.0	1.0	1.0	1.0	1.0	1.0	1.0	1.0	1.0	1.0	1.0	1.0	1.0	1.0
d__Bacteria;p__Chloroflexi;c__KD4-96;o__KD4-96;f__KD4-96;g__KD4-96;__	1.0	1.0	1.0	1.0	1.0	1.0	1.0	1.0	1.0	1.0	27.0	6.0	82.0	1.0	13.0	1.0	4.0	11.0	9.0	1.0	12.0	11.0	6.0	6.0	15.0	8.0	8.0	1.0	74.0	7.0	16.0	1.0	1.0	1.0	1.0	1.0	1.0	1.0	1.0	1.0	1.0	1.0	1.0	1.0	1.0	1.0	11.0	1.0	1.0
d__Bacteria;p__Cyanobacteria;c__Cyanobacteriia;o__Chloroplast;f__Chloroplast;g__Chloroplast;s__Nannochloropsis_oceanica	1.0	1.0	1.0	1.0	1.0	1.0	1.0	1.0	1.0	1.0	5.0	8.0	1.0	26.0	1.0	1.0	1.0	1.0	1.0	1.0	3.0	3.0	4.0	3.0	7.0	1.0	1.0	1.0	1.0	1.0	1.0	1.0	1.0	1.0	1.0	1.0	1.0	1.0	1.0	1.0	1.0	1.0	1.0	1.0	1.0	1.0	1.0	1.0	1.0
d__Bacteria;p__Proteobacteria;c__Gammaproteobacteria;o__JG36-TzT-191;f__JG36-TzT-191;g__JG36-TzT-191;__	1.0	1.0	1.0	1.0	1.0	1.0	1.0	1.0	1.0	6.0	18.0	6.0	9.0	1.0	5.0	1.0	45.0	37.0	49.0	34.0	17.0	15.0	15.0	21.0	13.0	1.0	6.0	3.0	4.0	5.0	1.0	1.0	1.0	1.0	1.0	1.0	1.0	1.0	1.0	1.0	1.0	1.0	1.0	1.0	1.0	1.0	1.0	1.0	1.0
d__Bacteria;p__Verrucomicrobiota;c__Chlamydiae;o__Chlamydiales;f__Simkaniaceae;__;__	1.0	1.0	1.0	1.0	1.0	1.0	1.0	1.0	1.0	1.0	1.0	1.0	1.0	1.0	1.0	1.0	1.0	1.0	1.0	1.0	1.0	1.0	1.0	1.0	1.0	1.0	1.0	1.0	1.0	1.0	1.0	1.0	1.0	1.0	1.0	1.0	1.0	1.0	1.0	1.0	1.0	1.0	1.0	1.0	1.0	1.0	1.0	1.0	1.0
d__Bacteria;p__Verrucomicrobiota;c__Verrucomicrobiae;o__Methylacidiphilales;f__Methylacidiphilaceae;g__uncultured;s__marine_metagenome	10.0	6.0	1.0	14.0	4.0	8.0	8.0	21.0	33.0	1.0	7.0	1.0	10.0	1.0	16.0	1.0	2.0	11.0	40.0	122.0	50.0	16.0	1.0	16.0	13.0	3.0	43.0	1.0	51.0	60.0	198.0	28.0	19.0	13.0	8.0	18.0	3.0	1.0	1.0	8.0	3.0	13.0	83.0	32.0	23.0	14.0	33.0	24.0	19.0
d__Bacteria;p__Proteobacteria;c__Gammaproteobacteria;o__Burkholderiales;f__Rhodocyclaceae;__;__	1.0	1.0	1.0	1.0	1.0	1.0	1.0	1.0	53.0	1.0	1.0	1.0	1.0	1.0	1.0	1.0	1.0	1.0	1.0	1.0	3.0	1.0	1.0	1.0	1.0	1.0	1.0	1.0	6.0	20.0	1.0	1.0	1.0	1.0	1.0	1.0	1.0	1.0	1.0	1.0	1.0	1.0	1.0	1.0	1.0	1.0	1.0	1.0	1.0
d__Bacteria;p__Cyanobacteria;c__Cyanobacteriia;o__Oxyphotobacteria_Incertae_Sedis;f__Unknown_Family;g__Unknown_Family;s__uncultured_cyanobacterium	1.0	1.0	1.0	1.0	1.0	1.0	1.0	1.0	1.0	1.0	1.0	1.0	1.0	1.0	1.0	1.0	35.0	1.0	1.0	1.0	1.0	1.0	1.0	1.0	1.0	1.0	1.0	1.0	1.0	1.0	1.0	1.0	1.0	1.0	1.0	1.0	1.0	1.0	1.0	1.0	1.0	1.0	1.0	1.0	1.0	1.0	1.0	1.0	1.0
d__Bacteria;p__Verrucomicrobiota;c__Verrucomicrobiae;o__Chthoniobacterales;f__Terrimicrobiaceae;g__Terrimicrobium;s__uncultured_bacterium	28.0	11.0	18.0	34.0	29.0	3.0	1.0	1.0	36.0	1.0	1.0	1.0	1.0	1.0	5.0	1.0	1.0	3.0	8.0	1.0	15.0	2.0	2.0	59.0	10.0	1.0	1.0	1.0	1.0	9.0	25.0	79.0	23.0	95.0	7.0	17.0	1.0	1.0	1.0	12.0	26.0	41.0	73.0	27.0	1.0	7.0	1.0	1.0	1.0
d__Bacteria;p__Proteobacteria;c__Gammaproteobacteria;o__Cellvibrionales;f__Spongiibacteraceae;g__BD1-7_clade;__	50.0	20.0	46.0	19.0	17.0	7.0	3.0	1.0	1.0	6.0	9.0	1.0	5.0	1.0	9.0	1.0	1.0	9.0	4.0	4.0	12.0	6.0	8.0	19.0	17.0	16.0	19.0	18.0	52.0	6.0	2.0	40.0	29.0	80.0	44.0	97.0	1.0	5.0	1.0	7.0	3.0	1.0	3.0	6.0	10.0	7.0	30.0	9.0	8.0
d__Bacteria;p__Verrucomicrobiota;c__Verrucomicrobiae;o__Verrucomicrobiales;f__Rubritaleaceae;g__Luteolibacter;s__uncultured_soil	500.0	123.0	145.0	167.0	103.0	12.0	46.0	63.0	36.0	36.0	13.0	10.0	35.0	1.0	35.0	1.0	6.0	9.0	9.0	1.0	29.0	28.0	10.0	1.0	12.0	12.0	43.0	24.0	26.0	28.0	101.0	755.0	478.0	197.0	256.0	414.0	1.0	10.0	3.0	15.0	47.0	38.0	63.0	137.0	9.0	6.0	26.0	27.0	18.0
d__Bacteria;p__Proteobacteria;c__Alphaproteobacteria;o__Sneathiellales;f__Sneathiellaceae;g__uncultured;s__uncultured_bacterium	1.0	1.0	1.0	1.0	1.0	1.0	1.0	1.0	1.0	1.0	16.0	1.0	64.0	9.0	21.0	1.0	1.0	1.0	6.0	2.0	11.0	3.0	8.0	3.0	4.0	4.0	7.0	1.0	1.0	1.0	1.0	1.0	1.0	1.0	1.0	1.0	1.0	1.0	1.0	1.0	1.0	1.0	1.0	1.0	1.0	1.0	1.0	1.0	1.0
d__Bacteria;p__Proteobacteria;c__Gammaproteobacteria;o__Cellvibrionales;f__Spongiibacteraceae;g__BD1-7_clade;s__metagenome	2.0	1.0	6.0	18.0	11.0	3.0	1.0	3.0	23.0	11.0	1.0	1.0	1.0	1.0	2.0	1.0	3.0	7.0	1.0	5.0	1.0	1.0	2.0	1.0	1.0	3.0	5.0	8.0	1.0	7.0	5.0	3.0	1.0	3.0	1.0	5.0	1.0	1.0	1.0	1.0	1.0	1.0	1.0	1.0	1.0	1.0	1.0	1.0	1.0
d__Bacteria;p__Actinobacteriota;c__Actinobacteria;o__Micrococcales;f__Microbacteriaceae;g__Rhodoluna;s__uncultured_actinobacterium	3.0	1.0	2.0	1.0	1.0	2.0	11.0	1.0	3.0	4.0	1.0	1.0	1.0	1.0	1.0	1.0	6.0	3.0	4.0	1.0	1.0	1.0	1.0	1.0	1.0	1.0	7.0	40.0	6.0	1.0	3.0	3.0	3.0	8.0	1.0	9.0	1.0	3.0	1.0	1.0	1.0	1.0	2.0	15.0	1.0	1.0	3.0	1.0	1.0
d__Bacteria;p__Planctomycetota;c__Planctomycetes;o__Isosphaerales;f__Isosphaeraceae;g__uncultured;s__uncultured_bacterium	97.0	260.0	314.0	125.0	96.0	3.0	1.0	6.0	45.0	10.0	1.0	1.0	3.0	1.0	3.0	1.0	1.0	1.0	1.0	1.0	1.0	1.0	4.0	1.0	1.0	4.0	6.0	1.0	1.0	9.0	42.0	204.0	139.0	390.0	315.0	176.0	1.0	1.0	3.0	1.0	5.0	63.0	78.0	132.0	1.0	1.0	1.0	1.0	1.0
d__Bacteria;p__Planctomycetota;c__Planctomycetes;o__Pirellulales;f__Pirellulaceae;g__Pirellula;s__bacterium_enrichment	4.0	1.0	1.0	1.0	1.0	1.0	1.0	1.0	1.0	3.0	5.0	3.0	19.0	1.0	3.0	1.0	1.0	1.0	1.0	5.0	1.0	1.0	1.0	1.0	1.0	1.0	1.0	1.0	3.0	2.0	1.0	1.0	1.0	1.0	1.0	1.0	1.0	1.0	1.0	1.0	1.0	1.0	1.0	1.0	1.0	1.0	1.0	1.0	1.0
d__Bacteria;p__Bacteroidota;c__Bacteroidia;o__Sphingobacteriales;f__LiUU-11-161;g__LiUU-11-161;s__uncultured_bacterium	3.0	2.0	24.0	9.0	4.0	1.0	1.0	1.0	1.0	1.0	1.0	1.0	1.0	1.0	1.0	1.0	1.0	1.0	1.0	1.0	1.0	1.0	1.0	1.0	1.0	1.0	1.0	1.0	1.0	1.0	1.0	9.0	13.0	1.0	2.0	1.0	1.0	1.0	1.0	1.0	1.0	1.0	1.0	1.0	1.0	1.0	1.0	1.0	1.0
d__Bacteria;p__Proteobacteria;c__Alphaproteobacteria;o__Zavarziniales;f__uncultured;g__uncultured;s__metagenome	1.0	1.0	1.0	1.0	1.0	1.0	1.0	1.0	1.0	1.0	2.0	1.0	4.0	7.0	12.0	1.0	1.0	1.0	1.0	1.0	1.0	3.0	3.0	1.0	6.0	1.0	1.0	1.0	1.0	1.0	1.0	1.0	1.0	1.0	1.0	1.0	1.0	1.0	1.0	1.0	1.0	1.0	1.0	1.0	1.0	1.0	1.0	1.0	1.0
d__Bacteria;p__Verrucomicrobiota;c__Verrucomicrobiae;o__Verrucomicrobiales;f__Verrucomicrobiaceae;g__uncultured;s__metagenome	1.0	1.0	1.0	1.0	1.0	1.0	5.0	3.0	1.0	34.0	1.0	1.0	4.0	1.0	1.0	1.0	3.0	1.0	1.0	1.0	1.0	1.0	1.0	1.0	1.0	1.0	1.0	1.0	1.0	1.0	1.0	1.0	1.0	1.0	1.0	1.0	1.0	1.0	1.0	1.0	1.0	1.0	1.0	1.0	1.0	1.0	1.0	1.0	1.0
d__Bacteria;p__Patescibacteria;c__Parcubacteria;__;__;__;__	1.0	1.0	1.0	1.0	1.0	1.0	1.0	1.0	1.0	1.0	1.0	1.0	1.0	1.0	1.0	1.0	1.0	1.0	10.0	1.0	60.0	8.0	1.0	10.0	7.0	11.0	11.0	9.0	3.0	1.0	1.0	1.0	1.0	1.0	1.0	1.0	1.0	1.0	1.0	1.0	1.0	1.0	1.0	1.0	1.0	1.0	1.0	1.0	1.0
d__Bacteria;p__Chloroflexi;c__Anaerolineae;o__RBG-13-54-9;f__RBG-13-54-9;g__RBG-13-54-9;s__metagenome	1.0	1.0	6.0	7.0	1.0	1.0	1.0	2.0	1.0	1.0	13.0	3.0	25.0	13.0	21.0	1.0	1.0	1.0	4.0	9.0	6.0	1.0	1.0	1.0	3.0	1.0	5.0	10.0	3.0	1.0	3.0	1.0	1.0	1.0	1.0	1.0	1.0	1.0	1.0	1.0	1.0	1.0	1.0	1.0	3.0	1.0	14.0	1.0	7.0
d__Bacteria;p__Proteobacteria;c__Gammaproteobacteria;o__Oceanospirillales;f__Pseudohongiellaceae;g__BIyi10;__	1.0	1.0	1.0	1.0	1.0	1.0	1.0	1.0	1.0	1.0	1.0	1.0	1.0	1.0	1.0	1.0	1.0	1.0	1.0	1.0	1.0	1.0	1.0	1.0	1.0	1.0	1.0	1.0	1.0	1.0	1.0	1.0	1.0	1.0	1.0	1.0	1.0	1.0	1.0	1.0	1.0	1.0	1.0	1.0	1.0	1.0	1.0	1.0	1.0
d__Bacteria;p__Proteobacteria;c__Gammaproteobacteria;o__Burkholderiales;f__Methylophilaceae;g__Methylotenera;__	10.0	56.0	53.0	26.0	30.0	44.0	6.0	28.0	24.0	8.0	4.0	4.0	5.0	1.0	5.0	1.0	1.0	5.0	4.0	1.0	1.0	1.0	1.0	1.0	1.0	3.0	13.0	10.0	1.0	1.0	1.0	10.0	2.0	7.0	5.0	21.0	1.0	3.0	3.0	1.0	3.0	1.0	1.0	1.0	1.0	1.0	1.0	1.0	1.0
d__Bacteria;p__Chloroflexi;c__Anaerolineae;o__Anaerolineales;f__Anaerolineaceae;g__uncultured;s__uncultured_Crater	1.0	1.0	1.0	1.0	1.0	1.0	1.0	1.0	2.0	1.0	1.0	1.0	1.0	1.0	1.0	1.0	1.0	1.0	1.0	1.0	1.0	1.0	1.0	1.0	1.0	1.0	1.0	1.0	1.0	17.0	240.0	1.0	1.0	1.0	1.0	1.0	1.0	1.0	1.0	1.0	1.0	1.0	1.0	1.0	1.0	1.0	1.0	1.0	1.0
d__Bacteria;p__SAR324_clade(Marine_group_B);c__SAR324_clade(Marine_group_B);o__SAR324_clade(Marine_group_B);f__SAR324_clade(Marine_group_B);g__SAR324_clade(Marine_group_B);s__uncultured_bacterium	1.0	1.0	1.0	1.0	1.0	1.0	1.0	1.0	1.0	1.0	3.0	4.0	40.0	121.0	27.0	1.0	1.0	1.0	1.0	1.0	3.0	1.0	1.0	1.0	1.0	2.0	1.0	20.0	1.0	11.0	1.0	1.0	1.0	1.0	1.0	1.0	1.0	1.0	1.0	1.0	1.0	1.0	1.0	1.0	1.0	1.0	1.0	3.0	4.0
d__Bacteria;p__Chloroflexi;c__KD4-96;o__KD4-96;f__KD4-96;g__KD4-96;s__uncultured_Anaerolineaceae	1.0	1.0	1.0	1.0	3.0	1.0	1.0	1.0	1.0	1.0	1.0	1.0	1.0	1.0	1.0	1.0	1.0	1.0	1.0	1.0	1.0	1.0	1.0	1.0	1.0	1.0	1.0	9.0	1.0	1.0	1.0	1.0	1.0	1.0	1.0	1.0	1.0	1.0	1.0	1.0	1.0	1.0	1.0	1.0	1.0	1.0	1.0	1.0	1.0
d__Bacteria;p__Acidobacteriota;c__Vicinamibacteria;o__Vicinamibacterales;__;__;__	1.0	1.0	1.0	1.0	1.0	1.0	1.0	1.0	1.0	1.0	44.0	34.0	91.0	52.0	86.0	1.0	1.0	3.0	6.0	34.0	1.0	11.0	5.0	6.0	1.0	1.0	1.0	3.0	9.0	1.0	1.0	1.0	1.0	1.0	1.0	1.0	1.0	1.0	1.0	1.0	1.0	1.0	1.0	1.0	2.0	3.0	3.0	9.0	2.0
d__Bacteria;p__Acidobacteriota;c__Vicinamibacteria;o__Vicinamibacterales;f__Vicinamibacteraceae;g__Vicinamibacteraceae;__	1.0	1.0	1.0	1.0	1.0	1.0	1.0	1.0	1.0	1.0	71.0	30.0	117.0	19.0	84.0	1.0	6.0	10.0	6.0	13.0	14.0	13.0	28.0	4.0	15.0	25.0	6.0	1.0	8.0	1.0	1.0	1.0	1.0	1.0	1.0	1.0	1.0	1.0	1.0	1.0	1.0	1.0	1.0	1.0	3.0	1.0	31.0	11.0	10.0
d__Bacteria;p__Actinobacteriota;c__Actinobacteria;o__Frankiales;f__Sporichthyaceae;g__Sporichthya;s__uncultured_bacterium	18.0	11.0	29.0	15.0	10.0	8.0	13.0	14.0	59.0	29.0	28.0	1.0	37.0	19.0	17.0	1.0	10.0	14.0	3.0	32.0	14.0	5.0	9.0	7.0	1.0	12.0	10.0	21.0	12.0	9.0	12.0	1.0	1.0	4.0	1.0	1.0	1.0	1.0	1.0	1.0	1.0	1.0	5.0	6.0	1.0	1.0	1.0	6.0	6.0
d__Bacteria;p__Bacteroidota;c__Bacteroidia;o__Chitinophagales;f__Chitinophagaceae;g__Ferruginibacter;s__uncultured_soil	1.0	1.0	1.0	1.0	1.0	1.0	1.0	1.0	1.0	1.0	1.0	1.0	1.0	1.0	1.0	1.0	1.0	1.0	1.0	1.0	1.0	1.0	1.0	1.0	1.0	1.0	1.0	1.0	1.0	1.0	1.0	7.0	7.0	4.0	6.0	7.0	1.0	1.0	1.0	4.0	4.0	2.0	2.0	3.0	1.0	1.0	1.0	1.0	3.0
d__Bacteria;p__Bacteroidota;c__Bacteroidia;o__Sphingobacteriales;f__AKYH767;g__AKYH767;__	1.0	1.0	1.0	3.0	3.0	11.0	6.0	8.0	15.0	15.0	32.0	7.0	17.0	1.0	40.0	1.0	7.0	21.0	48.0	22.0	64.0	22.0	37.0	28.0	29.0	3.0	14.0	20.0	4.0	50.0	1.0	1.0	1.0	1.0	1.0	1.0	1.0	1.0	1.0	1.0	1.0	1.0	1.0	1.0	13.0	25.0	24.0	98.0	17.0
d__Bacteria;p__Verrucomicrobiota;c__Verrucomicrobiae;o__Verrucomicrobiales;f__Verrucomicrobiaceae;g__uncultured;s__uncultured_soil	15.0	8.0	1.0	4.0	1.0	1.0	8.0	12.0	1.0	3.0	1.0	1.0	1.0	1.0	1.0	1.0	1.0	1.0	1.0	1.0	1.0	1.0	1.0	1.0	1.0	1.0	1.0	1.0	1.0	3.0	1.0	1.0	1.0	1.0	1.0	1.0	1.0	1.0	1.0	1.0	1.0	1.0	1.0	1.0	1.0	1.0	1.0	1.0	1.0
d__Bacteria;p__Patescibacteria;c__Parcubacteria;o__Candidatus_Zambryskibacteria;f__Candidatus_Zambryskibacteria;g__Candidatus_Zambryskibacteria;s__Parcubacteria_group	1.0	1.0	1.0	1.0	1.0	1.0	1.0	1.0	1.0	1.0	1.0	3.0	1.0	1.0	1.0	1.0	1.0	3.0	1.0	1.0	82.0	145.0	45.0	54.0	128.0	5.0	19.0	3.0	14.0	1.0	1.0	1.0	1.0	1.0	1.0	1.0	1.0	1.0	1.0	1.0	1.0	1.0	1.0	1.0	1.0	1.0	1.0	1.0	1.0
d__Bacteria;p__Proteobacteria;c__Alphaproteobacteria;o__Rhizobiales;f__Xanthobacteraceae;g__Rhodoplanes;__	1.0	1.0	1.0	1.0	1.0	3.0	1.0	1.0	1.0	4.0	61.0	9.0	18.0	13.0	12.0	1.0	1.0	37.0	21.0	1.0	38.0	33.0	14.0	15.0	13.0	10.0	18.0	38.0	25.0	1.0	1.0	1.0	1.0	1.0	1.0	1.0	1.0	1.0	1.0	1.0	1.0	1.0	1.0	1.0	4.0	1.0	6.0	3.0	1.0
d__Bacteria;p__Proteobacteria;c__Alphaproteobacteria;o__Rhizobiales;f__Rhizobiales_Incertae_Sedis;g__uncultured;s__metagenome	15.0	14.0	60.0	20.0	25.0	16.0	20.0	10.0	50.0	27.0	33.0	10.0	32.0	17.0	17.0	3.0	5.0	10.0	1.0	22.0	5.0	1.0	2.0	3.0	1.0	2.0	7.0	2.0	5.0	9.0	18.0	15.0	9.0	23.0	3.0	7.0	3.0	4.0	1.0	5.0	1.0	2.0	4.0	8.0	4.0	1.0	3.0	3.0	4.0
d__Bacteria;p__Proteobacteria;c__Alphaproteobacteria;o__Sphingomonadales;f__Sphingomonadaceae;g__Novosphingobium;__	1.0	1.0	1.0	1.0	1.0	1.0	1.0	1.0	1.0	1.0	1.0	1.0	1.0	1.0	1.0	1.0	1.0	1.0	1.0	1.0	1.0	1.0	1.0	1.0	1.0	1.0	1.0	1.0	1.0	1.0	1.0	1.0	1.0	5.0	1.0	5.0	1.0	4.0	1.0	1.0	1.0	1.0	1.0	1.0	1.0	1.0	3.0	1.0	1.0
d__Bacteria;p__Cyanobacteria;c__Cyanobacteriia;o__Synechococcales;f__Cyanobiaceae;g__Cyanobium_PCC-6307;s__bacterium_enrichment	1.0	1.0	4.0	1.0	1.0	1.0	4.0	1.0	2.0	4.0	149.0	114.0	49.0	7.0	7.0	1.0	32.0	27.0	41.0	156.0	61.0	25.0	27.0	43.0	65.0	1.0	2.0	1.0	7.0	7.0	1.0	1.0	1.0	1.0	1.0	1.0	1.0	1.0	1.0	1.0	1.0	1.0	1.0	1.0	37.0	31.0	6.0	21.0	5.0
d__Bacteria;p__Actinobacteriota;c__Actinobacteria;o__Propionibacteriales;f__Propionibacteriaceae;g__Cutibacterium;__	1.0	1.0	1.0	1.0	1.0	1.0	1.0	1.0	1.0	1.0	1.0	1.0	1.0	414.0	1.0	147.0	1.0	1.0	1.0	1.0	1.0	1.0	1.0	1.0	1.0	4.0	1.0	92.0	7.0	1.0	1.0	1.0	1.0	1.0	1.0	1.0	1.0	1.0	1.0	1.0	1.0	1.0	1.0	1.0	1.0	1.0	1.0	1.0	1.0
d__Bacteria;p__Actinobacteriota;c__Actinobacteria;o__Frankiales;f__Sporichthyaceae;__;__	7.0	16.0	7.0	19.0	10.0	29.0	36.0	8.0	23.0	49.0	5.0	7.0	7.0	12.0	17.0	5.0	16.0	6.0	11.0	24.0	24.0	1.0	1.0	1.0	9.0	24.0	31.0	42.0	25.0	38.0	115.0	17.0	19.0	23.0	6.0	10.0	1.0	3.0	5.0	6.0	1.0	6.0	3.0	18.0	1.0	1.0	1.0	2.0	4.0
d__Bacteria;p__Proteobacteria;c__Alphaproteobacteria;o__Defluviicoccales;f__uncultured;g__uncultured;s__metagenome	1.0	1.0	1.0	1.0	3.0	1.0	1.0	1.0	1.0	1.0	3.0	1.0	1.0	1.0	8.0	1.0	1.0	1.0	1.0	1.0	1.0	3.0	1.0	1.0	3.0	1.0	1.0	1.0	4.0	4.0	1.0	1.0	1.0	1.0	1.0	1.0	1.0	1.0	1.0	1.0	1.0	1.0	1.0	1.0	1.0	1.0	1.0	1.0	1.0
d__Bacteria;p__Bacteroidota;c__Bacteroidia;o__Sphingobacteriales;f__NS11-12_marine_group;g__NS11-12_marine_group;s__Bacteroidetes_bacterium	1.0	1.0	1.0	1.0	1.0	1.0	1.0	1.0	1.0	1.0	1.0	1.0	1.0	1.0	1.0	1.0	1.0	1.0	1.0	1.0	1.0	1.0	1.0	1.0	1.0	1.0	1.0	1.0	1.0	1.0	1.0	1.0	1.0	1.0	1.0	1.0	1.0	1.0	1.0	1.0	1.0	1.0	1.0	1.0	1.0	1.0	1.0	1.0	1.0
d__Bacteria;p__Verrucomicrobiota;c__Verrucomicrobiae;o__Pedosphaerales;f__Pedosphaeraceae;g__DEV114;s__uncultured_bacterium	1.0	1.0	1.0	1.0	1.0	1.0	1.0	1.0	1.0	1.0	83.0	20.0	4.0	1.0	17.0	1.0	1.0	1.0	7.0	18.0	4.0	5.0	3.0	4.0	4.0	1.0	5.0	1.0	1.0	1.0	1.0	1.0	1.0	1.0	1.0	1.0	1.0	1.0	1.0	1.0	1.0	1.0	1.0	1.0	3.0	1.0	1.0	1.0	10.0
d__Bacteria;p__Actinobacteriota;c__Actinobacteria;o__Frankiales;f__Sporichthyaceae;g__hgcI_clade;s__marine_metagenome	1.0	1.0	1.0	4.0	3.0	1.0	4.0	5.0	52.0	1.0	19.0	1.0	18.0	1.0	38.0	1.0	1.0	11.0	42.0	70.0	63.0	5.0	1.0	17.0	7.0	18.0	13.0	43.0	45.0	29.0	51.0	1.0	3.0	1.0	1.0	1.0	1.0	1.0	1.0	1.0	1.0	1.0	1.0	1.0	2.0	1.0	1.0	1.0	1.0
d__Bacteria;p__Proteobacteria;c__Alphaproteobacteria;o__Rhizobiales;__;__;__	1.0	1.0	1.0	1.0	1.0	1.0	1.0	1.0	1.0	2.0	8.0	1.0	5.0	1.0	2.0	1.0	4.0	1.0	1.0	1.0	1.0	1.0	1.0	5.0	1.0	1.0	4.0	1.0	1.0	1.0	1.0	1.0	1.0	1.0	1.0	1.0	1.0	1.0	1.0	1.0	1.0	1.0	1.0	1.0	1.0	1.0	1.0	1.0	1.0
d__Bacteria;p__Proteobacteria;c__Alphaproteobacteria;o__Micropepsales;f__Micropepsaceae;g__uncultured;s__metagenome	1.0	1.0	1.0	1.0	5.0	1.0	4.0	4.0	1.0	1.0	6.0	5.0	4.0	1.0	9.0	1.0	3.0	1.0	1.0	1.0	3.0	5.0	3.0	1.0	4.0	1.0	5.0	1.0	3.0	3.0	5.0	1.0	1.0	1.0	1.0	1.0	1.0	1.0	1.0	1.0	1.0	1.0	1.0	1.0	1.0	1.0	1.0	1.0	1.0
d__Bacteria;p__Verrucomicrobiota;c__Verrucomicrobiae;o__Opitutales;f__Opitutaceae;g__Cephaloticoccus;__	1.0	1.0	1.0	1.0	1.0	1.0	1.0	1.0	1.0	8.0	3.0	1.0	1.0	3.0	9.0	1.0	8.0	3.0	2.0	5.0	6.0	7.0	2.0	3.0	16.0	2.0	5.0	1.0	5.0	1.0	1.0	1.0	1.0	1.0	1.0	1.0	1.0	1.0	1.0	1.0	1.0	1.0	1.0	1.0	1.0	1.0	1.0	1.0	2.0
d__Bacteria;p__Actinobacteriota;c__Acidimicrobiia;o__IMCC26256;f__IMCC26256;g__IMCC26256;s__Actinobacteria_bacterium	4.0	4.0	1.0	1.0	7.0	10.0	11.0	3.0	32.0	6.0	23.0	5.0	111.0	36.0	23.0	1.0	3.0	1.0	1.0	57.0	6.0	5.0	1.0	1.0	3.0	1.0	1.0	1.0	1.0	6.0	73.0	1.0	1.0	1.0	1.0	1.0	1.0	1.0	1.0	1.0	1.0	1.0	1.0	1.0	1.0	1.0	1.0	1.0	1.0
d__Bacteria;p__Cyanobacteria;c__Cyanobacteriia;o__Chloroplast;f__Chloroplast;g__Chloroplast;s__Synura_petersenii	1.0	1.0	1.0	1.0	1.0	1.0	1.0	1.0	231.0	1.0	1.0	1.0	1.0	1.0	1.0	1.0	1.0	1.0	1.0	1.0	1.0	1.0	1.0	1.0	1.0	1.0	1.0	1.0	1.0	5.0	9.0	1.0	1.0	1.0	1.0	1.0	1.0	1.0	1.0	1.0	1.0	1.0	1.0	1.0	1.0	1.0	1.0	1.0	1.0
d__Bacteria;p__Verrucomicrobiota;c__Verrucomicrobiae;o__Verrucomicrobiales;f__Rubritaleaceae;g__Luteolibacter;__	1.0	1.0	1.0	1.0	1.0	1.0	1.0	1.0	1.0	4.0	1.0	1.0	1.0	1.0	1.0	3.0	4.0	1.0	1.0	1.0	1.0	1.0	1.0	1.0	1.0	2.0	1.0	3.0	1.0	1.0	1.0	1.0	1.0	1.0	1.0	1.0	1.0	13.0	5.0	1.0	1.0	1.0	1.0	1.0	1.0	1.0	1.0	1.0	1.0
d__Bacteria;p__Proteobacteria;c__Alphaproteobacteria;o__Micropepsales;f__Micropepsaceae;g__uncultured;s__bacterium_Ellin335	1.0	1.0	3.0	6.0	1.0	7.0	3.0	2.0	4.0	8.0	14.0	3.0	20.0	10.0	25.0	1.0	11.0	8.0	4.0	1.0	9.0	3.0	3.0	4.0	2.0	2.0	3.0	10.0	4.0	1.0	8.0	1.0	1.0	1.0	1.0	1.0	1.0	1.0	1.0	2.0	1.0	1.0	1.0	1.0	1.0	1.0	8.0	3.0	2.0
d__Bacteria;p__Proteobacteria;c__Gammaproteobacteria;o__Aeromonadales;f__Aeromonadaceae;g__Aeromonas;__	1.0	2.0	1.0	1.0	1.0	18.0	26.0	7.0	1.0	1.0	1.0	1.0	1.0	5.0	1.0	5.0	1.0	3.0	1.0	1.0	3.0	3.0	1.0	1.0	1.0	1.0	4.0	6.0	1.0	1.0	1.0	1.0	1.0	1.0	1.0	1.0	1.0	26.0	1.0	1.0	1.0	1.0	1.0	1.0	1.0	1.0	1.0	1.0	1.0
d__Bacteria;p__Actinobacteriota;c__Actinobacteria;o__Micrococcales;f__Microbacteriaceae;__;__	1.0	1.0	1.0	1.0	1.0	1.0	1.0	1.0	1.0	1.0	1.0	1.0	1.0	1.0	1.0	1.0	1.0	1.0	3.0	1.0	1.0	1.0	1.0	1.0	1.0	1.0	11.0	1.0	3.0	7.0	1.0	2.0	1.0	1.0	1.0	1.0	1.0	3.0	1.0	1.0	4.0	6.0	3.0	2.0	3.0	1.0	1.0	1.0	1.0
d__Bacteria;p__Acidobacteriota;c__Vicinamibacteria;o__Vicinamibacterales;f__uncultured;g__uncultured;s__uncultured_bacterium	1.0	1.0	1.0	3.0	1.0	1.0	1.0	1.0	1.0	1.0	1.0	1.0	3.0	1.0	1.0	1.0	5.0	2.0	1.0	1.0	1.0	4.0	4.0	1.0	1.0	8.0	9.0	1.0	5.0	2.0	1.0	1.0	1.0	1.0	1.0	1.0	1.0	1.0	1.0	1.0	1.0	1.0	1.0	1.0	1.0	1.0	1.0	1.0	1.0
d__Bacteria;p__Cyanobacteria;c__Cyanobacteriia;o__Chloroplast;f__Chloroplast;g__Chloroplast;s__Picochlorum_sp.	1.0	1.0	1.0	1.0	1.0	1.0	1.0	1.0	48.0	4.0	7.0	4.0	1.0	7.0	3.0	1.0	1.0	1.0	3.0	1.0	1.0	1.0	5.0	1.0	1.0	1.0	1.0	1.0	1.0	1.0	1.0	1.0	1.0	1.0	1.0	1.0	1.0	1.0	1.0	1.0	1.0	1.0	1.0	3.0	7.0	2.0	9.0	7.0	3.0
d__Bacteria;p__Proteobacteria;c__Gammaproteobacteria;o__Ga0077536;f__Ga0077536;g__Ga0077536;s__uncultured_sulfur-oxidizing	1.0	1.0	1.0	1.0	4.0	3.0	6.0	4.0	1.0	6.0	20.0	4.0	19.0	1.0	11.0	1.0	3.0	12.0	2.0	1.0	15.0	6.0	25.0	14.0	12.0	7.0	1.0	13.0	8.0	1.0	1.0	1.0	1.0	1.0	1.0	1.0	1.0	1.0	1.0	1.0	1.0	1.0	1.0	3.0	2.0	1.0	11.0	6.0	11.0
d__Bacteria;p__Chloroflexi;c__SL56_marine_group;o__SL56_marine_group;f__SL56_marine_group;g__SL56_marine_group;__	1.0	1.0	1.0	1.0	2.0	2.0	1.0	4.0	1.0	6.0	3.0	3.0	1.0	1.0	1.0	1.0	10.0	1.0	1.0	1.0	1.0	19.0	7.0	3.0	6.0	2.0	3.0	1.0	1.0	1.0	1.0	1.0	1.0	1.0	1.0	1.0	1.0	1.0	1.0	1.0	1.0	1.0	1.0	1.0	1.0	2.0	1.0	1.0	1.0
d__Bacteria;p__Chloroflexi;c__SL56_marine_group;o__SL56_marine_group;f__SL56_marine_group;g__SL56_marine_group;s__uncultured_bacterium	1.0	1.0	1.0	1.0	2.0	1.0	1.0	1.0	30.0	1.0	2.0	1.0	1.0	1.0	1.0	1.0	1.0	3.0	1.0	21.0	1.0	1.0	1.0	1.0	1.0	5.0	1.0	1.0	2.0	7.0	13.0	1.0	1.0	1.0	1.0	1.0	1.0	1.0	1.0	1.0	1.0	1.0	1.0	1.0	1.0	1.0	1.0	1.0	1.0
d__Bacteria;p__Actinobacteriota;c__Acidimicrobiia;o__IMCC26256;f__IMCC26256;g__IMCC26256;__	1.0	1.0	1.0	1.0	1.0	1.0	1.0	1.0	1.0	1.0	17.0	6.0	3.0	6.0	1.0	1.0	1.0	3.0	3.0	1.0	1.0	1.0	7.0	1.0	2.0	4.0	1.0	15.0	2.0	5.0	1.0	1.0	1.0	1.0	1.0	1.0	1.0	1.0	1.0	1.0	1.0	1.0	1.0	1.0	1.0	1.0	1.0	1.0	1.0
d__Bacteria;p__Actinobacteriota;c__Actinobacteria;o__PeM15;f__PeM15;g__PeM15;__	1.0	2.0	1.0	1.0	3.0	8.0	9.0	6.0	2.0	9.0	10.0	11.0	10.0	152.0	1.0	1.0	1.0	5.0	1.0	1.0	2.0	7.0	3.0	7.0	3.0	1.0	3.0	1.0	13.0	1.0	1.0	1.0	3.0	8.0	3.0	4.0	1.0	1.0	1.0	3.0	1.0	1.0	1.0	1.0	2.0	1.0	6.0	9.0	3.0
d__Bacteria;p__Bacteroidota;c__Bacteroidia;o__Sphingobacteriales;f__NS11-12_marine_group;g__NS11-12_marine_group;s__metagenome	52.0	19.0	37.0	64.0	35.0	12.0	4.0	11.0	6.0	1.0	7.0	1.0	7.0	1.0	10.0	1.0	1.0	1.0	21.0	1.0	17.0	3.0	1.0	1.0	1.0	1.0	5.0	1.0	3.0	1.0	22.0	13.0	19.0	90.0	9.0	59.0	1.0	1.0	1.0	6.0	1.0	1.0	1.0	11.0	1.0	1.0	3.0	1.0	1.0
d__Bacteria;p__Proteobacteria;c__Gammaproteobacteria;o__Burkholderiales;f__Nitrosomonadaceae;g__Ellin6067;__	1.0	1.0	1.0	1.0	1.0	1.0	1.0	1.0	1.0	1.0	12.0	1.0	8.0	1.0	4.0	1.0	1.0	11.0	3.0	1.0	10.0	11.0	3.0	12.0	11.0	1.0	1.0	2.0	7.0	1.0	1.0	1.0	1.0	1.0	1.0	1.0	1.0	1.0	1.0	1.0	1.0	1.0	1.0	1.0	1.0	1.0	1.0	1.0	1.0
d__Bacteria;p__Verrucomicrobiota;c__Verrucomicrobiae;o__Chthoniobacterales;f__Chthoniobacteraceae;g__Chthoniobacter;s__uncultured_Verrucomicrobiaceae	1.0	1.0	1.0	1.0	1.0	1.0	1.0	1.0	1.0	1.0	49.0	6.0	4.0	2.0	14.0	1.0	1.0	1.0	9.0	1.0	5.0	1.0	1.0	1.0	1.0	6.0	7.0	6.0	1.0	1.0	1.0	1.0	1.0	1.0	1.0	1.0	1.0	1.0	1.0	1.0	1.0	1.0	1.0	1.0	19.0	6.0	51.0	6.0	2.0
d__Bacteria;p__Verrucomicrobiota;c__Verrucomicrobiae;o__Chthoniobacterales;f__Chthoniobacteraceae;g__Chthoniobacter;s__uncultured_endolithic	1.0	1.0	1.0	1.0	1.0	1.0	1.0	1.0	1.0	1.0	3.0	1.0	1.0	1.0	1.0	1.0	1.0	1.0	8.0	5.0	20.0	1.0	1.0	1.0	1.0	1.0	4.0	1.0	19.0	5.0	1.0	1.0	1.0	1.0	1.0	1.0	1.0	1.0	1.0	1.0	1.0	1.0	1.0	1.0	1.0	1.0	1.0	1.0	1.0
d__Bacteria;p__Proteobacteria;c__Gammaproteobacteria;o__Burkholderiales;f__Alcaligenaceae;__;__	1.0	4.0	1.0	7.0	3.0	1.0	1.0	1.0	9.0	1.0	1.0	1.0	1.0	1.0	1.0	1.0	1.0	1.0	3.0	3.0	1.0	1.0	1.0	1.0	1.0	1.0	1.0	1.0	3.0	1.0	1.0	1.0	1.0	1.0	1.0	1.0	1.0	1.0	1.0	1.0	1.0	1.0	1.0	1.0	1.0	1.0	1.0	1.0	1.0
d__Bacteria;p__Proteobacteria;c__Gammaproteobacteria;o__Burkholderiales;f__Methylophilaceae;g__Methylotenera;s__freshwater_sediment	1.0	1.0	1.0	1.0	1.0	1.0	1.0	3.0	1.0	1.0	1.0	1.0	1.0	1.0	1.0	1.0	3.0	1.0	1.0	1.0	1.0	1.0	1.0	1.0	1.0	1.0	7.0	1.0	1.0	1.0	1.0	1.0	1.0	1.0	1.0	1.0	1.0	1.0	1.0	1.0	1.0	1.0	1.0	1.0	1.0	1.0	1.0	1.0	1.0
d__Bacteria;p__Patescibacteria;c__Gracilibacteria;o__Absconditabacteriales_(SR1);f__Absconditabacteriales_(SR1);g__Absconditabacteriales_(SR1);s__metagenome	1.0	1.0	1.0	1.0	1.0	1.0	1.0	1.0	1.0	1.0	1.0	1.0	1.0	1.0	1.0	1.0	1.0	1.0	1.0	1.0	1.0	1.0	1.0	1.0	1.0	1.0	1.0	1.0	1.0	1.0	1.0	1.0	1.0	1.0	1.0	1.0	1.0	1.0	1.0	1.0	1.0	1.0	1.0	1.0	1.0	1.0	1.0	1.0	1.0
d__Bacteria;p__Actinobacteriota;c__Acidimicrobiia;o__IMCC26256;f__IMCC26256;g__IMCC26256;s__uncultured_Ferrimicrobium	1.0	1.0	3.0	1.0	1.0	1.0	1.0	1.0	1.0	1.0	119.0	13.0	49.0	35.0	24.0	1.0	1.0	9.0	3.0	10.0	25.0	16.0	33.0	18.0	14.0	25.0	17.0	1.0	16.0	12.0	1.0	1.0	1.0	1.0	1.0	1.0	1.0	1.0	1.0	1.0	1.0	1.0	1.0	1.0	1.0	7.0	11.0	1.0	1.0
d__Bacteria;p__Cyanobacteria;c__Sericytochromatia;o__Sericytochromatia;f__Sericytochromatia;g__Sericytochromatia;s__uncultured_bacterium	1.0	1.0	1.0	1.0	1.0	1.0	1.0	1.0	1.0	1.0	1.0	1.0	1.0	1.0	1.0	1.0	1.0	1.0	1.0	1.0	1.0	1.0	1.0	1.0	1.0	1.0	1.0	1.0	1.0	1.0	1.0	1.0	1.0	1.0	1.0	1.0	1.0	1.0	1.0	1.0	1.0	1.0	1.0	1.0	1.0	4.0	1.0	5.0	1.0
d__Bacteria;p__Proteobacteria;c__Gammaproteobacteria;o__Burkholderiales;f__Chromobacteriaceae;g__Vogesella;__	1.0	1.0	1.0	1.0	1.0	17.0	1.0	1.0	1.0	1.0	1.0	1.0	1.0	1.0	1.0	1.0	1.0	1.0	1.0	1.0	1.0	1.0	1.0	1.0	1.0	1.0	1.0	1.0	1.0	1.0	1.0	1.0	1.0	1.0	1.0	1.0	1.0	1.0	1.0	1.0	1.0	1.0	1.0	1.0	1.0	1.0	1.0	3.0	1.0
d__Bacteria;p__Bacteroidota;c__Bacteroidia;o__Cytophagales;f__Spirosomaceae;g__Lacihabitans;__	1.0	1.0	1.0	1.0	1.0	1.0	5.0	4.0	1.0	39.0	1.0	1.0	1.0	1.0	1.0	1.0	1.0	1.0	1.0	1.0	1.0	1.0	1.0	1.0	1.0	3.0	5.0	3.0	1.0	3.0	1.0	1.0	4.0	1.0	1.0	3.0	1.0	7.0	1.0	1.0	3.0	1.0	1.0	1.0	1.0	1.0	1.0	1.0	1.0
d__Bacteria;p__Planctomycetota;c__Planctomycetes;o__Pirellulales;f__Pirellulaceae;g__Pirellula;__	1.0	1.0	4.0	7.0	4.0	1.0	1.0	1.0	1.0	1.0	11.0	4.0	8.0	1.0	9.0	1.0	1.0	5.0	6.0	1.0	8.0	1.0	3.0	5.0	3.0	1.0	2.0	3.0	6.0	2.0	1.0	5.0	1.0	29.0	16.0	14.0	1.0	1.0	1.0	1.0	1.0	1.0	1.0	1.0	1.0	1.0	1.0	1.0	1.0
d__Bacteria;p__Bacteroidota;c__Bacteroidia;o__Chitinophagales;f__Chitinophagaceae;g__Dinghuibacter;s__uncultured_Sphingobacterium	6.0	1.0	8.0	3.0	1.0	1.0	1.0	7.0	9.0	1.0	1.0	1.0	1.0	1.0	8.0	1.0	1.0	1.0	1.0	3.0	1.0	1.0	1.0	1.0	3.0	1.0	1.0	1.0	5.0	1.0	12.0	1.0	1.0	1.0	1.0	1.0	1.0	1.0	1.0	1.0	1.0	1.0	3.0	1.0	3.0	2.0	1.0	1.0	3.0
d__Bacteria;p__Bdellovibrionota;c__Bdellovibrionia;o__Bacteriovoracales;f__Bacteriovoracaceae;g__Peredibacter;s__Peredibacter_starrii	1.0	1.0	1.0	1.0	1.0	1.0	1.0	1.0	1.0	1.0	1.0	1.0	1.0	1.0	1.0	1.0	1.0	1.0	1.0	1.0	1.0	1.0	1.0	1.0	1.0	1.0	1.0	1.0	1.0	1.0	1.0	9.0	1.0	36.0	7.0	21.0	1.0	1.0	1.0	1.0	1.0	1.0	1.0	1.0	1.0	1.0	1.0	1.0	1.0
d__Bacteria;p__Proteobacteria;c__Gammaproteobacteria;o__Burkholderiales;f__Burkholderiaceae;g__Burkholderia-Caballeronia-Paraburkholderia;__	1.0	1.0	1.0	1.0	1.0	1.0	1.0	1.0	1.0	1.0	1.0	1.0	1.0	599.0	1.0	190.0	1.0	1.0	1.0	1.0	1.0	1.0	1.0	1.0	1.0	44.0	1.0	499.0	19.0	32.0	1.0	1.0	1.0	1.0	1.0	1.0	1.0	1.0	1.0	1.0	1.0	1.0	1.0	1.0	1.0	1.0	1.0	1.0	1.0
d__Bacteria;p__Proteobacteria;c__Alphaproteobacteria;o__Caulobacterales;f__Caulobacteraceae;g__Phenylobacterium;s__alpha_proteobacterium	1.0	1.0	1.0	3.0	1.0	1.0	1.0	1.0	1.0	1.0	1.0	1.0	1.0	1.0	3.0	1.0	1.0	43.0	56.0	3.0	4.0	1.0	1.0	7.0	1.0	1.0	1.0	1.0	1.0	1.0	1.0	1.0	1.0	1.0	1.0	1.0	1.0	1.0	1.0	1.0	1.0	1.0	1.0	1.0	1.0	1.0	1.0	1.0	1.0
d__Bacteria;p__Bacteroidota;c__Bacteroidia;__;__;__;__	1.0	1.0	1.0	1.0	1.0	1.0	1.0	1.0	1.0	1.0	1.0	1.0	1.0	1.0	1.0	1.0	1.0	1.0	1.0	1.0	1.0	1.0	1.0	1.0	1.0	1.0	1.0	1.0	1.0	1.0	1.0	1.0	1.0	1.0	1.0	1.0	1.0	1.0	1.0	1.0	1.0	1.0	1.0	1.0	3.0	1.0	3.0	1.0	1.0
d__Bacteria;p__Planctomycetota;c__Planctomycetes;o__Gemmatales;f__Gemmataceae;g__uncultured;s__uncultured_prokaryote	15.0	1.0	29.0	23.0	19.0	2.0	6.0	5.0	23.0	32.0	12.0	8.0	3.0	1.0	11.0	1.0	4.0	3.0	1.0	1.0	1.0	1.0	2.0	8.0	2.0	1.0	3.0	1.0	1.0	3.0	8.0	1.0	1.0	1.0	1.0	1.0	1.0	1.0	1.0	3.0	1.0	1.0	3.0	4.0	3.0	1.0	1.0	1.0	1.0
d__Bacteria;p__Cyanobacteria;c__Cyanobacteriia;o__Chloroplast;f__Chloroplast;g__Chloroplast;s__Ulnaria_acus	1.0	1.0	1.0	1.0	1.0	1.0	1.0	1.0	1.0	1.0	1.0	1.0	1.0	1.0	1.0	1.0	1.0	1.0	1.0	1.0	1.0	1.0	1.0	1.0	1.0	1.0	1.0	1.0	1.0	1.0	1.0	1.0	1.0	1.0	1.0	1.0	1.0	1.0	1.0	1.0	1.0	1.0	1.0	1.0	1.0	1.0	1.0	1.0	1.0
d__Bacteria;p__Bacteroidota;c__Bacteroidia;o__Chitinophagales;f__Chitinophagaceae;__;__	1.0	1.0	1.0	1.0	1.0	1.0	1.0	1.0	1.0	1.0	1.0	1.0	1.0	1.0	1.0	1.0	1.0	1.0	1.0	1.0	1.0	1.0	1.0	1.0	1.0	1.0	1.0	1.0	1.0	1.0	1.0	1.0	1.0	1.0	1.0	1.0	1.0	1.0	1.0	1.0	1.0	1.0	1.0	1.0	1.0	1.0	1.0	1.0	1.0
d__Bacteria;p__Armatimonadota;c__Fimbriimonadia;o__Fimbriimonadales;f__Fimbriimonadaceae;g__Fimbriimonadaceae;s__uncultured_Fimbriimonas	1.0	1.0	1.0	1.0	1.0	1.0	1.0	1.0	1.0	1.0	1.0	1.0	1.0	16.0	1.0	1.0	1.0	1.0	1.0	1.0	1.0	1.0	1.0	1.0	1.0	3.0	1.0	12.0	1.0	1.0	1.0	1.0	1.0	1.0	1.0	1.0	1.0	1.0	1.0	1.0	1.0	1.0	1.0	1.0	1.0	1.0	1.0	1.0	1.0
d__Bacteria;p__Verrucomicrobiota;c__Verrucomicrobiae;o__Opitutales;f__Opitutaceae;g__IMCC26134;s__metagenome	1.0	1.0	1.0	1.0	1.0	1.0	1.0	1.0	1.0	1.0	1.0	1.0	1.0	1.0	1.0	1.0	1.0	1.0	1.0	1.0	1.0	1.0	1.0	1.0	1.0	1.0	1.0	1.0	1.0	1.0	1.0	1.0	1.0	1.0	1.0	1.0	1.0	1.0	1.0	1.0	1.0	1.0	1.0	1.0	1.0	1.0	1.0	1.0	1.0
d__Bacteria;p__Bacteroidota;c__Bacteroidia;o__Chitinophagales;f__Saprospiraceae;g__uncultured;__	6.0	4.0	65.0	13.0	12.0	1.0	1.0	1.0	4.0	1.0	1.0	1.0	1.0	1.0	1.0	1.0	1.0	1.0	1.0	1.0	1.0	1.0	1.0	1.0	1.0	1.0	1.0	1.0	1.0	1.0	1.0	82.0	5.0	17.0	2.0	7.0	1.0	1.0	1.0	1.0	1.0	1.0	1.0	14.0	1.0	1.0	1.0	1.0	1.0
d__Bacteria;p__Actinobacteriota;c__Actinobacteria;o__Micrococcales;f__Microbacteriaceae;g__Candidatus_Planktoluna;s__Candidatus_Planktoluna	1.0	1.0	1.0	1.0	1.0	1.0	1.0	1.0	1.0	1.0	1.0	1.0	1.0	1.0	1.0	1.0	1.0	1.0	1.0	1.0	1.0	1.0	1.0	1.0	1.0	1.0	7.0	32.0	1.0	1.0	1.0	1.0	1.0	1.0	1.0	1.0	1.0	1.0	1.0	1.0	1.0	1.0	1.0	1.0	1.0	1.0	1.0	1.0	1.0
d__Bacteria;p__Bacteroidota;c__Bacteroidia;o__Sphingobacteriales;f__env.OPS_17;g__env.OPS_17;__	1.0	4.0	3.0	10.0	1.0	1.0	4.0	1.0	8.0	3.0	1.0	1.0	1.0	1.0	1.0	1.0	1.0	1.0	4.0	1.0	9.0	3.0	1.0	6.0	1.0	1.0	4.0	7.0	1.0	1.0	1.0	3.0	5.0	10.0	15.0	19.0	3.0	1.0	4.0	13.0	1.0	2.0	5.0	4.0	1.0	3.0	11.0	5.0	7.0
d__Bacteria;p__Actinobacteriota;c__Acidimicrobiia;o__Microtrichales;f__Ilumatobacteraceae;g__CL500-29_marine_group;s__uncultured_Crater	1.0	2.0	2.0	6.0	3.0	1.0	1.0	13.0	69.0	1.0	1.0	1.0	1.0	1.0	1.0	1.0	1.0	1.0	1.0	1.0	1.0	1.0	1.0	1.0	1.0	1.0	1.0	1.0	1.0	1.0	48.0	1.0	1.0	1.0	1.0	1.0	1.0	1.0	1.0	1.0	1.0	1.0	1.0	1.0	1.0	1.0	1.0	1.0	1.0
d__Bacteria;p__Actinobacteriota;c__Acidimicrobiia;o__Microtrichales;f__uncultured;g__uncultured;s__metagenome	22.0	34.0	27.0	27.0	27.0	57.0	40.0	60.0	31.0	44.0	22.0	8.0	32.0	8.0	21.0	6.0	10.0	1.0	1.0	21.0	1.0	3.0	6.0	4.0	3.0	16.0	8.0	1.0	3.0	5.0	16.0	13.0	23.0	23.0	14.0	28.0	1.0	3.0	3.0	8.0	1.0	4.0	31.0	37.0	1.0	6.0	17.0	12.0	12.0
d__Bacteria;p__Verrucomicrobiota;c__Verrucomicrobiae;o__Pedosphaerales;f__Pedosphaeraceae;g__uncultured;__	6.0	1.0	10.0	4.0	5.0	1.0	3.0	1.0	4.0	1.0	1.0	1.0	1.0	1.0	1.0	1.0	1.0	1.0	1.0	6.0	1.0	1.0	1.0	1.0	1.0	1.0	1.0	1.0	1.0	6.0	1.0	3.0	1.0	9.0	1.0	5.0	1.0	1.0	1.0	1.0	3.0	2.0	1.0	1.0	1.0	1.0	1.0	1.0	1.0
d__Bacteria;p__Patescibacteria;c__Berkelbacteria;o__Berkelbacteria;f__Berkelbacteria;g__Berkelbacteria;s__uncultured_soil	1.0	1.0	1.0	1.0	1.0	1.0	1.0	1.0	1.0	1.0	1.0	1.0	1.0	1.0	1.0	11.0	1.0	1.0	1.0	1.0	1.0	1.0	1.0	1.0	1.0	1.0	1.0	1.0	1.0	1.0	1.0	1.0	1.0	1.0	1.0	1.0	1.0	1.0	1.0	1.0	1.0	1.0	1.0	1.0	1.0	1.0	1.0	1.0	1.0
d__Bacteria;p__Bacteroidota;c__Bacteroidia;o__Flavobacteriales;f__NS9_marine_group;g__NS9_marine_group;s__uncultured_Flavobacteriales	16.0	4.0	6.0	1.0	1.0	1.0	1.0	1.0	1.0	1.0	1.0	1.0	1.0	1.0	1.0	1.0	1.0	1.0	1.0	1.0	1.0	1.0	1.0	1.0	1.0	1.0	1.0	1.0	1.0	1.0	1.0	9.0	12.0	84.0	9.0	13.0	1.0	1.0	1.0	1.0	1.0	1.0	8.0	5.0	1.0	1.0	1.0	1.0	1.0
d__Bacteria;p__Actinobacteriota;c__Acidimicrobiia;o__Microtrichales;f__Ilumatobacteraceae;g__CL500-29_marine_group;s__marine_metagenome	1.0	1.0	2.0	1.0	1.0	9.0	4.0	9.0	1.0	29.0	1.0	1.0	1.0	1.0	2.0	1.0	4.0	14.0	2.0	4.0	2.0	1.0	1.0	3.0	1.0	7.0	7.0	29.0	3.0	4.0	1.0	1.0	1.0	1.0	1.0	1.0	2.0	3.0	1.0	1.0	1.0	1.0	1.0	1.0	1.0	1.0	1.0	1.0	1.0
d__Bacteria;p__Chloroflexi;c__Chloroflexia;o__Thermomicrobiales;f__JG30-KF-CM45;g__JG30-KF-CM45;s__metagenome	1.0	1.0	1.0	1.0	1.0	1.0	1.0	1.0	1.0	2.0	14.0	3.0	6.0	1.0	1.0	1.0	1.0	1.0	3.0	1.0	3.0	3.0	1.0	1.0	4.0	1.0	1.0	1.0	4.0	1.0	1.0	1.0	1.0	1.0	1.0	1.0	1.0	1.0	1.0	1.0	1.0	1.0	1.0	1.0	1.0	1.0	1.0	1.0	1.0
d__Bacteria;p__Verrucomicrobiota;c__Verrucomicrobiae;o__Chthoniobacterales;f__Chthoniobacteraceae;g__Chthoniobacter;__	1.0	1.0	1.0	1.0	1.0	1.0	1.0	3.0	15.0	3.0	1.0	1.0	1.0	1.0	3.0	1.0	1.0	6.0	2.0	1.0	46.0	18.0	25.0	11.0	28.0	6.0	1.0	9.0	4.0	4.0	7.0	1.0	1.0	1.0	1.0	1.0	1.0	1.0	1.0	1.0	1.0	1.0	1.0	1.0	1.0	1.0	1.0	1.0	1.0
d__Bacteria;p__Bacteroidota;c__Bacteroidia;o__Chitinophagales;f__uncultured;g__uncultured;s__uncultured_Cytophagales	1.0	1.0	1.0	1.0	1.0	1.0	1.0	1.0	1.0	1.0	1.0	1.0	1.0	1.0	1.0	1.0	1.0	1.0	1.0	1.0	1.0	1.0	1.0	1.0	1.0	1.0	1.0	1.0	1.0	1.0	1.0	1.0	1.0	1.0	1.0	1.0	1.0	1.0	1.0	1.0	1.0	1.0	1.0	1.0	1.0	1.0	1.0	1.0	1.0
d__Bacteria;p__Proteobacteria;c__Gammaproteobacteria;o__Acidiferrobacterales;f__Acidiferrobacteraceae;g__uncultured;s__uncultured_bacterium	10.0	1.0	3.0	3.0	8.0	3.0	1.0	4.0	1.0	1.0	50.0	20.0	27.0	1.0	39.0	3.0	1.0	16.0	4.0	1.0	26.0	43.0	64.0	24.0	43.0	16.0	33.0	78.0	11.0	1.0	1.0	1.0	1.0	1.0	1.0	1.0	1.0	1.0	1.0	1.0	1.0	1.0	3.0	1.0	1.0	4.0	3.0	1.0	2.0
d__Bacteria;p__Proteobacteria;c__Alphaproteobacteria;o__Sphingomonadales;f__Sphingomonadaceae;g__Novosphingobium;s__alpha_proteobacterium	1.0	1.0	1.0	1.0	1.0	1.0	1.0	1.0	1.0	1.0	1.0	1.0	1.0	1.0	1.0	1.0	1.0	1.0	1.0	1.0	1.0	1.0	1.0	1.0	1.0	1.0	1.0	1.0	1.0	1.0	1.0	1.0	1.0	1.0	1.0	1.0	1.0	1.0	1.0	1.0	1.0	1.0	1.0	1.0	1.0	1.0	1.0	1.0	1.0
d__Bacteria;p__Actinobacteriota;c__Actinobacteria;o__Frankiales;f__Sporichthyaceae;g__Sporichthyaceae;s__uncultured_bacterium	3.0	1.0	1.0	1.0	3.0	1.0	1.0	1.0	1.0	1.0	3.0	4.0	11.0	1.0	1.0	1.0	1.0	4.0	5.0	14.0	2.0	8.0	3.0	3.0	3.0	1.0	1.0	1.0	4.0	1.0	11.0	1.0	1.0	1.0	1.0	1.0	1.0	1.0	1.0	1.0	1.0	1.0	1.0	1.0	1.0	1.0	1.0	1.0	1.0
d__Bacteria;p__Verrucomicrobiota;c__Verrucomicrobiae;o__Pedosphaerales;f__Pedosphaeraceae;g__uncultured;s__uncultured_soil	1.0	1.0	1.0	1.0	1.0	1.0	3.0	5.0	1.0	1.0	1.0	1.0	3.0	1.0	1.0	1.0	5.0	1.0	3.0	1.0	1.0	4.0	1.0	5.0	1.0	11.0	2.0	6.0	3.0	1.0	1.0	1.0	1.0	1.0	1.0	1.0	1.0	1.0	1.0	1.0	1.0	1.0	1.0	1.0	1.0	1.0	1.0	1.0	1.0
d__Bacteria;p__Planctomycetota;c__OM190;o__OM190;f__OM190;g__OM190;s__uncultured_bacterium	1.0	1.0	1.0	1.0	1.0	1.0	1.0	1.0	1.0	14.0	1.0	1.0	1.0	1.0	1.0	1.0	1.0	8.0	1.0	3.0	1.0	3.0	1.0	1.0	1.0	1.0	1.0	1.0	1.0	1.0	1.0	1.0	1.0	1.0	1.0	1.0	1.0	1.0	1.0	1.0	1.0	1.0	1.0	1.0	1.0	1.0	1.0	1.0	1.0
d__Bacteria;p__Proteobacteria;c__Alphaproteobacteria;o__Acetobacterales;f__Acetobacteraceae;g__uncultured;__	1.0	3.0	3.0	14.0	1.0	6.0	3.0	1.0	4.0	8.0	20.0	6.0	40.0	30.0	28.0	1.0	1.0	7.0	24.0	12.0	10.0	7.0	14.0	6.0	11.0	1.0	3.0	1.0	6.0	10.0	1.0	1.0	1.0	1.0	1.0	1.0	1.0	1.0	1.0	2.0	1.0	1.0	1.0	1.0	2.0	3.0	9.0	1.0	2.0
d__Bacteria;p__Bacteroidota;c__Bacteroidia;o__Cytophagales;f__Spirosomaceae;g__Flectobacillus;s__Flectobacillus_fontis	1.0	1.0	1.0	1.0	1.0	1.0	1.0	1.0	1.0	1.0	1.0	1.0	1.0	1.0	1.0	1.0	1.0	1.0	1.0	1.0	1.0	1.0	1.0	1.0	1.0	1.0	1.0	1.0	1.0	1.0	1.0	1.0	1.0	1.0	1.0	1.0	1.0	1.0	1.0	1.0	1.0	1.0	1.0	1.0	1.0	1.0	1.0	1.0	1.0
d__Bacteria;p__Proteobacteria;c__Alphaproteobacteria;o__Rhodobacterales;f__Rhodobacteraceae;g__Pseudorhodobacter;__	1.0	1.0	1.0	1.0	1.0	1.0	1.0	1.0	1.0	1.0	1.0	1.0	1.0	1.0	1.0	1.0	1.0	1.0	1.0	1.0	1.0	1.0	1.0	1.0	1.0	1.0	1.0	1.0	1.0	1.0	1.0	1.0	1.0	1.0	1.0	1.0	1.0	1.0	1.0	1.0	1.0	1.0	1.0	1.0	1.0	1.0	1.0	1.0	1.0
d__Bacteria;p__Bacteroidota;c__Bacteroidia;o__Chitinophagales;f__Chitinophagaceae;g__uncultured;s__marine_metagenome	1.0	1.0	1.0	1.0	3.0	1.0	1.0	1.0	1.0	1.0	1.0	6.0	1.0	1.0	1.0	1.0	86.0	18.0	75.0	35.0	23.0	48.0	25.0	72.0	35.0	3.0	4.0	1.0	5.0	1.0	1.0	1.0	1.0	1.0	1.0	1.0	1.0	1.0	1.0	1.0	1.0	1.0	1.0	1.0	5.0	1.0	1.0	1.0	1.0
d__Bacteria;p__Proteobacteria;c__Gammaproteobacteria;o__Burkholderiales;f__Sutterellaceae;g__uncultured;__	1.0	1.0	1.0	1.0	1.0	3.0	8.0	2.0	3.0	4.0	3.0	1.0	6.0	1.0	6.0	3.0	6.0	3.0	1.0	1.0	1.0	21.0	1.0	1.0	1.0	29.0	3.0	16.0	3.0	1.0	1.0	1.0	1.0	1.0	1.0	1.0	1.0	1.0	1.0	1.0	1.0	1.0	1.0	1.0	1.0	1.0	1.0	1.0	1.0
d__Bacteria;p__Proteobacteria;c__Gammaproteobacteria;o__Burkholderiales;f__Comamonadaceae;g__Inhella;__	1.0	1.0	1.0	1.0	1.0	1.0	5.0	9.0	1.0	3.0	1.0	1.0	1.0	1.0	1.0	1.0	1.0	4.0	1.0	5.0	1.0	1.0	1.0	1.0	1.0	1.0	1.0	1.0	1.0	6.0	1.0	1.0	1.0	1.0	1.0	1.0	1.0	1.0	1.0	1.0	1.0	1.0	1.0	1.0	1.0	1.0	1.0	1.0	1.0
d__Bacteria;p__Proteobacteria;c__Gammaproteobacteria;o__JG36-TzT-191;f__JG36-TzT-191;g__JG36-TzT-191;s__metagenome	1.0	1.0	4.0	1.0	4.0	5.0	4.0	32.0	14.0	1.0	24.0	5.0	12.0	10.0	10.0	1.0	1.0	1.0	3.0	1.0	1.0	4.0	7.0	1.0	5.0	3.0	1.0	1.0	3.0	1.0	1.0	1.0	1.0	1.0	1.0	1.0	1.0	1.0	1.0	3.0	1.0	3.0	6.0	1.0	4.0	3.0	8.0	10.0	9.0
d__Bacteria;p__Cyanobacteria;c__Cyanobacteriia;o__Synechococcales;f__Cyanobiaceae;g__Cyanobium_PCC-6307;s__metagenome	3.0	9.0	3.0	19.0	7.0	1.0	1.0	1.0	72.0	27.0	1.0	1.0	1.0	3.0	4.0	1.0	18.0	7.0	1.0	28.0	1.0	1.0	1.0	1.0	3.0	1.0	3.0	1.0	4.0	2.0	3.0	4.0	1.0	23.0	2.0	5.0	1.0	1.0	1.0	1.0	1.0	1.0	3.0	6.0	1.0	1.0	1.0	1.0	1.0
d__Bacteria;p__Planctomycetota;c__Planctomycetes;o__Pirellulales;f__Pirellulaceae;g__uncultured;s__bacterium_enrichment	1.0	1.0	1.0	1.0	1.0	1.0	1.0	1.0	1.0	1.0	36.0	8.0	5.0	41.0	9.0	1.0	10.0	28.0	23.0	1.0	8.0	7.0	37.0	3.0	10.0	1.0	7.0	1.0	1.0	1.0	1.0	1.0	1.0	1.0	1.0	1.0	1.0	1.0	1.0	1.0	1.0	1.0	1.0	1.0	30.0	13.0	21.0	3.0	8.0
d__Bacteria;p__Firmicutes;__;__;__;__;__	1.0	1.0	1.0	1.0	1.0	1.0	1.0	1.0	1.0	1.0	12.0	1.0	39.0	3.0	11.0	1.0	1.0	1.0	1.0	8.0	1.0	1.0	1.0	1.0	1.0	1.0	1.0	1.0	1.0	1.0	1.0	1.0	1.0	1.0	1.0	1.0	1.0	1.0	1.0	1.0	1.0	1.0	1.0	1.0	1.0	1.0	1.0	1.0	1.0
d__Bacteria;p__Chloroflexi;c__Anaerolineae;o__RBG-13-54-9;f__RBG-13-54-9;g__RBG-13-54-9;__	1.0	1.0	5.0	1.0	1.0	1.0	1.0	1.0	6.0	1.0	1.0	1.0	1.0	1.0	3.0	1.0	1.0	1.0	1.0	12.0	1.0	1.0	1.0	1.0	1.0	1.0	1.0	1.0	1.0	1.0	2.0	3.0	1.0	4.0	1.0	1.0	1.0	1.0	1.0	1.0	1.0	1.0	1.0	1.0	1.0	1.0	1.0	1.0	1.0
d__Bacteria;p__Verrucomicrobiota;c__Verrucomicrobiae;o__Verrucomicrobiales;f__Verrucomicrobiaceae;g__uncultured;s__uncultured_Verrucomicrobiaceae	1.0	1.0	5.0	1.0	2.0	1.0	1.0	1.0	1.0	3.0	1.0	1.0	1.0	1.0	1.0	1.0	1.0	1.0	1.0	1.0	1.0	1.0	1.0	1.0	1.0	6.0	1.0	1.0	1.0	1.0	1.0	10.0	5.0	27.0	60.0	62.0	1.0	4.0	1.0	1.0	1.0	1.0	1.0	7.0	1.0	1.0	1.0	1.0	1.0
d__Bacteria;p__Bacteroidota;c__Bacteroidia;o__Flavobacteriales;f__Flavobacteriaceae;g__Flavobacterium;s__Flavobacterium_cheniae	1.0	1.0	1.0	1.0	1.0	1.0	1.0	1.0	1.0	1.0	1.0	1.0	1.0	1.0	1.0	1.0	1.0	1.0	1.0	1.0	1.0	1.0	1.0	1.0	1.0	1.0	1.0	1.0	1.0	1.0	1.0	1.0	1.0	1.0	1.0	1.0	1.0	1.0	1.0	1.0	1.0	1.0	1.0	1.0	1.0	1.0	1.0	1.0	1.0
d__Bacteria;p__Planctomycetota;c__Planctomycetes;o__Pirellulales;f__Pirellulaceae;g__Rhodopirellula;__	1.0	1.0	1.0	1.0	1.0	1.0	1.0	1.0	1.0	1.0	1.0	1.0	1.0	1.0	1.0	1.0	1.0	1.0	1.0	1.0	1.0	1.0	1.0	1.0	1.0	1.0	1.0	1.0	1.0	1.0	1.0	8.0	1.0	13.0	1.0	1.0	1.0	1.0	1.0	1.0	1.0	1.0	1.0	4.0	1.0	1.0	1.0	1.0	1.0
d__Archaea;p__Crenarchaeota;c__Nitrososphaeria;o__Nitrosopumilales;f__Nitrosopumilaceae;g__Nitrosarchaeum;s__uncultured_crenarchaeote	1.0	4.0	1.0	1.0	3.0	1.0	1.0	2.0	1.0	1.0	1.0	5.0	1.0	30.0	2.0	1.0	1.0	1.0	1.0	1.0	3.0	33.0	9.0	4.0	7.0	9.0	12.0	10.0	11.0	1.0	1.0	1.0	3.0	1.0	1.0	3.0	1.0	1.0	1.0	1.0	1.0	1.0	1.0	1.0	1.0	4.0	4.0	17.0	4.0
d__Bacteria;p__Verrucomicrobiota;c__Verrucomicrobiae;o__Verrucomicrobiales;f__Verrucomicrobiaceae;g__uncultured;__	1.0	1.0	1.0	1.0	1.0	5.0	10.0	3.0	1.0	182.0	1.0	1.0	1.0	1.0	1.0	2.0	3.0	1.0	1.0	1.0	1.0	1.0	3.0	1.0	1.0	9.0	8.0	6.0	1.0	1.0	1.0	22.0	15.0	2.0	1.0	4.0	1.0	1.0	1.0	1.0	1.0	5.0	14.0	2.0	1.0	1.0	1.0	1.0	1.0
d__Bacteria;p__Proteobacteria;c__Alphaproteobacteria;o__Rhizobiales;f__Hyphomicrobiaceae;g__Pedomicrobium;__	1.0	1.0	1.0	1.0	1.0	1.0	1.0	1.0	1.0	1.0	6.0	11.0	11.0	8.0	9.0	1.0	3.0	1.0	3.0	1.0	3.0	7.0	2.0	1.0	3.0	1.0	4.0	1.0	1.0	1.0	1.0	1.0	1.0	1.0	1.0	1.0	1.0	1.0	1.0	1.0	1.0	1.0	1.0	1.0	1.0	1.0	1.0	1.0	1.0
d__Bacteria;p__Gemmatimonadota;c__Gemmatimonadetes;o__Gemmatimonadales;f__Gemmatimonadaceae;g__uncultured;__	1.0	1.0	1.0	1.0	1.0	1.0	1.0	1.0	3.0	1.0	5.0	3.0	8.0	1.0	3.0	1.0	1.0	19.0	4.0	1.0	46.0	11.0	23.0	18.0	24.0	8.0	14.0	3.0	21.0	3.0	11.0	1.0	1.0	1.0	1.0	1.0	1.0	1.0	1.0	1.0	1.0	1.0	1.0	1.0	1.0	1.0	1.0	1.0	1.0
d__Bacteria;p__Cyanobacteria;c__Cyanobacteriia;o__Cyanobacteriales;f__Nostocaceae;__;__	1.0	1.0	1.0	1.0	1.0	1.0	1.0	1.0	1.0	1.0	1.0	1.0	1.0	1.0	1.0	1.0	1.0	1.0	1.0	1.0	1.0	1.0	1.0	1.0	1.0	1.0	1.0	1.0	1.0	1.0	1.0	1.0	1.0	1.0	1.0	1.0	1.0	1.0	1.0	1.0	1.0	1.0	1.0	1.0	1.0	1.0	1.0	1.0	1.0
d__Bacteria;p__Proteobacteria;c__Gammaproteobacteria;o__Steroidobacterales;f__Steroidobacteraceae;g__uncultured;__	1.0	1.0	1.0	1.0	1.0	6.0	19.0	19.0	3.0	15.0	1.0	3.0	4.0	1.0	3.0	5.0	4.0	12.0	1.0	1.0	1.0	10.0	1.0	3.0	1.0	32.0	9.0	22.0	6.0	1.0	1.0	1.0	1.0	1.0	1.0	1.0	1.0	1.0	1.0	1.0	1.0	1.0	1.0	1.0	1.0	1.0	1.0	1.0	1.0
d__Bacteria;p__Bacteroidota;c__Bacteroidia;o__Flavobacteriales;f__Crocinitomicaceae;g__Fluviicola;s__metagenome	1.0	1.0	1.0	1.0	1.0	1.0	1.0	3.0	1.0	9.0	1.0	1.0	1.0	1.0	1.0	1.0	1.0	1.0	1.0	1.0	1.0	1.0	1.0	1.0	1.0	1.0	1.0	1.0	1.0	1.0	1.0	1.0	1.0	1.0	1.0	1.0	1.0	1.0	1.0	1.0	1.0	1.0	1.0	1.0	1.0	1.0	1.0	1.0	1.0
d__Bacteria;p__Proteobacteria;c__Alphaproteobacteria;o__Rhizobiales;f__Hyphomicrobiaceae;g__Hyphomicrobium;__	1.0	1.0	1.0	1.0	3.0	3.0	1.0	1.0	1.0	1.0	1.0	3.0	9.0	19.0	17.0	1.0	1.0	1.0	4.0	1.0	7.0	6.0	9.0	4.0	2.0	3.0	4.0	1.0	4.0	1.0	5.0	1.0	1.0	1.0	1.0	1.0	1.0	1.0	1.0	1.0	1.0	1.0	1.0	1.0	1.0	1.0	2.0	1.0	1.0
d__Bacteria;p__Acidobacteriota;c__Blastocatellia;o__11-24;f__11-24;g__11-24;s__uncultured_bacterium	1.0	1.0	8.0	1.0	3.0	1.0	1.0	1.0	52.0	5.0	1.0	1.0	3.0	1.0	1.0	1.0	1.0	1.0	3.0	10.0	1.0	1.0	1.0	1.0	1.0	1.0	3.0	1.0	1.0	1.0	1.0	1.0	1.0	1.0	1.0	1.0	1.0	1.0	1.0	1.0	1.0	1.0	1.0	1.0	1.0	1.0	1.0	1.0	1.0
d__Bacteria;p__Bdellovibrionota;c__Bdellovibrionia;o__Bdellovibrionales;f__Bdellovibrionaceae;g__OM27_clade;s__uncultured_bacterium	1.0	1.0	1.0	1.0	1.0	1.0	1.0	1.0	1.0	1.0	15.0	11.0	4.0	1.0	1.0	1.0	1.0	5.0	3.0	3.0	28.0	11.0	15.0	9.0	13.0	3.0	4.0	3.0	7.0	1.0	1.0	1.0	1.0	1.0	1.0	1.0	1.0	1.0	1.0	1.0	1.0	1.0	1.0	1.0	5.0	4.0	3.0	4.0	5.0
d__Bacteria;p__Proteobacteria;c__Gammaproteobacteria;o__Xanthomonadales;f__Xanthomonadaceae;g__Arenimonas;s__uncultured_Arenimonas	7.0	1.0	3.0	4.0	3.0	5.0	1.0	8.0	1.0	1.0	1.0	1.0	1.0	1.0	1.0	1.0	4.0	1.0	1.0	1.0	1.0	2.0	4.0	1.0	1.0	1.0	3.0	1.0	1.0	1.0	1.0	1.0	1.0	1.0	1.0	1.0	1.0	1.0	1.0	1.0	1.0	1.0	1.0	1.0	1.0	1.0	1.0	1.0	1.0
d__Bacteria;p__Bdellovibrionota;c__Oligoflexia;o__0319-6G20;f__0319-6G20;g__0319-6G20;s__uncultured_Myxococcales	1.0	1.0	1.0	1.0	1.0	1.0	1.0	1.0	1.0	16.0	7.0	1.0	22.0	3.0	28.0	1.0	3.0	9.0	5.0	1.0	4.0	1.0	13.0	1.0	3.0	3.0	1.0	1.0	1.0	1.0	1.0	1.0	1.0	1.0	1.0	1.0	1.0	1.0	1.0	1.0	1.0	1.0	1.0	1.0	1.0	1.0	1.0	1.0	1.0
d__Bacteria;p__Proteobacteria;c__Gammaproteobacteria;o__Burkholderiales;f__Nitrosomonadaceae;g__uncultured;s__metagenome	1.0	1.0	1.0	1.0	1.0	1.0	1.0	1.0	2.0	1.0	1.0	1.0	1.0	1.0	7.0	1.0	1.0	1.0	1.0	1.0	1.0	1.0	1.0	1.0	1.0	5.0	1.0	1.0	1.0	1.0	1.0	1.0	1.0	1.0	1.0	1.0	1.0	1.0	1.0	1.0	1.0	1.0	1.0	1.0	1.0	1.0	1.0	1.0	1.0
d__Bacteria;p__Bacteroidota;c__Bacteroidia;o__Cytophagales;f__Spirosomaceae;g__Emticicia;s__Emticicia_sediminis	1.0	1.0	1.0	1.0	1.0	1.0	1.0	1.0	1.0	1.0	1.0	1.0	1.0	1.0	1.0	1.0	1.0	1.0	1.0	1.0	1.0	1.0	1.0	1.0	1.0	1.0	1.0	1.0	1.0	1.0	1.0	4.0	1.0	1.0	5.0	1.0	1.0	1.0	1.0	1.0	1.0	1.0	1.0	1.0	1.0	1.0	1.0	1.0	1.0
d__Bacteria;p__Proteobacteria;c__Gammaproteobacteria;o__Xanthomonadales;f__Xanthomonadaceae;g__Arenimonas;s__uncultured_prokaryote	1.0	1.0	1.0	1.0	1.0	1.0	1.0	1.0	1.0	1.0	1.0	1.0	1.0	1.0	1.0	1.0	1.0	1.0	1.0	1.0	1.0	1.0	1.0	1.0	1.0	1.0	1.0	1.0	1.0	1.0	1.0	1.0	1.0	1.0	1.0	1.0	1.0	1.0	1.0	1.0	1.0	1.0	1.0	1.0	1.0	1.0	1.0	1.0	1.0
d__Bacteria;p__Actinobacteriota;c__MB-A2-108;o__MB-A2-108;f__MB-A2-108;g__MB-A2-108;__	1.0	1.0	1.0	1.0	1.0	1.0	1.0	1.0	1.0	1.0	1.0	1.0	1.0	1.0	1.0	1.0	5.0	1.0	1.0	1.0	1.0	6.0	1.0	1.0	1.0	2.0	1.0	1.0	1.0	1.0	1.0	1.0	1.0	1.0	1.0	1.0	1.0	1.0	1.0	1.0	1.0	1.0	1.0	1.0	1.0	1.0	1.0	1.0	1.0
d__Bacteria;p__Cyanobacteria;c__Cyanobacteriia;o__Pseudanabaenales;f__Pseudanabaenaceae;g__Pseudanabaena_PCC-7429;s__Pseudanabaena_limnetica	1.0	1.0	1.0	1.0	1.0	1.0	1.0	1.0	1.0	1.0	1.0	1.0	1.0	1.0	1.0	1.0	1.0	1.0	1.0	1.0	1.0	1.0	1.0	1.0	1.0	1.0	1.0	1.0	1.0	1.0	1.0	1.0	1.0	1.0	1.0	1.0	1.0	1.0	1.0	1.0	1.0	1.0	1.0	1.0	1.0	1.0	1.0	1.0	1.0
d__Bacteria;p__Desulfobacterota;c__Desulfuromonadia;o__Bradymonadales;f__Bradymonadales;g__Bradymonadales;s__uncultured_bacterium	1.0	1.0	1.0	1.0	1.0	1.0	1.0	1.0	1.0	1.0	1.0	1.0	1.0	1.0	1.0	1.0	1.0	1.0	1.0	1.0	1.0	1.0	1.0	1.0	1.0	1.0	1.0	1.0	1.0	1.0	1.0	1.0	1.0	1.0	1.0	1.0	1.0	1.0	1.0	1.0	1.0	1.0	1.0	1.0	1.0	1.0	1.0	1.0	1.0
d__Bacteria;p__Verrucomicrobiota;c__Verrucomicrobiae;o__uncultured;f__uncultured;g__uncultured;s__uncultured_bacterium	1.0	1.0	1.0	1.0	1.0	1.0	1.0	1.0	1.0	1.0	1.0	1.0	1.0	1.0	1.0	7.0	24.0	2.0	1.0	1.0	1.0	3.0	2.0	1.0	1.0	1.0	1.0	1.0	1.0	1.0	1.0	1.0	1.0	1.0	1.0	1.0	1.0	1.0	1.0	1.0	1.0	1.0	1.0	1.0	1.0	1.0	1.0	1.0	1.0
d__Bacteria;p__Proteobacteria;c__Gammaproteobacteria;o__Cellvibrionales;f__Cellvibrionaceae;g__Cellvibrio;s__Cellvibrio_gandavensis	1.0	1.0	1.0	1.0	1.0	1.0	1.0	9.0	1.0	1.0	1.0	1.0	1.0	1.0	1.0	1.0	1.0	1.0	1.0	1.0	1.0	1.0	1.0	1.0	1.0	1.0	8.0	9.0	1.0	1.0	1.0	1.0	1.0	1.0	1.0	1.0	1.0	1.0	1.0	1.0	1.0	1.0	1.0	1.0	1.0	1.0	1.0	1.0	1.0
d__Bacteria;p__Actinobacteriota;c__Actinobacteria;o__Micrococcales;f__Microbacteriaceae;g__Aurantimicrobium;__	1.0	1.0	1.0	1.0	1.0	1.0	1.0	1.0	1.0	1.0	1.0	1.0	1.0	1.0	1.0	1.0	1.0	1.0	1.0	1.0	1.0	1.0	1.0	1.0	1.0	1.0	1.0	1.0	1.0	1.0	1.0	1.0	1.0	1.0	1.0	1.0	1.0	1.0	1.0	1.0	1.0	1.0	1.0	1.0	1.0	1.0	1.0	1.0	1.0
d__Bacteria;p__Proteobacteria;c__Gammaproteobacteria;o__Burkholderiales;f__Comamonadaceae;g__Curvibacter;__	1.0	1.0	1.0	1.0	1.0	1.0	1.0	1.0	1.0	1.0	1.0	1.0	1.0	1.0	1.0	1.0	3.0	1.0	1.0	1.0	6.0	1.0	1.0	4.0	2.0	1.0	1.0	1.0	1.0	1.0	1.0	1.0	1.0	1.0	1.0	1.0	1.0	1.0	1.0	1.0	1.0	1.0	1.0	1.0	1.0	1.0	1.0	1.0	1.0
d__Bacteria;p__Bacteroidota;c__Bacteroidia;o__Cytophagales;f__Microscillaceae;g__OLB12;s__uncultured_prokaryote	1.0	3.0	6.0	2.0	5.0	1.0	1.0	1.0	3.0	1.0	1.0	1.0	1.0	1.0	1.0	1.0	1.0	1.0	1.0	1.0	1.0	1.0	1.0	1.0	1.0	1.0	1.0	1.0	1.0	1.0	2.0	1.0	1.0	1.0	1.0	1.0	1.0	1.0	1.0	1.0	1.0	1.0	1.0	1.0	1.0	1.0	1.0	1.0	1.0
d__Bacteria;p__Hydrogenedentes;c__Hydrogenedentia;o__Hydrogenedentiales;f__Hydrogenedensaceae;g__Hydrogenedensaceae;__	1.0	1.0	1.0	1.0	1.0	1.0	1.0	1.0	1.0	1.0	1.0	1.0	1.0	1.0	1.0	1.0	1.0	1.0	1.0	1.0	1.0	1.0	1.0	1.0	1.0	1.0	1.0	1.0	1.0	1.0	1.0	1.0	1.0	1.0	1.0	1.0	1.0	1.0	1.0	1.0	1.0	1.0	1.0	1.0	1.0	1.0	2.0	4.0	1.0
d__Bacteria;p__Proteobacteria;c__Alphaproteobacteria;o__Caulobacterales;f__Caulobacteraceae;g__Caulobacter;s__uncultured_soil	1.0	1.0	1.0	1.0	1.0	1.0	1.0	1.0	1.0	1.0	1.0	1.0	1.0	1.0	1.0	1.0	1.0	1.0	1.0	1.0	1.0	1.0	1.0	1.0	1.0	1.0	1.0	1.0	1.0	1.0	1.0	15.0	18.0	9.0	4.0	13.0	1.0	1.0	1.0	1.0	1.0	1.0	1.0	3.0	1.0	1.0	1.0	1.0	1.0
d__Bacteria;p__Bacteroidota;c__Rhodothermia;o__Balneolales;f__Balneolaceae;g__CK06-06-Mud-MAS4B-21;s__uncultured_bacterium	1.0	1.0	1.0	1.0	1.0	1.0	3.0	3.0	1.0	53.0	1.0	1.0	1.0	1.0	1.0	1.0	12.0	1.0	1.0	1.0	1.0	1.0	1.0	1.0	1.0	1.0	8.0	1.0	1.0	1.0	1.0	1.0	1.0	1.0	1.0	1.0	1.0	1.0	1.0	1.0	1.0	1.0	1.0	1.0	1.0	1.0	1.0	1.0	1.0
d__Bacteria;p__Acidobacteriota;c__Holophagae;o__Subgroup_7;f__Subgroup_7;g__Subgroup_7;s__uncultured_Acidobacterium	1.0	1.0	1.0	1.0	1.0	1.0	3.0	1.0	1.0	3.0	1.0	1.0	1.0	1.0	1.0	5.0	3.0	1.0	1.0	1.0	1.0	4.0	1.0	1.0	1.0	1.0	2.0	10.0	3.0	1.0	1.0	1.0	1.0	1.0	1.0	1.0	1.0	1.0	1.0	1.0	1.0	1.0	1.0	1.0	1.0	1.0	1.0	1.0	1.0
d__Bacteria;p__Bdellovibrionota;c__Oligoflexia;o__Silvanigrellales;f__Silvanigrellaceae;g__uncultured;s__uncultured_bacterium	1.0	1.0	1.0	1.0	1.0	1.0	1.0	1.0	1.0	1.0	1.0	1.0	1.0	1.0	1.0	1.0	1.0	2.0	22.0	1.0	1.0	1.0	1.0	1.0	1.0	1.0	1.0	1.0	1.0	1.0	1.0	1.0	1.0	1.0	1.0	1.0	1.0	1.0	1.0	1.0	1.0	1.0	1.0	1.0	9.0	20.0	1.0	3.0	1.0
d__Bacteria;p__Proteobacteria;c__Alphaproteobacteria;o__Rhizobiales;f__KF-JG30-B3;g__KF-JG30-B3;__	1.0	1.0	1.0	1.0	1.0	1.0	3.0	1.0	1.0	1.0	2.0	1.0	2.0	1.0	6.0	1.0	1.0	3.0	1.0	1.0	3.0	1.0	5.0	1.0	4.0	5.0	3.0	1.0	1.0	1.0	1.0	1.0	1.0	1.0	1.0	1.0	1.0	1.0	1.0	1.0	1.0	1.0	1.0	1.0	1.0	1.0	1.0	1.0	1.0
d__Bacteria;p__Actinobacteriota;c__Acidimicrobiia;o__Microtrichales;f__uncultured;g__uncultured;__	3.0	2.0	1.0	2.0	5.0	10.0	3.0	3.0	4.0	15.0	7.0	6.0	4.0	4.0	8.0	3.0	5.0	1.0	3.0	5.0	1.0	1.0	5.0	2.0	1.0	5.0	1.0	1.0	5.0	3.0	5.0	1.0	4.0	4.0	1.0	10.0	1.0	1.0	1.0	1.0	1.0	2.0	1.0	1.0	1.0	3.0	4.0	4.0	2.0
d__Bacteria;p__Bacteroidota;c__Kapabacteria;o__Kapabacteriales;f__Kapabacteriales;g__Kapabacteriales;s__Candidatus_Kapabacteria	1.0	1.0	1.0	1.0	1.0	1.0	1.0	1.0	1.0	4.0	1.0	1.0	1.0	1.0	1.0	1.0	18.0	1.0	2.0	2.0	1.0	1.0	1.0	1.0	1.0	1.0	1.0	1.0	1.0	1.0	1.0	1.0	1.0	1.0	1.0	1.0	1.0	1.0	1.0	1.0	1.0	1.0	1.0	1.0	1.0	1.0	1.0	1.0	1.0
d__Bacteria;p__Planctomycetota;c__Planctomycetes;o__Isosphaerales;f__Isosphaeraceae;__;__	1.0	1.0	1.0	1.0	1.0	1.0	1.0	1.0	1.0	4.0	1.0	1.0	1.0	1.0	1.0	1.0	5.0	1.0	2.0	4.0	3.0	12.0	15.0	11.0	10.0	1.0	1.0	1.0	2.0	1.0	1.0	1.0	1.0	1.0	1.0	1.0	1.0	1.0	1.0	1.0	1.0	1.0	1.0	1.0	1.0	1.0	1.0	1.0	1.0
d__Bacteria;p__Proteobacteria;c__Gammaproteobacteria;o__Burkholderiales;f__TRA3-20;g__TRA3-20;s__uncultured_gamma	1.0	1.0	1.0	1.0	1.0	1.0	1.0	1.0	1.0	1.0	4.0	1.0	1.0	6.0	1.0	1.0	3.0	1.0	1.0	1.0	1.0	1.0	3.0	1.0	1.0	1.0	1.0	1.0	1.0	1.0	1.0	1.0	1.0	1.0	1.0	1.0	1.0	1.0	1.0	1.0	1.0	1.0	1.0	1.0	1.0	1.0	1.0	1.0	1.0
d__Bacteria;p__Actinobacteriota;c__Acidimicrobiia;o__Microtrichales;f__Ilumatobacteraceae;__;__	1.0	1.0	1.0	1.0	1.0	1.0	1.0	1.0	1.0	1.0	3.0	1.0	1.0	1.0	1.0	4.0	7.0	3.0	3.0	3.0	6.0	3.0	5.0	7.0	5.0	1.0	1.0	1.0	1.0	1.0	1.0	1.0	1.0	1.0	1.0	1.0	1.0	1.0	1.0	1.0	1.0	1.0	1.0	1.0	1.0	1.0	1.0	1.0	1.0
d__Bacteria;p__Bacteroidota;c__Bacteroidia;o__Chitinophagales;f__Chitinophagaceae;g__uncultured;s__uncultured_organism	1.0	1.0	1.0	1.0	1.0	1.0	1.0	1.0	1.0	1.0	1.0	1.0	1.0	1.0	3.0	1.0	1.0	8.0	3.0	1.0	3.0	1.0	3.0	11.0	2.0	1.0	1.0	1.0	1.0	1.0	1.0	1.0	1.0	1.0	1.0	1.0	1.0	1.0	1.0	1.0	1.0	1.0	1.0	1.0	1.0	1.0	1.0	1.0	1.0
d__Bacteria;p__Cyanobacteria;c__Cyanobacteriia;o__Synechococcales;f__Cyanobiaceae;g__Cyanobium_PCC-6307;s__Aphanothece_sp.	1.0	1.0	1.0	1.0	1.0	1.0	3.0	2.0	1.0	97.0	1.0	1.0	1.0	1.0	1.0	1.0	1.0	1.0	1.0	1.0	1.0	1.0	1.0	1.0	1.0	2.0	1.0	1.0	1.0	1.0	1.0	1.0	1.0	1.0	1.0	1.0	1.0	1.0	1.0	1.0	1.0	1.0	1.0	1.0	1.0	1.0	1.0	1.0	1.0
d__Bacteria;p__Cyanobacteria;c__Cyanobacteriia;o__Cyanobacteriales;f__Microcystaceae;g__Synechocystis_PCC-6803;s__uncultured_bacterium	1.0	1.0	1.0	1.0	1.0	1.0	1.0	1.0	1.0	1.0	1.0	1.0	1.0	1.0	1.0	1.0	1.0	1.0	1.0	46.0	1.0	1.0	1.0	1.0	1.0	1.0	1.0	1.0	1.0	1.0	1.0	1.0	1.0	1.0	1.0	1.0	1.0	1.0	1.0	1.0	1.0	1.0	1.0	1.0	1.0	1.0	1.0	1.0	1.0
d__Bacteria;p__Proteobacteria;c__Alphaproteobacteria;o__Rhizobiales;f__Methyloligellaceae;g__Methyloligellaceae;s__uncultured_bacterium	1.0	1.0	1.0	2.0	1.0	3.0	1.0	3.0	1.0	1.0	1.0	3.0	10.0	1.0	1.0	1.0	1.0	1.0	1.0	3.0	4.0	3.0	1.0	1.0	1.0	1.0	1.0	3.0	3.0	1.0	1.0	1.0	1.0	1.0	1.0	1.0	1.0	1.0	1.0	1.0	1.0	1.0	1.0	1.0	1.0	1.0	1.0	1.0	1.0
d__Bacteria;p__Patescibacteria;c__WWE3;o__WWE3;f__WWE3;g__WWE3;s__uncultured_bacterium	1.0	1.0	1.0	1.0	1.0	1.0	1.0	1.0	1.0	1.0	1.0	1.0	1.0	21.0	1.0	3.0	1.0	1.0	1.0	1.0	1.0	1.0	1.0	1.0	1.0	1.0	1.0	1.0	1.0	1.0	1.0	1.0	1.0	1.0	1.0	1.0	1.0	1.0	1.0	1.0	1.0	1.0	1.0	1.0	1.0	1.0	1.0	1.0	1.0
d__Bacteria;p__Proteobacteria;c__Alphaproteobacteria;o__Caulobacterales;f__Caulobacteraceae;g__Phenylobacterium;__	10.0	5.0	6.0	11.0	3.0	1.0	1.0	3.0	6.0	1.0	1.0	1.0	1.0	1.0	1.0	1.0	1.0	7.0	5.0	1.0	11.0	2.0	1.0	3.0	1.0	1.0	1.0	1.0	4.0	4.0	13.0	2.0	1.0	3.0	1.0	3.0	1.0	1.0	1.0	1.0	1.0	1.0	4.0	1.0	1.0	1.0	1.0	1.0	1.0
d__Bacteria;p__Proteobacteria;c__Alphaproteobacteria;o__Rhodospirillales;f__Rhodospirillaceae;g__uncultured;__	1.0	1.0	1.0	1.0	1.0	1.0	1.0	1.0	1.0	1.0	1.0	7.0	1.0	1.0	1.0	1.0	1.0	1.0	3.0	1.0	8.0	1.0	2.0	1.0	2.0	4.0	1.0	4.0	4.0	2.0	2.0	1.0	1.0	1.0	1.0	1.0	1.0	1.0	1.0	1.0	1.0	1.0	1.0	1.0	1.0	1.0	1.0	1.0	1.0
d__Bacteria;p__Bacteroidota;c__Bacteroidia;o__Flavobacteriales;f__Flavobacteriaceae;g__Flavobacterium;s__Flavobacterium_luteum	69.0	11.0	10.0	8.0	1.0	1.0	1.0	3.0	3.0	1.0	1.0	1.0	1.0	1.0	1.0	1.0	1.0	1.0	1.0	1.0	1.0	1.0	1.0	1.0	1.0	1.0	1.0	1.0	1.0	1.0	1.0	16.0	15.0	1.0	1.0	4.0	1.0	1.0	1.0	1.0	4.0	2.0	29.0	1.0	1.0	1.0	1.0	1.0	1.0
d__Bacteria;p__Planctomycetota;c__Planctomycetes;o__Planctomycetales;f__Rubinisphaeraceae;g__uncultured;s__uncultured_sludge	1.0	1.0	1.0	1.0	1.0	1.0	1.0	1.0	1.0	4.0	1.0	1.0	1.0	1.0	1.0	1.0	1.0	1.0	1.0	1.0	1.0	1.0	1.0	1.0	1.0	4.0	5.0	1.0	1.0	1.0	1.0	1.0	1.0	1.0	1.0	1.0	1.0	1.0	1.0	1.0	1.0	1.0	1.0	1.0	1.0	1.0	1.0	1.0	1.0
d__Bacteria;p__Bdellovibrionota;c__Oligoflexia;o__0319-6G20;f__0319-6G20;g__0319-6G20;__	1.0	1.0	1.0	1.0	1.0	1.0	1.0	1.0	1.0	13.0	8.0	1.0	23.0	8.0	19.0	1.0	1.0	7.0	1.0	1.0	5.0	2.0	3.0	6.0	7.0	4.0	1.0	1.0	3.0	1.0	1.0	1.0	1.0	1.0	1.0	1.0	1.0	1.0	1.0	1.0	1.0	1.0	1.0	1.0	1.0	1.0	1.0	1.0	1.0
d__Bacteria;__;__;__;__;__;__	80.0	5.0	1.0	1.0	1.0	1.0	1.0	1.0	1.0	1.0	1.0	1.0	1.0	1.0	1.0	1.0	1.0	1.0	1.0	1.0	1.0	1.0	1.0	1.0	1.0	1.0	1.0	1.0	1.0	1.0	1.0	1.0	1.0	1.0	1.0	1.0	1.0	1.0	1.0	1.0	1.0	1.0	1.0	1.0	1.0	1.0	1.0	1.0	1.0
d__Bacteria;p__Proteobacteria;c__Alphaproteobacteria;o__Rickettsiales;f__Mitochondria;g__Mitochondria;s__Chlorella_pyrenoidosa	1.0	1.0	1.0	1.0	1.0	1.0	1.0	1.0	12.0	1.0	1.0	1.0	1.0	1.0	1.0	1.0	1.0	1.0	1.0	1.0	1.0	1.0	1.0	1.0	1.0	1.0	1.0	1.0	1.0	1.0	1.0	1.0	1.0	1.0	1.0	1.0	1.0	1.0	1.0	1.0	1.0	1.0	1.0	1.0	1.0	1.0	1.0	1.0	1.0
d__Bacteria;p__Cyanobacteria;c__Cyanobacteriia;o__Chloroplast;f__Chloroplast;g__Chloroplast;s__Chlorella_sp.	1.0	1.0	1.0	6.0	1.0	1.0	1.0	1.0	121.0	1.0	1.0	1.0	1.0	1.0	6.0	1.0	1.0	1.0	1.0	1.0	1.0	1.0	1.0	1.0	1.0	1.0	1.0	1.0	1.0	1.0	3.0	1.0	1.0	1.0	1.0	1.0	1.0	1.0	1.0	1.0	1.0	1.0	1.0	1.0	1.0	1.0	1.0	1.0	1.0
d__Bacteria;p__Actinobacteriota;c__MB-A2-108;o__MB-A2-108;f__MB-A2-108;g__MB-A2-108;s__uncultured_Actinomycetales	1.0	1.0	1.0	1.0	1.0	1.0	1.0	1.0	3.0	1.0	3.0	1.0	1.0	1.0	3.0	1.0	1.0	2.0	1.0	1.0	15.0	1.0	1.0	3.0	1.0	7.0	7.0	4.0	17.0	20.0	4.0	1.0	1.0	1.0	1.0	1.0	1.0	1.0	1.0	1.0	1.0	1.0	1.0	1.0	1.0	1.0	1.0	1.0	1.0
d__Bacteria;p__Proteobacteria;c__Gammaproteobacteria;o__Burkholderiales;f__Neisseriaceae;g__uncultured;s__uncultured_bacterium	1.0	1.0	1.0	1.0	1.0	1.0	1.0	1.0	1.0	1.0	1.0	1.0	1.0	9.0	1.0	1.0	1.0	1.0	1.0	1.0	1.0	1.0	1.0	1.0	1.0	1.0	1.0	3.0	1.0	1.0	1.0	1.0	1.0	1.0	1.0	1.0	1.0	1.0	1.0	1.0	1.0	1.0	1.0	1.0	1.0	1.0	1.0	1.0	1.0
d__Bacteria;p__Proteobacteria;c__Gammaproteobacteria;o__Enterobacterales;f__Enterobacteriaceae;g__Escherichia-Shigella;__	1.0	1.0	1.0	1.0	1.0	1.0	1.0	1.0	1.0	1.0	1.0	1.0	1.0	7.0	1.0	5.0	1.0	1.0	1.0	1.0	1.0	1.0	1.0	1.0	1.0	1.0	1.0	1.0	1.0	1.0	1.0	1.0	1.0	1.0	1.0	1.0	1.0	1.0	1.0	1.0	1.0	1.0	1.0	1.0	1.0	1.0	1.0	1.0	1.0
d__Bacteria;p__Verrucomicrobiota;c__Verrucomicrobiae;o__Pedosphaerales;f__Pedosphaeraceae;g__DEV114;s__uncultured_verrucomicrobium	1.0	1.0	1.0	1.0	1.0	1.0	1.0	1.0	1.0	1.0	1.0	1.0	1.0	1.0	1.0	1.0	1.0	1.0	1.0	1.0	1.0	1.0	1.0	1.0	1.0	1.0	1.0	1.0	1.0	1.0	1.0	1.0	1.0	1.0	1.0	1.0	1.0	1.0	1.0	1.0	1.0	1.0	1.0	1.0	1.0	1.0	1.0	1.0	1.0
d__Bacteria;p__Cyanobacteria;c__Cyanobacteriia;o__Leptolyngbyales;f__Leptolyngbyaceae;g__uncultured;s__uncultured_cyanobacterium	1.0	1.0	4.0	1.0	6.0	1.0	1.0	1.0	9.0	1.0	1.0	1.0	1.0	1.0	1.0	1.0	1.0	1.0	1.0	1.0	1.0	1.0	1.0	1.0	1.0	1.0	1.0	1.0	1.0	1.0	1.0	1.0	1.0	1.0	1.0	1.0	1.0	1.0	1.0	1.0	1.0	1.0	1.0	1.0	1.0	1.0	1.0	1.0	1.0
d__Bacteria;p__Bacteroidota;c__Bacteroidia;o__Flavobacteriales;f__NS9_marine_group;g__NS9_marine_group;__	1.0	1.0	1.0	1.0	1.0	1.0	1.0	1.0	1.0	1.0	1.0	1.0	1.0	1.0	1.0	1.0	1.0	1.0	1.0	1.0	1.0	1.0	1.0	1.0	1.0	1.0	1.0	1.0	1.0	1.0	1.0	1.0	1.0	1.0	1.0	1.0	1.0	1.0	1.0	1.0	1.0	1.0	1.0	1.0	1.0	1.0	1.0	1.0	1.0
d__Bacteria;p__Cyanobacteria;c__Cyanobacteriia;o__Cyanobacteriales;f__Nostocaceae;g__Dolichospermum_NIES41;__	1.0	1.0	1.0	1.0	1.0	1.0	1.0	1.0	1.0	1.0	1.0	1.0	1.0	1.0	1.0	1.0	10.0	1.0	5.0	3.0	1.0	4.0	1.0	1.0	1.0	1.0	1.0	6.0	1.0	1.0	1.0	1.0	1.0	1.0	1.0	1.0	1.0	1.0	1.0	1.0	1.0	1.0	1.0	1.0	1.0	1.0	1.0	1.0	1.0
d__Bacteria;p__Planctomycetota;c__Planctomycetes;o__Planctomycetales;f__Rubinisphaeraceae;g__uncultured;s__uncultured_prokaryote	1.0	1.0	3.0	4.0	1.0	4.0	1.0	1.0	1.0	3.0	1.0	1.0	1.0	1.0	2.0	1.0	1.0	1.0	1.0	1.0	1.0	1.0	1.0	1.0	1.0	1.0	1.0	1.0	1.0	1.0	1.0	1.0	1.0	1.0	1.0	1.0	1.0	1.0	1.0	1.0	1.0	1.0	1.0	1.0	1.0	1.0	1.0	1.0	1.0
d__Bacteria;p__Chloroflexi;c__TK10;o__TK10;f__TK10;g__TK10;s__uncultured_bacterium	1.0	1.0	1.0	4.0	3.0	1.0	1.0	1.0	225.0	1.0	72.0	1.0	134.0	14.0	105.0	1.0	1.0	28.0	38.0	273.0	150.0	28.0	18.0	26.0	36.0	14.0	15.0	1.0	39.0	133.0	102.0	1.0	1.0	1.0	1.0	1.0	1.0	1.0	1.0	1.0	1.0	3.0	14.0	1.0	12.0	1.0	95.0	8.0	11.0
d__Bacteria;p__Verrucomicrobiota;c__Chlamydiae;o__Chlamydiales;f__Simkaniaceae;g__Candidatus_Renichlamydia;s__uncultured_Candidatus	1.0	1.0	1.0	1.0	1.0	1.0	1.0	1.0	1.0	1.0	1.0	1.0	1.0	1.0	1.0	1.0	1.0	1.0	1.0	1.0	2.0	4.0	2.0	1.0	4.0	3.0	1.0	1.0	1.0	1.0	1.0	1.0	1.0	1.0	1.0	1.0	1.0	1.0	1.0	1.0	1.0	1.0	1.0	1.0	1.0	1.0	1.0	1.0	1.0
d__Bacteria;p__Proteobacteria;c__Gammaproteobacteria;o__Alteromonadales;f__Shewanellaceae;g__Shewanella;__	3.0	4.0	1.0	1.0	1.0	7.0	1.0	1.0	1.0	1.0	1.0	1.0	1.0	42.0	1.0	1.0	1.0	1.0	1.0	1.0	1.0	1.0	1.0	1.0	1.0	4.0	1.0	1.0	1.0	1.0	1.0	1.0	1.0	1.0	1.0	1.0	1.0	1.0	1.0	1.0	1.0	1.0	1.0	1.0	1.0	1.0	1.0	1.0	1.0
d__Bacteria;p__Proteobacteria;c__Alphaproteobacteria;o__Reyranellales;f__Reyranellaceae;g__Reyranella;s__alpha_proteobacterium	1.0	3.0	5.0	3.0	2.0	6.0	1.0	1.0	3.0	45.0	9.0	1.0	20.0	1.0	22.0	1.0	3.0	1.0	5.0	2.0	4.0	1.0	1.0	1.0	3.0	2.0	2.0	1.0	1.0	6.0	3.0	1.0	1.0	1.0	1.0	1.0	1.0	1.0	1.0	1.0	1.0	1.0	1.0	1.0	1.0	1.0	1.0	1.0	1.0
d__Bacteria;p__Proteobacteria;c__Alphaproteobacteria;o__Rickettsiales;f__Mitochondria;g__Mitochondria;__	34.0	1.0	1.0	1.0	1.0	1.0	1.0	1.0	4.0	5.0	4.0	2.0	1.0	1.0	1.0	1.0	1.0	1.0	1.0	1.0	1.0	1.0	1.0	1.0	1.0	1.0	1.0	1.0	1.0	1.0	1.0	1.0	1.0	1.0	1.0	1.0	1.0	1.0	1.0	1.0	1.0	1.0	1.0	1.0	1.0	1.0	1.0	1.0	1.0
d__Bacteria;p__Proteobacteria;c__Alphaproteobacteria;o__Rhizobiales;f__Xanthobacteraceae;__;__	1.0	1.0	1.0	1.0	1.0	1.0	1.0	1.0	1.0	1.0	5.0	1.0	1.0	1.0	1.0	1.0	3.0	1.0	1.0	1.0	8.0	1.0	9.0	1.0	5.0	1.0	1.0	1.0	1.0	1.0	1.0	1.0	1.0	1.0	1.0	1.0	1.0	1.0	1.0	1.0	1.0	1.0	1.0	1.0	1.0	1.0	1.0	1.0	1.0
d__Bacteria;p__Actinobacteriota;c__Actinobacteria;o__Micrococcales;f__Microbacteriaceae;g__MWH-Ta3;__	2.0	4.0	2.0	13.0	7.0	5.0	3.0	14.0	2.0	9.0	3.0	1.0	1.0	1.0	3.0	1.0	1.0	1.0	3.0	1.0	1.0	1.0	1.0	3.0	1.0	2.0	1.0	1.0	1.0	12.0	7.0	1.0	1.0	9.0	1.0	1.0	1.0	1.0	1.0	1.0	1.0	1.0	1.0	1.0	1.0	1.0	1.0	1.0	1.0
d__Bacteria;p__Margulisbacteria;c__Margulisbacteria;o__Margulisbacteria;f__Margulisbacteria;g__Margulisbacteria;s__marine_metagenome	1.0	1.0	1.0	1.0	1.0	1.0	1.0	1.0	1.0	3.0	4.0	1.0	1.0	1.0	1.0	1.0	1.0	1.0	1.0	1.0	4.0	2.0	3.0	2.0	2.0	1.0	4.0	1.0	5.0	1.0	1.0	1.0	1.0	1.0	1.0	1.0	1.0	1.0	1.0	1.0	1.0	1.0	1.0	1.0	1.0	1.0	1.0	1.0	1.0
d__Bacteria;p__Planctomycetota;c__Planctomycetes;o__Planctomycetales;f__Schlesneriaceae;g__Schlesneria;__	1.0	1.0	1.0	1.0	1.0	1.0	1.0	1.0	1.0	1.0	1.0	1.0	1.0	1.0	1.0	1.0	1.0	1.0	1.0	1.0	1.0	1.0	1.0	1.0	1.0	1.0	1.0	1.0	1.0	1.0	1.0	1.0	1.0	1.0	1.0	1.0	1.0	1.0	1.0	1.0	1.0	1.0	1.0	1.0	1.0	1.0	1.0	1.0	1.0
d__Bacteria;p__Actinobacteriota;c__Actinobacteria;o__Micrococcales;f__Microbacteriaceae;g__Candidatus_Planktoluna;__	1.0	1.0	1.0	2.0	3.0	1.0	1.0	3.0	4.0	1.0	1.0	1.0	1.0	1.0	1.0	1.0	1.0	2.0	13.0	2.0	8.0	1.0	1.0	1.0	1.0	1.0	1.0	1.0	5.0	7.0	1.0	1.0	1.0	1.0	1.0	1.0	1.0	1.0	1.0	1.0	1.0	1.0	1.0	1.0	1.0	1.0	1.0	1.0	1.0
d__Bacteria;p__Proteobacteria;c__Alphaproteobacteria;o__Sphingomonadales;f__Sphingomonadaceae;g__uncultured;__	1.0	1.0	1.0	1.0	1.0	1.0	1.0	1.0	1.0	1.0	1.0	1.0	1.0	1.0	1.0	1.0	1.0	1.0	1.0	1.0	1.0	1.0	1.0	1.0	1.0	1.0	1.0	1.0	1.0	1.0	1.0	1.0	1.0	1.0	1.0	1.0	1.0	1.0	1.0	1.0	1.0	1.0	1.0	1.0	1.0	1.0	1.0	1.0	1.0
d__Bacteria;p__Verrucomicrobiota;c__Verrucomicrobiae;o__Methylacidiphilales;f__Methylacidiphilaceae;g__uncultured;s__Chlorophyta_symbiont	1.0	1.0	1.0	1.0	4.0	1.0	2.0	1.0	52.0	1.0	1.0	1.0	1.0	1.0	4.0	1.0	1.0	1.0	7.0	3.0	1.0	1.0	1.0	1.0	1.0	4.0	1.0	1.0	1.0	1.0	65.0	1.0	1.0	1.0	1.0	1.0	1.0	1.0	1.0	1.0	1.0	4.0	12.0	3.0	1.0	1.0	1.0	1.0	1.0
d__Bacteria;p__Planctomycetota;c__Planctomycetes;o__Pirellulales;f__Pirellulaceae;g__uncultured;s__uncultured_bacterium	1.0	1.0	1.0	1.0	1.0	1.0	1.0	1.0	1.0	1.0	1.0	1.0	1.0	10.0	1.0	1.0	1.0	1.0	1.0	1.0	1.0	3.0	3.0	1.0	1.0	2.0	1.0	9.0	1.0	1.0	1.0	1.0	1.0	1.0	1.0	1.0	1.0	1.0	1.0	1.0	1.0	1.0	1.0	1.0	1.0	1.0	1.0	1.0	1.0
d__Bacteria;p__Proteobacteria;c__Alphaproteobacteria;o__Rhizobiales;f__Beijerinckiaceae;g__Methylobacterium-Methylorubrum;__	1.0	1.0	1.0	1.0	1.0	1.0	1.0	1.0	1.0	1.0	1.0	1.0	1.0	6.0	1.0	1.0	1.0	1.0	1.0	1.0	1.0	1.0	1.0	1.0	1.0	1.0	1.0	1.0	6.0	1.0	1.0	1.0	1.0	1.0	1.0	1.0	1.0	1.0	1.0	1.0	1.0	1.0	1.0	1.0	1.0	1.0	1.0	1.0	1.0
d__Bacteria;p__Firmicutes;c__Bacilli;o__Staphylococcales;f__Staphylococcaceae;g__Staphylococcus;__	1.0	1.0	1.0	1.0	1.0	1.0	1.0	1.0	1.0	1.0	1.0	1.0	1.0	44.0	1.0	6.0	1.0	1.0	1.0	1.0	1.0	1.0	1.0	1.0	1.0	1.0	1.0	8.0	1.0	1.0	1.0	1.0	1.0	1.0	1.0	1.0	1.0	1.0	1.0	1.0	1.0	1.0	1.0	1.0	1.0	1.0	1.0	1.0	1.0
d__Bacteria;p__Verrucomicrobiota;c__Verrucomicrobiae;o__Verrucomicrobiales;f__Verrucomicrobiaceae;g__Prosthecobacter;__	1.0	1.0	1.0	1.0	1.0	1.0	1.0	1.0	1.0	8.0	1.0	1.0	1.0	1.0	1.0	1.0	2.0	1.0	1.0	1.0	1.0	1.0	1.0	1.0	1.0	1.0	3.0	1.0	1.0	1.0	1.0	1.0	1.0	1.0	1.0	1.0	1.0	1.0	1.0	1.0	1.0	1.0	1.0	1.0	1.0	1.0	1.0	1.0	1.0
d__Bacteria;p__Cyanobacteria;c__Cyanobacteriia;o__Chloroplast;f__Chloroplast;g__Chloroplast;s__Prochlorales_cyanobacterium	1.0	3.0	1.0	13.0	4.0	1.0	2.0	3.0	16.0	6.0	11.0	18.0	2.0	3.0	5.0	1.0	1.0	1.0	1.0	1.0	1.0	3.0	1.0	1.0	1.0	1.0	1.0	1.0	6.0	3.0	8.0	1.0	1.0	1.0	1.0	1.0	1.0	1.0	1.0	1.0	1.0	1.0	1.0	1.0	1.0	1.0	1.0	1.0	1.0
d__Bacteria;p__Proteobacteria;c__Gammaproteobacteria;o__Burkholderiales;f__Burkholderiaceae;g__Lautropia;__	1.0	1.0	1.0	1.0	1.0	1.0	1.0	1.0	1.0	11.0	1.0	1.0	1.0	1.0	1.0	1.0	1.0	1.0	1.0	1.0	1.0	1.0	1.0	1.0	1.0	1.0	1.0	1.0	1.0	1.0	1.0	1.0	1.0	1.0	1.0	1.0	1.0	1.0	1.0	1.0	1.0	1.0	1.0	1.0	1.0	1.0	1.0	1.0	1.0
d__Bacteria;p__Bacteroidota;c__Bacteroidia;o__Cytophagales;f__Microscillaceae;g__uncultured;__	3.0	1.0	1.0	1.0	1.0	1.0	1.0	5.0	1.0	1.0	1.0	1.0	1.0	1.0	1.0	3.0	1.0	3.0	20.0	1.0	14.0	3.0	1.0	5.0	1.0	1.0	1.0	7.0	1.0	1.0	1.0	1.0	1.0	1.0	1.0	1.0	1.0	1.0	1.0	1.0	1.0	1.0	1.0	1.0	1.0	1.0	1.0	1.0	1.0
d__Bacteria;p__NB1-j;c__NB1-j;o__NB1-j;f__NB1-j;g__NB1-j;s__uncultured_Desulfoglaeba	1.0	1.0	1.0	1.0	1.0	1.0	1.0	1.0	1.0	1.0	1.0	1.0	3.0	1.0	1.0	1.0	1.0	1.0	1.0	1.0	1.0	2.0	3.0	1.0	1.0	1.0	1.0	6.0	1.0	1.0	1.0	1.0	1.0	1.0	1.0	1.0	1.0	1.0	1.0	1.0	1.0	1.0	1.0	1.0	1.0	1.0	1.0	1.0	1.0
d__Bacteria;p__Proteobacteria;c__Gammaproteobacteria;o__Legionellales;f__Legionellaceae;g__Legionella;s__uncultured_bacterium	1.0	1.0	1.0	1.0	1.0	1.0	1.0	1.0	1.0	1.0	1.0	1.0	1.0	54.0	1.0	4.0	1.0	1.0	1.0	1.0	1.0	1.0	1.0	1.0	1.0	1.0	1.0	1.0	1.0	1.0	1.0	1.0	1.0	1.0	1.0	1.0	1.0	1.0	1.0	1.0	1.0	1.0	1.0	1.0	1.0	1.0	1.0	1.0	1.0
d__Bacteria;p__Planctomycetota;c__Planctomycetes;o__Planctomycetales;f__Schlesneriaceae;g__Schlesneria;s__uncultured_planctomycete	1.0	1.0	1.0	1.0	1.0	1.0	1.0	1.0	1.0	1.0	1.0	1.0	3.0	1.0	1.0	1.0	1.0	1.0	1.0	1.0	1.0	1.0	1.0	1.0	1.0	9.0	1.0	1.0	1.0	1.0	1.0	1.0	1.0	1.0	1.0	1.0	1.0	1.0	1.0	1.0	1.0	1.0	1.0	1.0	1.0	1.0	1.0	1.0	1.0
d__Bacteria;p__Acidobacteriota;c__Vicinamibacteria;o__Vicinamibacterales;f__Vicinamibacteraceae;g__Vicinamibacteraceae;s__uncultured_Saccharibacillus	1.0	1.0	1.0	1.0	1.0	1.0	1.0	1.0	1.0	1.0	1.0	1.0	7.0	1.0	10.0	4.0	4.0	1.0	1.0	1.0	1.0	4.0	3.0	1.0	3.0	3.0	7.0	34.0	14.0	1.0	1.0	1.0	1.0	1.0	1.0	1.0	1.0	1.0	1.0	1.0	1.0	1.0	1.0	1.0	1.0	1.0	1.0	1.0	1.0
d__Bacteria;p__Proteobacteria;c__Gammaproteobacteria;o__211ds20;f__211ds20;g__211ds20;s__metagenome	1.0	1.0	1.0	1.0	1.0	1.0	1.0	1.0	1.0	1.0	3.0	1.0	4.0	3.0	6.0	1.0	2.0	1.0	1.0	1.0	6.0	1.0	1.0	2.0	1.0	5.0	3.0	1.0	6.0	1.0	1.0	1.0	1.0	1.0	1.0	1.0	1.0	1.0	1.0	1.0	1.0	1.0	1.0	1.0	1.0	1.0	1.0	1.0	1.0
d__Bacteria;p__Cyanobacteria;c__Cyanobacteriia;o__Cyanobacteriales;f__Nostocaceae;g__Cuspidothrix_LMECYA_163;s__Cuspidothrix_issatschenkoi	1.0	1.0	1.0	1.0	1.0	1.0	1.0	1.0	1.0	1.0	1.0	1.0	1.0	1.0	1.0	1.0	13.0	1.0	1.0	1.0	1.0	1.0	1.0	1.0	1.0	1.0	1.0	1.0	1.0	1.0	1.0	1.0	1.0	1.0	1.0	1.0	1.0	1.0	1.0	1.0	1.0	1.0	1.0	1.0	1.0	1.0	1.0	1.0	1.0
d__Bacteria;p__Patescibacteria;c__Saccharimonadia;o__Saccharimonadales;__;__;__	1.0	1.0	1.0	1.0	1.0	1.0	1.0	1.0	1.0	1.0	2.0	1.0	1.0	55.0	1.0	59.0	1.0	1.0	1.0	1.0	1.0	1.0	1.0	1.0	1.0	9.0	1.0	19.0	1.0	1.0	1.0	1.0	1.0	1.0	1.0	1.0	1.0	1.0	1.0	1.0	1.0	1.0	1.0	1.0	1.0	1.0	1.0	1.0	1.0
d__Bacteria;p__Bacteroidota;c__Bacteroidia;o__Cytophagales;f__Cyclobacteriaceae;g__Algoriphagus;s__uncultured_Bacteroidetes	1.0	1.0	1.0	1.0	1.0	1.0	1.0	1.0	1.0	1.0	1.0	1.0	1.0	1.0	1.0	1.0	1.0	1.0	1.0	1.0	1.0	1.0	1.0	1.0	1.0	1.0	1.0	1.0	1.0	1.0	1.0	1.0	1.0	1.0	1.0	1.0	1.0	1.0	1.0	1.0	1.0	1.0	1.0	1.0	1.0	1.0	1.0	1.0	1.0
d__Bacteria;p__Planctomycetota;c__Planctomycetes;o__Pirellulales;f__Pirellulaceae;g__uncultured;s__uncultured_Planctomyces	1.0	1.0	1.0	1.0	1.0	1.0	1.0	1.0	1.0	1.0	1.0	1.0	1.0	1.0	1.0	1.0	1.0	1.0	1.0	1.0	1.0	1.0	1.0	1.0	1.0	1.0	1.0	1.0	1.0	1.0	1.0	1.0	1.0	1.0	1.0	1.0	1.0	1.0	1.0	1.0	1.0	2.0	23.0	1.0	1.0	1.0	1.0	1.0	1.0
d__Bacteria;p__Myxococcota;c__Polyangia;o__Polyangiales;f__Sandaracinaceae;g__Sandaracinus;__	1.0	1.0	1.0	11.0	1.0	1.0	1.0	1.0	3.0	1.0	1.0	1.0	1.0	1.0	1.0	1.0	1.0	1.0	1.0	1.0	1.0	1.0	1.0	1.0	1.0	1.0	1.0	1.0	1.0	1.0	1.0	1.0	1.0	1.0	1.0	1.0	1.0	1.0	1.0	1.0	1.0	1.0	1.0	1.0	1.0	1.0	1.0	1.0	1.0
d__Bacteria;p__Bacteroidota;c__Bacteroidia;o__Flavobacteriales;f__Flavobacteriaceae;g__Flavobacterium;s__Flavobacterium_aquicola	1.0	1.0	1.0	1.0	1.0	1.0	1.0	1.0	1.0	1.0	1.0	1.0	1.0	1.0	1.0	14.0	3.0	1.0	1.0	1.0	1.0	1.0	1.0	1.0	1.0	7.0	1.0	1.0	1.0	1.0	1.0	1.0	1.0	1.0	1.0	1.0	1.0	1.0	1.0	1.0	1.0	1.0	1.0	1.0	1.0	1.0	1.0	1.0	1.0
d__Bacteria;p__Acidobacteriota;c__Vicinamibacteria;o__Subgroup_17;f__Subgroup_17;g__Subgroup_17;s__uncultured_prokaryote	1.0	1.0	1.0	1.0	1.0	1.0	1.0	1.0	1.0	1.0	1.0	1.0	1.0	1.0	1.0	1.0	1.0	1.0	1.0	1.0	1.0	1.0	1.0	1.0	1.0	1.0	1.0	1.0	1.0	1.0	1.0	1.0	1.0	1.0	1.0	1.0	1.0	1.0	1.0	1.0	1.0	1.0	1.0	1.0	1.0	1.0	1.0	1.0	1.0
d__Bacteria;p__Gemmatimonadota;c__Gemmatimonadetes;o__Gemmatimonadales;f__Gemmatimonadaceae;g__uncultured;s__uncultured_soil	1.0	1.0	1.0	1.0	1.0	1.0	1.0	4.0	1.0	1.0	6.0	1.0	13.0	1.0	4.0	1.0	1.0	1.0	3.0	1.0	4.0	3.0	1.0	3.0	1.0	1.0	1.0	1.0	1.0	1.0	1.0	1.0	1.0	1.0	1.0	1.0	1.0	1.0	3.0	1.0	1.0	1.0	1.0	1.0	1.0	1.0	5.0	5.0	1.0
d__Bacteria;p__Planctomycetota;c__OM190;o__OM190;f__OM190;g__OM190;s__uncultured_Planctomycetales	1.0	1.0	1.0	1.0	1.0	1.0	1.0	1.0	1.0	1.0	1.0	3.0	1.0	1.0	1.0	1.0	9.0	45.0	8.0	1.0	1.0	1.0	5.0	1.0	3.0	1.0	1.0	1.0	1.0	1.0	1.0	1.0	1.0	1.0	1.0	1.0	1.0	1.0	1.0	1.0	1.0	1.0	1.0	1.0	1.0	1.0	1.0	1.0	1.0
d__Bacteria;p__Actinobacteriota;c__Thermoleophilia;o__Gaiellales;__;__;__	1.0	1.0	1.0	1.0	1.0	1.0	1.0	1.0	4.0	1.0	1.0	3.0	1.0	1.0	1.0	1.0	3.0	1.0	1.0	1.0	1.0	1.0	1.0	1.0	1.0	1.0	3.0	1.0	2.0	1.0	1.0	1.0	1.0	1.0	1.0	1.0	1.0	1.0	1.0	1.0	1.0	1.0	1.0	1.0	1.0	1.0	1.0	1.0	1.0
d__Bacteria;p__Armatimonadota;c__uncultured;o__uncultured;f__uncultured;g__uncultured;s__uncultured_actinobacterium	1.0	1.0	1.0	1.0	1.0	1.0	1.0	1.0	1.0	1.0	4.0	3.0	1.0	1.0	1.0	1.0	1.0	1.0	4.0	1.0	3.0	3.0	6.0	2.0	2.0	1.0	1.0	1.0	2.0	1.0	1.0	1.0	1.0	1.0	1.0	1.0	1.0	1.0	1.0	1.0	1.0	1.0	1.0	1.0	1.0	1.0	1.0	1.0	1.0
d__Bacteria;p__Planctomycetota;c__Planctomycetes;o__Pirellulales;f__Pirellulaceae;g__Blastopirellula;s__bacterium_enrichment	1.0	1.0	1.0	1.0	1.0	1.0	1.0	1.0	1.0	3.0	8.0	10.0	14.0	1.0	7.0	1.0	3.0	2.0	2.0	1.0	1.0	3.0	5.0	1.0	3.0	1.0	4.0	1.0	5.0	1.0	1.0	1.0	1.0	1.0	1.0	1.0	1.0	1.0	1.0	1.0	1.0	1.0	1.0	1.0	1.0	1.0	1.0	1.0	1.0
d__Bacteria;p__Proteobacteria;c__Alphaproteobacteria;o__Rhodospirillales;f__Magnetospiraceae;g__uncultured;s__metagenome	1.0	1.0	1.0	1.0	1.0	1.0	1.0	1.0	3.0	1.0	4.0	1.0	6.0	1.0	13.0	1.0	1.0	1.0	1.0	4.0	3.0	1.0	1.0	3.0	1.0	1.0	3.0	1.0	1.0	1.0	1.0	1.0	1.0	1.0	1.0	1.0	1.0	1.0	1.0	1.0	1.0	1.0	1.0	1.0	1.0	1.0	1.0	1.0	1.0
d__Bacteria;p__Bacteroidota;c__Bacteroidia;o__Sphingobacteriales;__;__;__	1.0	1.0	1.0	1.0	1.0	1.0	1.0	1.0	1.0	1.0	1.0	1.0	1.0	1.0	1.0	1.0	1.0	1.0	1.0	1.0	1.0	1.0	1.0	1.0	1.0	1.0	1.0	1.0	1.0	1.0	1.0	1.0	1.0	1.0	8.0	15.0	1.0	1.0	1.0	1.0	1.0	1.0	1.0	1.0	1.0	1.0	1.0	1.0	1.0
d__Bacteria;p__Verrucomicrobiota;c__Verrucomicrobiae;o__Pedosphaerales;f__Pedosphaeraceae;g__uncultured;s__uncultured_Verrucomicrobia	1.0	1.0	1.0	1.0	1.0	1.0	1.0	1.0	1.0	1.0	1.0	1.0	1.0	1.0	1.0	1.0	1.0	1.0	1.0	1.0	1.0	1.0	1.0	1.0	1.0	1.0	1.0	1.0	1.0	1.0	1.0	1.0	1.0	1.0	1.0	1.0	1.0	1.0	1.0	1.0	1.0	1.0	1.0	1.0	1.0	1.0	1.0	1.0	1.0
d__Bacteria;p__Proteobacteria;c__Alphaproteobacteria;o__Rhodospirillales;f__uncultured;g__uncultured;s__uncultured_Rhodospirillaceae	1.0	1.0	1.0	1.0	1.0	1.0	1.0	1.0	1.0	1.0	5.0	3.0	15.0	1.0	5.0	1.0	1.0	1.0	1.0	1.0	4.0	1.0	1.0	4.0	3.0	1.0	4.0	1.0	1.0	1.0	1.0	1.0	1.0	1.0	1.0	1.0	1.0	1.0	1.0	1.0	1.0	1.0	1.0	1.0	1.0	1.0	1.0	1.0	1.0
d__Bacteria;p__Verrucomicrobiota;c__Verrucomicrobiae;o__Verrucomicrobiales;f__Rubritaleaceae;g__Luteolibacter;s__uncultured_Verrucomicrobiaceae	43.0	3.0	1.0	1.0	1.0	1.0	1.0	1.0	1.0	1.0	1.0	1.0	1.0	1.0	1.0	1.0	1.0	1.0	1.0	1.0	1.0	1.0	1.0	1.0	1.0	1.0	1.0	1.0	1.0	1.0	1.0	1.0	1.0	1.0	1.0	1.0	1.0	1.0	1.0	1.0	1.0	1.0	1.0	1.0	1.0	1.0	1.0	1.0	1.0
d__Bacteria;p__Proteobacteria;c__Gammaproteobacteria;o__Burkholderiales;f__SC-I-84;g__SC-I-84;s__uncultured_soil	1.0	1.0	1.0	1.0	1.0	1.0	1.0	1.0	1.0	1.0	1.0	1.0	3.0	1.0	1.0	1.0	1.0	3.0	1.0	1.0	1.0	7.0	3.0	1.0	1.0	3.0	5.0	3.0	1.0	1.0	1.0	1.0	1.0	1.0	1.0	1.0	1.0	1.0	1.0	1.0	1.0	1.0	1.0	1.0	1.0	1.0	1.0	1.0	1.0
d__Bacteria;p__Bacteroidota;c__Bacteroidia;o__Flavobacteriales;f__Flavobacteriaceae;g__Hoppeia;s__uncultured_Bacteroidetes	1.0	1.0	1.0	1.0	1.0	1.0	3.0	3.0	1.0	1.0	1.0	1.0	1.0	1.0	3.0	1.0	1.0	1.0	1.0	1.0	1.0	1.0	1.0	1.0	1.0	1.0	9.0	9.0	1.0	1.0	1.0	1.0	1.0	1.0	1.0	1.0	1.0	1.0	1.0	1.0	1.0	1.0	1.0	1.0	1.0	1.0	1.0	1.0	1.0
d__Bacteria;p__Proteobacteria;c__Gammaproteobacteria;o__Gammaproteobacteria_Incertae_Sedis;f__Unknown_Family;g__Acidibacter;__	1.0	1.0	1.0	1.0	1.0	1.0	1.0	1.0	1.0	1.0	1.0	1.0	1.0	1.0	3.0	1.0	1.0	3.0	3.0	1.0	5.0	1.0	1.0	1.0	1.0	1.0	1.0	1.0	1.0	1.0	1.0	1.0	1.0	1.0	1.0	1.0	1.0	1.0	1.0	1.0	1.0	1.0	1.0	1.0	4.0	1.0	6.0	1.0	3.0
d__Bacteria;p__Patescibacteria;c__Saccharimonadia;o__Saccharimonadales;f__Saccharimonadales;g__Saccharimonadales;__	1.0	1.0	1.0	1.0	1.0	1.0	1.0	1.0	1.0	1.0	1.0	1.0	1.0	1.0	1.0	31.0	1.0	1.0	1.0	1.0	1.0	1.0	1.0	1.0	1.0	1.0	1.0	1.0	1.0	1.0	1.0	1.0	1.0	1.0	1.0	1.0	1.0	1.0	1.0	1.0	1.0	1.0	1.0	1.0	1.0	1.0	1.0	1.0	1.0
d__Bacteria;p__Verrucomicrobiota;c__Chlamydiae;o__Chlamydiales;f__Simkaniaceae;g__uncultured;__	1.0	1.0	1.0	1.0	1.0	1.0	1.0	1.0	1.0	1.0	1.0	1.0	1.0	1.0	4.0	1.0	1.0	1.0	1.0	1.0	1.0	2.0	1.0	1.0	8.0	1.0	1.0	1.0	1.0	1.0	1.0	1.0	1.0	1.0	1.0	1.0	1.0	1.0	1.0	1.0	1.0	1.0	1.0	1.0	1.0	1.0	1.0	1.0	1.0
d__Bacteria;p__Verrucomicrobiota;c__Verrucomicrobiae;o__Verrucomicrobiales;f__Rubritaleaceae;g__Luteolibacter;s__Verrucomicrobia_bacterium	1.0	1.0	1.0	1.0	1.0	1.0	1.0	1.0	1.0	1.0	1.0	1.0	1.0	1.0	1.0	1.0	1.0	1.0	1.0	1.0	1.0	1.0	1.0	1.0	1.0	1.0	1.0	1.0	1.0	1.0	1.0	1.0	1.0	6.0	4.0	11.0	1.0	3.0	1.0	1.0	5.0	1.0	1.0	4.0	1.0	1.0	1.0	1.0	1.0
d__Bacteria;p__Desulfobacterota;c__Desulfuromonadia;__;__;__;__	1.0	1.0	1.0	1.0	1.0	1.0	1.0	9.0	1.0	3.0	1.0	1.0	1.0	1.0	6.0	1.0	1.0	4.0	1.0	1.0	1.0	2.0	1.0	1.0	1.0	3.0	4.0	10.0	1.0	1.0	1.0	1.0	1.0	1.0	1.0	1.0	1.0	1.0	1.0	1.0	1.0	1.0	1.0	1.0	1.0	1.0	1.0	1.0	1.0
d__Bacteria;p__Proteobacteria;c__Alphaproteobacteria;o__Rhizobiales;f__Beijerinckiaceae;g__FukuN57;s__uncultured_proteobacterium	1.0	1.0	1.0	1.0	1.0	1.0	1.0	1.0	1.0	3.0	4.0	1.0	3.0	1.0	1.0	1.0	6.0	5.0	5.0	3.0	9.0	7.0	3.0	1.0	3.0	4.0	1.0	1.0	3.0	1.0	3.0	1.0	1.0	1.0	1.0	1.0	1.0	1.0	1.0	1.0	1.0	1.0	1.0	1.0	1.0	1.0	1.0	1.0	1.0
d__Bacteria;p__Cyanobacteria;c__Cyanobacteriia;o__Cyanobacteriales;f__Phormidiaceae;g__Planktothrix_NIVA-CYA_15;s__Planktothrix_rubescens	1.0	3.0	6.0	2.0	1.0	1.0	1.0	1.0	8.0	3.0	1.0	1.0	1.0	1.0	1.0	1.0	1.0	1.0	5.0	1.0	1.0	1.0	1.0	1.0	1.0	2.0	1.0	1.0	1.0	1.0	3.0	3.0	1.0	11.0	1.0	1.0	1.0	1.0	1.0	1.0	1.0	1.0	1.0	1.0	1.0	1.0	1.0	1.0	1.0
d__Bacteria;p__Cyanobacteria;c__Cyanobacteriia;o__Cyanobacteriales;f__Phormidiaceae;g__Tychonema_CCAP_1459-11B;__	1.0	1.0	1.0	1.0	1.0	1.0	1.0	1.0	1.0	1.0	1.0	1.0	1.0	1.0	1.0	1.0	1.0	1.0	1.0	1.0	1.0	1.0	1.0	1.0	1.0	1.0	1.0	1.0	1.0	1.0	1.0	1.0	1.0	1.0	1.0	1.0	1.0	1.0	1.0	1.0	1.0	1.0	1.0	1.0	1.0	1.0	1.0	1.0	1.0
d__Bacteria;p__Actinobacteriota;c__Actinobacteria;o__PeM15;f__PeM15;g__PeM15;s__uncultured_marine	1.0	1.0	1.0	1.0	1.0	4.0	3.0	1.0	1.0	4.0	1.0	1.0	2.0	1.0	1.0	1.0	1.0	1.0	1.0	1.0	1.0	4.0	1.0	2.0	1.0	1.0	1.0	1.0	3.0	1.0	1.0	1.0	1.0	1.0	1.0	1.0	1.0	1.0	1.0	1.0	1.0	1.0	4.0	1.0	1.0	1.0	1.0	3.0	1.0
d__Bacteria;p__Cyanobacteria;c__Cyanobacteriia;o__Cyanobacteriales;f__Nostocaceae;g__Aphanizomenon_NIES81;s__Anabaena_sp.	1.0	1.0	1.0	1.0	1.0	1.0	1.0	1.0	1.0	1.0	1.0	1.0	1.0	1.0	1.0	1.0	1.0	1.0	8.0	1.0	3.0	1.0	1.0	6.0	2.0	1.0	1.0	1.0	1.0	1.0	1.0	1.0	1.0	1.0	1.0	1.0	1.0	1.0	1.0	1.0	1.0	1.0	1.0	1.0	1.0	1.0	1.0	1.0	1.0
d__Bacteria;p__Proteobacteria;c__Gammaproteobacteria;o__Alteromonadales;f__Alteromonadaceae;g__Rheinheimera;s__Pararheinheimera_chironomi	1.0	1.0	1.0	1.0	1.0	1.0	9.0	12.0	1.0	1.0	1.0	1.0	1.0	1.0	1.0	1.0	1.0	1.0	1.0	1.0	1.0	1.0	1.0	1.0	1.0	3.0	1.0	1.0	1.0	1.0	1.0	1.0	1.0	1.0	1.0	1.0	1.0	1.0	1.0	1.0	1.0	1.0	1.0	1.0	1.0	1.0	1.0	1.0	1.0
d__Bacteria;p__Verrucomicrobiota;c__Verrucomicrobiae;o__Opitutales;f__Opitutaceae;g__Cephaloticoccus;s__metagenome	1.0	1.0	1.0	1.0	1.0	1.0	1.0	1.0	1.0	8.0	3.0	1.0	1.0	1.0	1.0	1.0	3.0	1.0	1.0	1.0	1.0	1.0	1.0	1.0	1.0	1.0	1.0	1.0	1.0	1.0	1.0	1.0	1.0	1.0	1.0	1.0	1.0	1.0	1.0	1.0	1.0	1.0	1.0	1.0	1.0	1.0	1.0	1.0	1.0
d__Bacteria;p__Bacteroidota;c__Bacteroidia;o__Flavobacteriales;f__Flavobacteriaceae;g__Flavobacterium;s__Flavobacterium_antarcticum	1.0	1.0	1.0	1.0	1.0	1.0	1.0	1.0	1.0	1.0	1.0	1.0	1.0	1.0	1.0	1.0	1.0	1.0	1.0	1.0	1.0	1.0	1.0	1.0	1.0	1.0	1.0	1.0	1.0	1.0	1.0	1.0	1.0	1.0	1.0	1.0	1.0	1.0	1.0	1.0	1.0	1.0	1.0	1.0	1.0	1.0	1.0	1.0	1.0
d__Bacteria;p__Proteobacteria;c__Gammaproteobacteria;o__Burkholderiales;f__Oxalobacteraceae;g__Massilia;__	1.0	10.0	10.0	1.0	3.0	1.0	1.0	1.0	1.0	1.0	1.0	1.0	1.0	1.0	1.0	1.0	1.0	1.0	1.0	1.0	1.0	1.0	1.0	1.0	1.0	1.0	1.0	1.0	1.0	1.0	1.0	1.0	1.0	1.0	1.0	1.0	1.0	1.0	1.0	1.0	1.0	1.0	1.0	1.0	1.0	1.0	1.0	1.0	1.0
d__Bacteria;p__Acidobacteriota;c__Acidobacteriae;o__Acidobacteriae;f__Acidobacteriae;g__Paludibaculum;s__metagenome	1.0	1.0	1.0	1.0	1.0	1.0	1.0	1.0	4.0	4.0	6.0	1.0	3.0	5.0	9.0	1.0	1.0	5.0	1.0	10.0	12.0	5.0	1.0	4.0	5.0	1.0	4.0	1.0	3.0	6.0	1.0	1.0	1.0	1.0	1.0	1.0	1.0	1.0	1.0	1.0	1.0	1.0	1.0	1.0	1.0	1.0	1.0	1.0	1.0
d__Bacteria;p__Bacteroidota;c__Bacteroidia;o__Sphingobacteriales;f__AKYH767;g__AKYH767;s__uncultured_Sphingobacteriales	1.0	1.0	1.0	1.0	1.0	3.0	1.0	1.0	1.0	9.0	1.0	4.0	1.0	1.0	1.0	1.0	3.0	6.0	4.0	1.0	8.0	1.0	2.0	3.0	4.0	1.0	1.0	1.0	1.0	1.0	1.0	1.0	1.0	1.0	1.0	1.0	1.0	1.0	1.0	1.0	1.0	1.0	1.0	1.0	1.0	1.0	1.0	1.0	1.0
d__Bacteria;p__Actinobacteriota;c__Actinobacteria;o__Corynebacteriales;f__Corynebacteriaceae;g__Lawsonella;__	1.0	1.0	1.0	1.0	1.0	1.0	1.0	1.0	1.0	1.0	1.0	1.0	1.0	23.0	1.0	1.0	1.0	1.0	1.0	1.0	1.0	1.0	1.0	1.0	1.0	1.0	1.0	1.0	1.0	1.0	1.0	1.0	1.0	1.0	1.0	1.0	1.0	1.0	1.0	1.0	1.0	1.0	1.0	1.0	1.0	1.0	1.0	1.0	1.0
d__Bacteria;p__Proteobacteria;c__Gammaproteobacteria;o__JTB23;f__JTB23;g__JTB23;s__metagenome	1.0	1.0	1.0	1.0	1.0	1.0	1.0	1.0	1.0	1.0	1.0	3.0	1.0	1.0	1.0	1.0	1.0	1.0	1.0	1.0	1.0	1.0	1.0	1.0	9.0	3.0	1.0	1.0	1.0	1.0	1.0	1.0	1.0	1.0	1.0	1.0	1.0	1.0	1.0	1.0	1.0	1.0	1.0	1.0	1.0	1.0	1.0	1.0	1.0
d__Bacteria;p__Proteobacteria;c__Alphaproteobacteria;o__Micropepsales;f__Micropepsaceae;g__uncultured;__	1.0	1.0	1.0	1.0	1.0	1.0	1.0	1.0	1.0	1.0	7.0	1.0	1.0	1.0	1.0	1.0	1.0	3.0	3.0	1.0	2.0	9.0	1.0	2.0	11.0	1.0	1.0	2.0	1.0	2.0	1.0	1.0	1.0	1.0	1.0	1.0	1.0	1.0	1.0	1.0	1.0	1.0	1.0	1.0	1.0	1.0	1.0	1.0	1.0
d__Bacteria;p__Proteobacteria;c__Alphaproteobacteria;o__Reyranellales;f__Reyranellaceae;g__uncultured;__	1.0	1.0	1.0	1.0	1.0	1.0	1.0	1.0	1.0	1.0	4.0	1.0	1.0	1.0	10.0	1.0	1.0	1.0	1.0	1.0	1.0	1.0	1.0	1.0	1.0	1.0	1.0	1.0	1.0	1.0	1.0	1.0	1.0	1.0	1.0	1.0	1.0	1.0	1.0	1.0	1.0	1.0	1.0	1.0	1.0	1.0	1.0	1.0	1.0
d__Bacteria;p__Actinobacteriota;c__Actinobacteria;o__Corynebacteriales;f__Corynebacteriaceae;g__Corynebacterium;__	1.0	1.0	1.0	1.0	1.0	1.0	1.0	1.0	1.0	1.0	1.0	1.0	1.0	21.0	1.0	1.0	1.0	1.0	1.0	1.0	1.0	1.0	1.0	1.0	1.0	1.0	1.0	1.0	1.0	1.0	1.0	1.0	1.0	1.0	1.0	1.0	1.0	1.0	1.0	1.0	1.0	1.0	1.0	1.0	1.0	1.0	1.0	1.0	1.0
d__Bacteria;p__Cyanobacteria;c__Cyanobacteriia;o__Oxyphotobacteria_Incertae_Sedis;f__Unknown_Family;__;__	1.0	1.0	1.0	1.0	1.0	1.0	1.0	1.0	1.0	1.0	1.0	1.0	1.0	1.0	1.0	1.0	11.0	1.0	1.0	1.0	1.0	1.0	1.0	1.0	1.0	1.0	1.0	1.0	1.0	1.0	1.0	1.0	1.0	1.0	1.0	1.0	1.0	1.0	1.0	1.0	1.0	1.0	1.0	1.0	1.0	1.0	1.0	1.0	1.0
d__Bacteria;p__Proteobacteria;c__Gammaproteobacteria;o__Burkholderiales;f__B1-7BS;g__B1-7BS;__	1.0	1.0	1.0	1.0	1.0	1.0	1.0	1.0	1.0	1.0	1.0	1.0	1.0	1.0	1.0	1.0	1.0	1.0	1.0	1.0	1.0	2.0	3.0	1.0	5.0	1.0	1.0	1.0	1.0	3.0	2.0	1.0	1.0	1.0	1.0	1.0	1.0	1.0	1.0	1.0	1.0	1.0	1.0	1.0	1.0	1.0	1.0	1.0	1.0
d__Bacteria;p__Cyanobacteria;c__Cyanobacteriia;o__Chloroplast;f__Chloroplast;g__Chloroplast;s__Tetraselmis_cordiformis	1.0	1.0	1.0	1.0	1.0	1.0	1.0	1.0	1.0	1.0	1.0	1.0	1.0	1.0	1.0	1.0	1.0	1.0	1.0	1.0	1.0	1.0	1.0	1.0	1.0	1.0	1.0	1.0	1.0	1.0	1.0	1.0	1.0	1.0	1.0	1.0	1.0	1.0	1.0	1.0	1.0	1.0	1.0	1.0	1.0	1.0	1.0	1.0	1.0
d__Bacteria;p__Proteobacteria;c__Gammaproteobacteria;o__Salinisphaerales;f__Solimonadaceae;g__Nevskia;__	1.0	1.0	1.0	1.0	1.0	1.0	1.0	1.0	1.0	1.0	1.0	1.0	1.0	39.0	1.0	2.0	1.0	1.0	1.0	1.0	1.0	1.0	1.0	1.0	1.0	3.0	3.0	12.0	1.0	1.0	1.0	1.0	1.0	1.0	1.0	1.0	1.0	1.0	1.0	1.0	1.0	1.0	1.0	1.0	1.0	1.0	1.0	1.0	1.0
d__Bacteria;p__Bdellovibrionota;c__Bdellovibrionia;o__Bdellovibrionales;f__Bdellovibrionaceae;g__OM27_clade;s__uncultured_soil	1.0	1.0	1.0	1.0	1.0	1.0	1.0	1.0	1.0	1.0	1.0	1.0	1.0	1.0	1.0	1.0	1.0	4.0	6.0	1.0	1.0	3.0	1.0	1.0	1.0	1.0	1.0	1.0	1.0	1.0	1.0	1.0	1.0	1.0	1.0	1.0	1.0	1.0	1.0	1.0	1.0	1.0	1.0	1.0	1.0	1.0	1.0	1.0	1.0
d__Bacteria;p__Chloroflexi;c__Anaerolineae;o__Anaerolineales;f__Anaerolineaceae;g__uncultured;s__uncultured_Chloroflexi	1.0	1.0	1.0	1.0	1.0	1.0	1.0	1.0	1.0	1.0	1.0	1.0	1.0	1.0	1.0	1.0	1.0	1.0	1.0	1.0	1.0	1.0	1.0	1.0	1.0	5.0	5.0	1.0	3.0	1.0	1.0	1.0	1.0	1.0	1.0	1.0	1.0	1.0	1.0	1.0	1.0	1.0	1.0	1.0	1.0	1.0	1.0	1.0	1.0
d__Bacteria;p__Cyanobacteria;c__Cyanobacteriia;o__Chloroplast;f__Chloroplast;g__Chloroplast;s__Mychonastes_jurisii	1.0	1.0	4.0	7.0	4.0	1.0	4.0	1.0	5.0	4.0	1.0	1.0	1.0	1.0	1.0	1.0	1.0	1.0	1.0	1.0	1.0	1.0	1.0	1.0	1.0	1.0	1.0	1.0	1.0	1.0	3.0	1.0	1.0	1.0	1.0	1.0	1.0	1.0	1.0	1.0	1.0	1.0	1.0	1.0	1.0	1.0	1.0	1.0	1.0
d__Bacteria;p__Proteobacteria;c__Gammaproteobacteria;o__Burkholderiales;f__Methylophilaceae;__;__	1.0	1.0	1.0	1.0	1.0	1.0	1.0	1.0	1.0	1.0	1.0	1.0	1.0	1.0	1.0	1.0	1.0	1.0	1.0	1.0	1.0	1.0	1.0	1.0	1.0	1.0	9.0	4.0	1.0	1.0	1.0	1.0	1.0	1.0	1.0	1.0	1.0	1.0	1.0	1.0	1.0	1.0	1.0	1.0	1.0	1.0	1.0	1.0	1.0
d__Bacteria;p__Bacteroidota;c__Bacteroidia;o__Chitinophagales;f__37-13;g__37-13;s__uncultured_prokaryote	1.0	1.0	1.0	1.0	1.0	1.0	1.0	1.0	1.0	1.0	1.0	1.0	1.0	1.0	1.0	1.0	1.0	1.0	1.0	1.0	1.0	1.0	1.0	1.0	1.0	1.0	1.0	1.0	1.0	1.0	1.0	1.0	1.0	1.0	1.0	1.0	1.0	1.0	1.0	1.0	1.0	1.0	1.0	1.0	1.0	1.0	1.0	1.0	1.0
d__Bacteria;p__Proteobacteria;c__Gammaproteobacteria;o__Methylococcales;f__Methylomonadaceae;g__Methylobacter;s__Methylobacter_tundripaludum	1.0	1.0	1.0	1.0	1.0	1.0	1.0	1.0	1.0	1.0	1.0	1.0	1.0	1.0	1.0	1.0	1.0	1.0	1.0	1.0	1.0	1.0	1.0	1.0	1.0	1.0	1.0	1.0	1.0	1.0	1.0	1.0	1.0	1.0	1.0	1.0	1.0	1.0	1.0	1.0	1.0	1.0	1.0	1.0	1.0	1.0	1.0	1.0	1.0
d__Bacteria;p__Bacteroidota;c__Bacteroidia;o__Cytophagales;f__Cyclobacteriaceae;g__Marinoscillum;s__metagenome	1.0	1.0	1.0	1.0	1.0	1.0	1.0	1.0	1.0	1.0	1.0	1.0	1.0	1.0	1.0	1.0	1.0	1.0	1.0	1.0	1.0	1.0	1.0	1.0	1.0	1.0	1.0	1.0	1.0	1.0	1.0	1.0	1.0	4.0	8.0	1.0	1.0	1.0	1.0	1.0	1.0	1.0	1.0	1.0	1.0	1.0	1.0	1.0	1.0
d__Bacteria;p__Proteobacteria;c__Gammaproteobacteria;o__Xanthomonadales;f__Xanthomonadaceae;g__Arenimonas;s__Arenimonas_metalli	1.0	1.0	1.0	1.0	1.0	1.0	3.0	11.0	1.0	1.0	1.0	1.0	1.0	1.0	1.0	1.0	1.0	1.0	1.0	1.0	1.0	1.0	1.0	1.0	1.0	1.0	1.0	1.0	1.0	1.0	1.0	1.0	1.0	1.0	1.0	1.0	1.0	1.0	1.0	1.0	1.0	1.0	1.0	1.0	1.0	1.0	1.0	1.0	1.0
d__Bacteria;p__Bacteroidota;c__Bacteroidia;o__Cytophagales;f__Microscillaceae;g__OLB12;__	1.0	1.0	1.0	1.0	1.0	1.0	1.0	1.0	1.0	1.0	1.0	1.0	1.0	1.0	1.0	1.0	1.0	1.0	1.0	1.0	1.0	5.0	1.0	1.0	1.0	1.0	1.0	8.0	1.0	1.0	1.0	1.0	1.0	1.0	1.0	1.0	1.0	1.0	1.0	1.0	1.0	1.0	1.0	1.0	1.0	1.0	1.0	1.0	1.0
d__Bacteria;p__Verrucomicrobiota;c__Verrucomicrobiae;o__Chthoniobacterales;f__Terrimicrobiaceae;g__Terrimicrobium;s__uncultured_eubacterium	1.0	1.0	1.0	1.0	1.0	1.0	1.0	1.0	1.0	1.0	1.0	1.0	1.0	1.0	1.0	1.0	1.0	1.0	1.0	1.0	1.0	1.0	1.0	1.0	1.0	1.0	1.0	1.0	1.0	1.0	1.0	1.0	1.0	1.0	1.0	1.0	1.0	1.0	1.0	1.0	1.0	1.0	1.0	1.0	1.0	1.0	1.0	1.0	1.0
d__Bacteria;p__Bacteroidota;c__Bacteroidia;o__Sphingobacteriales;f__Sphingobacteriaceae;g__Solitalea;s__uncultured_Solitalea	1.0	1.0	1.0	1.0	1.0	1.0	1.0	1.0	1.0	1.0	1.0	1.0	1.0	1.0	1.0	1.0	1.0	1.0	1.0	1.0	1.0	1.0	1.0	1.0	1.0	1.0	1.0	1.0	1.0	1.0	1.0	1.0	1.0	1.0	1.0	1.0	1.0	1.0	1.0	1.0	1.0	1.0	1.0	1.0	1.0	1.0	1.0	1.0	1.0
d__Bacteria;p__Proteobacteria;c__Alphaproteobacteria;o__Caulobacterales;f__Hyphomonadaceae;g__Hirschia;__	1.0	1.0	2.0	1.0	5.0	1.0	1.0	3.0	1.0	1.0	1.0	1.0	1.0	1.0	1.0	1.0	1.0	4.0	1.0	1.0	1.0	1.0	1.0	1.0	1.0	1.0	1.0	1.0	1.0	1.0	1.0	1.0	1.0	1.0	1.0	1.0	1.0	1.0	1.0	1.0	1.0	1.0	1.0	1.0	1.0	1.0	1.0	1.0	1.0
d__Bacteria;p__Bacteroidota;c__Bacteroidia;o__Cytophagales;f__Microscillaceae;g__uncultured;s__Cytophagales_bacterium	1.0	1.0	1.0	1.0	1.0	1.0	1.0	1.0	1.0	1.0	1.0	1.0	1.0	1.0	1.0	1.0	1.0	1.0	1.0	1.0	4.0	1.0	1.0	1.0	4.0	1.0	1.0	5.0	1.0	1.0	1.0	1.0	1.0	1.0	1.0	1.0	1.0	1.0	1.0	1.0	1.0	1.0	1.0	1.0	1.0	1.0	1.0	1.0	1.0
d__Bacteria;p__Proteobacteria;c__Gammaproteobacteria;o__Cellvibrionales;f__Halieaceae;g__OM60(NOR5)_clade;s__uncultured_Oceanospirillales	1.0	1.0	1.0	1.0	1.0	1.0	6.0	1.0	1.0	1.0	1.0	1.0	1.0	1.0	1.0	1.0	1.0	1.0	1.0	1.0	1.0	1.0	1.0	1.0	1.0	3.0	4.0	1.0	1.0	1.0	1.0	1.0	1.0	1.0	1.0	1.0	1.0	1.0	1.0	1.0	1.0	1.0	1.0	1.0	1.0	1.0	1.0	1.0	1.0
d__Bacteria;p__Bacteroidota;c__Bacteroidia;o__Cytophagales;f__Cyclobacteriaceae;g__Algoriphagus;__	1.0	1.0	1.0	1.0	1.0	1.0	2.0	1.0	1.0	1.0	1.0	1.0	1.0	1.0	1.0	1.0	11.0	1.0	1.0	1.0	1.0	1.0	1.0	1.0	1.0	1.0	1.0	1.0	1.0	1.0	1.0	1.0	1.0	1.0	1.0	1.0	1.0	1.0	1.0	1.0	1.0	1.0	1.0	1.0	1.0	1.0	1.0	1.0	1.0
d__Bacteria;p__Chloroflexi;c__Anaerolineae;o__Anaerolineales;f__Anaerolineaceae;__;__	1.0	1.0	1.0	1.0	1.0	1.0	1.0	1.0	1.0	1.0	1.0	1.0	1.0	1.0	1.0	1.0	1.0	1.0	1.0	1.0	1.0	1.0	1.0	1.0	1.0	1.0	1.0	11.0	1.0	1.0	1.0	1.0	1.0	1.0	1.0	1.0	1.0	1.0	1.0	1.0	1.0	1.0	1.0	1.0	1.0	1.0	1.0	1.0	1.0
d__Bacteria;p__Acidobacteriota;c__Holophagae;o__Subgroup_7;f__Subgroup_7;g__Subgroup_7;__	1.0	1.0	1.0	1.0	1.0	1.0	1.0	4.0	1.0	1.0	1.0	1.0	1.0	1.0	3.0	1.0	1.0	3.0	1.0	1.0	1.0	1.0	1.0	1.0	1.0	1.0	1.0	1.0	1.0	4.0	1.0	1.0	1.0	1.0	1.0	1.0	1.0	1.0	1.0	1.0	1.0	1.0	1.0	1.0	1.0	1.0	1.0	1.0	1.0
d__Bacteria;p__Proteobacteria;c__Alphaproteobacteria;o__Sphingomonadales;f__Sphingomonadaceae;g__Polymorphobacter;__	1.0	1.0	1.0	1.0	1.0	1.0	1.0	1.0	1.0	1.0	1.0	1.0	1.0	1.0	1.0	1.0	1.0	1.0	1.0	1.0	1.0	1.0	1.0	1.0	1.0	1.0	1.0	1.0	1.0	1.0	1.0	1.0	1.0	1.0	1.0	1.0	1.0	1.0	1.0	1.0	1.0	1.0	1.0	1.0	1.0	1.0	1.0	1.0	1.0
d__Bacteria;p__Proteobacteria;c__Alphaproteobacteria;o__Acetobacterales;f__Acetobacteraceae;__;__	1.0	1.0	1.0	1.0	1.0	1.0	1.0	1.0	1.0	1.0	1.0	1.0	1.0	1.0	1.0	1.0	1.0	1.0	1.0	1.0	1.0	1.0	4.0	4.0	1.0	3.0	1.0	1.0	3.0	1.0	1.0	1.0	1.0	1.0	1.0	1.0	1.0	1.0	1.0	1.0	1.0	1.0	1.0	1.0	1.0	1.0	1.0	1.0	1.0
d__Bacteria;p__Cyanobacteria;c__Cyanobacteriia;o__Cyanobacteriales;f__Phormidiaceae;g__Planktothrix_NIVA-CYA_15;s__bacterium_enrichment	1.0	1.0	1.0	1.0	1.0	1.0	1.0	1.0	1.0	1.0	1.0	1.0	1.0	1.0	1.0	1.0	12.0	1.0	1.0	1.0	1.0	1.0	1.0	1.0	1.0	1.0	1.0	1.0	1.0	1.0	1.0	1.0	1.0	1.0	1.0	1.0	1.0	1.0	1.0	1.0	1.0	1.0	1.0	1.0	1.0	1.0	1.0	1.0	1.0
d__Bacteria;p__Actinobacteriota;c__Acidimicrobiia;o__Microtrichales;f__Ilumatobacteraceae;g__CL500-29_marine_group;s__uncultured_Acidimicrobiia	1.0	1.0	1.0	1.0	1.0	1.0	1.0	1.0	1.0	1.0	1.0	1.0	1.0	1.0	1.0	1.0	12.0	1.0	1.0	1.0	1.0	1.0	1.0	1.0	1.0	1.0	1.0	1.0	1.0	1.0	1.0	1.0	1.0	1.0	1.0	1.0	1.0	1.0	1.0	1.0	1.0	1.0	1.0	1.0	1.0	1.0	1.0	1.0	1.0
d__Bacteria;p__Sumerlaeota;c__Sumerlaeia;o__Sumerlaeales;f__Sumerlaeaceae;g__Sumerlaea;s__uncultured_Acidobacteria	1.0	1.0	1.0	1.0	1.0	1.0	1.0	1.0	1.0	1.0	1.0	1.0	1.0	1.0	1.0	1.0	1.0	1.0	1.0	1.0	1.0	1.0	1.0	1.0	1.0	1.0	1.0	12.0	1.0	1.0	1.0	1.0	1.0	1.0	1.0	1.0	1.0	1.0	1.0	1.0	1.0	1.0	1.0	1.0	1.0	1.0	1.0	1.0	1.0
d__Bacteria;p__Proteobacteria;c__Gammaproteobacteria;o__Burkholderiales;f__Burkholderiaceae;g__Limnobacter;__	1.0	1.0	1.0	1.0	1.0	1.0	1.0	1.0	1.0	4.0	17.0	3.0	7.0	3.0	1.0	1.0	1.0	1.0	1.0	5.0	1.0	1.0	2.0	1.0	1.0	1.0	1.0	1.0	1.0	1.0	1.0	1.0	1.0	1.0	1.0	1.0	1.0	1.0	1.0	1.0	1.0	1.0	1.0	1.0	1.0	1.0	1.0	1.0	1.0
d__Bacteria;p__Proteobacteria;c__Gammaproteobacteria;o__Burkholderiales;f__Comamonadaceae;g__Malikia;__	1.0	1.0	1.0	1.0	1.0	1.0	1.0	1.0	1.0	1.0	1.0	1.0	1.0	1.0	1.0	1.0	1.0	1.0	1.0	1.0	1.0	1.0	1.0	1.0	1.0	1.0	1.0	1.0	1.0	1.0	1.0	1.0	1.0	1.0	1.0	1.0	1.0	1.0	1.0	1.0	1.0	1.0	1.0	1.0	1.0	1.0	1.0	1.0	1.0
d__Bacteria;p__Proteobacteria;c__Alphaproteobacteria;o__Reyranellales;f__Reyranellaceae;g__Reyranella;s__Reyranella_soli	1.0	1.0	1.0	1.0	1.0	1.0	1.0	1.0	1.0	1.0	3.0	1.0	1.0	1.0	1.0	1.0	1.0	1.0	1.0	1.0	1.0	3.0	2.0	6.0	1.0	1.0	1.0	1.0	1.0	1.0	1.0	1.0	1.0	1.0	1.0	1.0	1.0	1.0	1.0	1.0	1.0	1.0	1.0	1.0	1.0	1.0	1.0	1.0	1.0
d__Bacteria;p__Bdellovibrionota;c__Bdellovibrionia;o__Bacteriovoracales;f__Bacteriovoracaceae;g__Peredibacter;__	1.0	1.0	1.0	1.0	1.0	1.0	1.0	1.0	1.0	1.0	1.0	1.0	1.0	1.0	1.0	1.0	1.0	1.0	1.0	1.0	1.0	1.0	1.0	1.0	1.0	1.0	1.0	1.0	1.0	1.0	1.0	1.0	1.0	5.0	1.0	18.0	1.0	1.0	1.0	1.0	1.0	1.0	1.0	1.0	1.0	1.0	1.0	1.0	1.0
d__Bacteria;p__Bacteroidota;c__Bacteroidia;o__Cytophagales;f__Spirosomaceae;g__Emticicia;s__Emticicia_paludis	1.0	1.0	1.0	1.0	1.0	1.0	1.0	1.0	1.0	1.0	1.0	1.0	1.0	1.0	1.0	1.0	1.0	1.0	1.0	1.0	1.0	1.0	1.0	1.0	1.0	1.0	1.0	1.0	1.0	1.0	1.0	1.0	1.0	1.0	1.0	1.0	1.0	1.0	1.0	1.0	1.0	1.0	1.0	1.0	1.0	1.0	1.0	1.0	1.0
d__Bacteria;p__Proteobacteria;c__Alphaproteobacteria;o__Rhizobiales;f__Devosiaceae;g__Devosia;__	1.0	1.0	1.0	1.0	1.0	1.0	1.0	1.0	1.0	4.0	1.0	1.0	1.0	1.0	1.0	1.0	1.0	1.0	1.0	1.0	1.0	1.0	1.0	1.0	2.0	1.0	1.0	3.0	4.0	3.0	1.0	1.0	1.0	1.0	1.0	1.0	1.0	1.0	1.0	1.0	1.0	1.0	1.0	1.0	1.0	1.0	1.0	1.0	1.0
d__Bacteria;p__Bdellovibrionota;c__Oligoflexia;o__Oligoflexales;f__uncultured;g__uncultured;s__uncultured_bacterium	1.0	1.0	1.0	1.0	1.0	1.0	1.0	1.0	1.0	1.0	1.0	1.0	1.0	1.0	1.0	1.0	1.0	1.0	1.0	1.0	1.0	1.0	1.0	1.0	1.0	1.0	1.0	1.0	1.0	1.0	1.0	1.0	1.0	1.0	1.0	1.0	1.0	1.0	1.0	1.0	1.0	1.0	1.0	1.0	1.0	1.0	1.0	1.0	1.0
d__Bacteria;p__Cyanobacteria;c__Cyanobacteriia;o__Chloroplast;f__Chloroplast;g__Chloroplast;s__Marvania_geminata	1.0	1.0	1.0	1.0	1.0	1.0	1.0	1.0	1.0	13.0	1.0	2.0	1.0	1.0	1.0	1.0	1.0	1.0	1.0	1.0	1.0	1.0	1.0	1.0	1.0	1.0	1.0	1.0	1.0	1.0	1.0	1.0	1.0	1.0	1.0	1.0	1.0	1.0	1.0	1.0	1.0	1.0	1.0	1.0	1.0	1.0	1.0	1.0	1.0
d__Bacteria;p__Proteobacteria;c__Gammaproteobacteria;o__Gammaproteobacteria_Incertae_Sedis;f__Unknown_Family;g__uncultured;__	1.0	1.0	1.0	1.0	1.0	1.0	1.0	1.0	1.0	1.0	1.0	1.0	1.0	1.0	1.0	1.0	6.0	1.0	1.0	1.0	1.0	3.0	1.0	1.0	1.0	2.0	6.0	1.0	1.0	1.0	1.0	1.0	1.0	1.0	1.0	1.0	1.0	1.0	1.0	1.0	1.0	1.0	1.0	1.0	1.0	1.0	1.0	1.0	1.0
d__Bacteria;p__Actinobacteriota;c__Acidimicrobiia;o__Microtrichales;f__Microtrichaceae;g__IMCC26207;__	1.0	1.0	1.0	1.0	1.0	1.0	1.0	1.0	11.0	1.0	1.0	1.0	1.0	1.0	1.0	1.0	1.0	1.0	1.0	1.0	1.0	1.0	1.0	1.0	1.0	1.0	1.0	1.0	1.0	1.0	1.0	1.0	1.0	1.0	1.0	1.0	1.0	1.0	1.0	1.0	1.0	1.0	1.0	1.0	1.0	1.0	1.0	1.0	1.0
d__Bacteria;p__Proteobacteria;c__Gammaproteobacteria;o__Burkholderiales;f__Burkholderiaceae;g__Lautropia;s__metagenome	1.0	1.0	1.0	1.0	1.0	1.0	1.0	1.0	1.0	11.0	1.0	1.0	1.0	1.0	1.0	1.0	1.0	1.0	1.0	1.0	1.0	1.0	1.0	1.0	1.0	1.0	1.0	1.0	1.0	1.0	1.0	1.0	1.0	1.0	1.0	1.0	1.0	1.0	1.0	1.0	1.0	1.0	1.0	1.0	1.0	1.0	1.0	1.0	1.0
d__Bacteria;p__Bdellovibrionota;c__Bdellovibrionia;o__Bacteriovoracales;f__Bacteriovoracaceae;g__Peredibacter;s__microbial_mat	1.0	1.0	1.0	1.0	1.0	1.0	1.0	1.0	1.0	1.0	1.0	1.0	1.0	1.0	1.0	1.0	1.0	1.0	1.0	1.0	1.0	1.0	1.0	1.0	1.0	1.0	1.0	1.0	1.0	1.0	1.0	1.0	1.0	1.0	1.0	1.0	1.0	1.0	1.0	1.0	1.0	1.0	1.0	1.0	1.0	1.0	1.0	1.0	1.0
d__Bacteria;p__Cyanobacteria;c__Cyanobacteriia;o__Chloroplast;f__Chloroplast;g__Chloroplast;s__Planctonema_lauterbornii	1.0	1.0	1.0	1.0	1.0	1.0	1.0	1.0	2.0	1.0	1.0	1.0	4.0	5.0	3.0	1.0	1.0	1.0	1.0	1.0	1.0	1.0	1.0	1.0	1.0	1.0	1.0	1.0	1.0	1.0	1.0	1.0	1.0	1.0	1.0	1.0	1.0	1.0	1.0	1.0	1.0	1.0	1.0	1.0	1.0	1.0	1.0	1.0	1.0
d__Bacteria;p__Chloroflexi;c__OLB14;o__OLB14;f__OLB14;g__OLB14;__	1.0	1.0	1.0	1.0	1.0	1.0	1.0	1.0	1.0	1.0	1.0	1.0	4.0	1.0	1.0	1.0	1.0	1.0	1.0	1.0	2.0	1.0	2.0	1.0	3.0	1.0	1.0	5.0	1.0	1.0	1.0	1.0	1.0	1.0	1.0	1.0	1.0	1.0	1.0	1.0	1.0	1.0	1.0	1.0	1.0	1.0	1.0	1.0	1.0
d__Bacteria;p__Proteobacteria;c__Alphaproteobacteria;o__Rhizobiales;f__Devosiaceae;g__Devosia;s__Devosia_glacialis	1.0	1.0	1.0	1.0	1.0	1.0	1.0	1.0	1.0	1.0	1.0	1.0	1.0	1.0	1.0	1.0	1.0	1.0	1.0	1.0	1.0	1.0	1.0	1.0	1.0	1.0	13.0	1.0	1.0	1.0	1.0	1.0	1.0	1.0	1.0	1.0	1.0	1.0	1.0	1.0	1.0	1.0	1.0	1.0	1.0	1.0	1.0	1.0	1.0
d__Bacteria;p__Proteobacteria;c__Alphaproteobacteria;o__Kiloniellales;f__Fodinicurvataceae;g__uncultured;s__uncultured_bacterium	1.0	1.0	1.0	1.0	1.0	1.0	1.0	1.0	1.0	1.0	4.0	3.0	1.0	1.0	1.0	1.0	1.0	1.0	1.0	1.0	1.0	1.0	1.0	1.0	1.0	3.0	4.0	1.0	1.0	1.0	1.0	1.0	1.0	1.0	1.0	1.0	1.0	1.0	1.0	1.0	1.0	1.0	1.0	1.0	1.0	1.0	1.0	1.0	1.0
d__Bacteria;p__Bacteroidota;c__Bacteroidia;o__Flavobacteriales;f__Crocinitomicaceae;g__Fluviicola;s__uncultured_Sphingobacteriales	1.0	1.0	1.0	1.0	1.0	1.0	1.0	1.0	1.0	1.0	1.0	1.0	1.0	1.0	1.0	1.0	1.0	1.0	1.0	1.0	1.0	1.0	1.0	1.0	1.0	1.0	3.0	6.0	6.0	1.0	1.0	1.0	1.0	1.0	1.0	1.0	1.0	1.0	1.0	1.0	1.0	1.0	1.0	1.0	1.0	1.0	1.0	1.0	1.0
d__Bacteria;p__Proteobacteria;c__Gammaproteobacteria;o__Xanthomonadales;f__Xanthomonadaceae;g__Silanimonas;__	1.0	1.0	1.0	1.0	1.0	1.0	10.0	1.0	1.0	1.0	1.0	1.0	1.0	1.0	1.0	1.0	1.0	10.0	5.0	1.0	1.0	1.0	1.0	1.0	1.0	1.0	1.0	1.0	1.0	1.0	1.0	1.0	1.0	1.0	1.0	1.0	1.0	1.0	1.0	1.0	1.0	1.0	1.0	1.0	1.0	1.0	1.0	1.0	1.0
d__Bacteria;p__Actinobacteriota;c__Actinobacteria;o__Nitriliruptorales;f__Nitriliruptoraceae;g__Nitriliruptor;__	1.0	1.0	1.0	1.0	1.0	3.0	1.0	1.0	1.0	1.0	4.0	1.0	1.0	1.0	1.0	1.0	1.0	1.0	1.0	1.0	3.0	3.0	1.0	1.0	2.0	1.0	1.0	1.0	1.0	1.0	1.0	1.0	1.0	1.0	1.0	1.0	1.0	1.0	1.0	1.0	1.0	1.0	1.0	1.0	1.0	1.0	1.0	1.0	1.0
d__Bacteria;p__Planctomycetota;c__Planctomycetes;o__Pirellulales;f__Pirellulaceae;g__Pirellula;s__planctomycete_str.	1.0	1.0	1.0	1.0	1.0	1.0	1.0	3.0	1.0	1.0	4.0	1.0	1.0	1.0	1.0	1.0	1.0	1.0	1.0	1.0	1.0	1.0	1.0	1.0	1.0	1.0	1.0	6.0	1.0	1.0	1.0	1.0	1.0	1.0	1.0	1.0	1.0	1.0	1.0	1.0	1.0	1.0	1.0	1.0	1.0	1.0	1.0	1.0	1.0
d__Bacteria;p__Planctomycetota;c__Planctomycetes;o__Pirellulales;f__Pirellulaceae;g__Blastopirellula;__	1.0	1.0	1.0	1.0	1.0	1.0	1.0	1.0	1.0	1.0	1.0	1.0	1.0	4.0	4.0	1.0	1.0	1.0	1.0	1.0	1.0	1.0	1.0	1.0	1.0	1.0	1.0	1.0	5.0	1.0	1.0	1.0	1.0	1.0	1.0	1.0	1.0	1.0	1.0	1.0	1.0	1.0	1.0	1.0	1.0	1.0	1.0	1.0	1.0
d__Bacteria;p__Bacteroidota;c__Bacteroidia;o__Flavobacteriales;f__NS9_marine_group;g__NS9_marine_group;s__uncultured_Bacteroidetes	1.0	1.0	1.0	1.0	1.0	1.0	1.0	1.0	1.0	1.0	1.0	1.0	1.0	1.0	1.0	1.0	1.0	1.0	1.0	1.0	1.0	1.0	1.0	1.0	1.0	1.0	1.0	1.0	1.0	1.0	1.0	1.0	1.0	1.0	1.0	1.0	1.0	1.0	1.0	1.0	1.0	1.0	1.0	1.0	1.0	1.0	1.0	3.0	1.0
[truncated: 88 more columns]
